# Supplementary material for: Comparative Multi-Omics Analysis of the Iridocorneal Angle Identifies an Immune–Fibrotic Profile in the DBA/2J Glaucoma Mouse Model
Source: Mol Cell Proteomics. 2025 Dec 22;25(2):101499. doi: 10.1016/j.mcpro.2025.101499 (PMC12861312; doi:10.1016/j.mcpro.2025.101499)
Supplement: Supplemental Tables [file mmc2.xlsx]

## Sheet: Table S1  RNAseq Counts
Supplemental Table 1: RNAseq normalized counts and relative expression levels.
gene_id	symbol	biotype	D2-1	D2-2	D2-3	Gpnmb-1	Gpnmb-2	D2 Mean Mean	Gpnmb Mean	Log2 FC (DBA/2J vs Gpnmb)	pvalue
ENSMUSG00000007777	0610009B22Rik	protein_coding	750	693	817	723	826	753.271	774.777	-0.0166067	0.760746
ENSMUSG00000086714	0610009E02Rik	lncRNA	46	40	23	32	33	36.5361	32.4417	0.0205578	0.702332
ENSMUSG00000043644	0610009L18Rik	lncRNA	51	86	72	94	65	69.4853	79.2305	-0.0277607	0.608428
ENSMUSG00000089755	0610012D04Rik	lncRNA	3	12	0	1	1	4.93352	0.940154	0.0576643	0.179271
ENSMUSG00000058706	0610030E20Rik	protein_coding	1076	882	1060	1327	1288	1005.67	1307.24	-0.181812	0.0192246
ENSMUSG00000099146	0610031O16Rik	lncRNA	12	13	14	2	23	12.837	12.3636	0.00318478	0.950303
ENSMUSG00000097882	0610038B21Rik	lncRNA	16	35	32	39	27	27.473	32.8153	-0.0285069	0.603576
ENSMUSG00000089889	0610040B10Rik	lncRNA	31	35	31	40	24	32.0397	31.8494	0.000909605	0.986217
ENSMUSG00000087341	0610040F04Rik	lncRNA	4	10	4	4	10	6.03728	6.6197	-0.0065096	0.896633
ENSMUSG00000060512	0610040J01Rik	protein_coding	385	561	531	479	436	492.309	457.469	0.0305196	0.576669
ENSMUSG00000087361	0610043K17Rik	lncRNA	5	10	14	10	14	9.6665	12.2477	-0.0256056	0.636635
ENSMUSG00000097863	1010001B22Rik	lncRNA	6	11	15	6	11	10.7353	8.96365	0.0170247	0.746966
ENSMUSG00000090066	1110002E22Rik	protein_coding	160	103	91	36	68	117.591	51.9144	0.128425	0.0977564
ENSMUSG00000097134	1110002J07Rik	lncRNA	5	20	11	19	9	12.0986	14.0251	-0.0138877	0.791387
ENSMUSG00000071456	1110002L01Rik	lncRNA	536	381	449	413	554	455.097	483.174	-0.0228367	0.6724
ENSMUSG00000030663	1110004F10Rik	protein_coding	3470	3608	3692	3352	3416	3589.88	3383.88	0.0599353	0.209344
ENSMUSG00000107121	1110006O24Rik	lncRNA	14	6	8	5	2	9.24207	3.27123	0.101831	0.123428
ENSMUSG00000116164	1110013H19Rik	lncRNA	8	18	27	14	15	17.912	14.5788	0.0257531	0.637418
ENSMUSG00000028441	1110017D15Rik	protein_coding	3	6	7	6	3	5.35596	4.67502	0.00959659	0.848119
ENSMUSG00000085151	1110018N20Rik	lncRNA	16	6	1	14	18	7.76178	16.0084	-0.062436	0.278596
ENSMUSG00000097616	1110019D14Rik	lncRNA	129	100	111	127	117	113.59	122.13	-0.025767	0.633308
ENSMUSG00000097047	1110020A21Rik	lncRNA	19	19	15	18	29	17.7812	23.1046	-0.0413965	0.467735
ENSMUSG00000103520	1110025M09Rik	TEC	71	74	79	93	55	74.4848	74.0018	0.00134355	0.979531
ENSMUSG00000046999	1110032F04Rik	protein_coding	97	54	40	75	100	63.8493	87.5888	-0.0669048	0.27942
ENSMUSG00000099098	1110035H17Rik	lncRNA	7	2	8	6	9	5.71908	7.07046	-0.0184219	0.724418
ENSMUSG00000092203	1110038B12Rik	lncRNA	332	362	328	440	430	340.362	434.673	-0.201578	0.00810634
ENSMUSG00000063236	1110038F14Rik	protein_coding	618	588	587	604	635	597.526	619.188	-0.0237859	0.661495
ENSMUSG00000085457	1110046J04Rik	lncRNA	89	67	94	94	91	83.1027	92.0964	-0.0269	0.617162
ENSMUSG00000035171	1110059E24Rik	protein_coding	806	887	997	1099	1016	896.867	1057.38	-0.115698	0.0613804
ENSMUSG00000032551	1110059G10Rik	protein_coding	792	724	764	843	823	760.091	833.157	-0.073476	0.179942
ENSMUSG00000078570	1110065P20Rik	protein_coding	391	346	374	264	308	370.091	286.051	0.195383	0.0124435
ENSMUSG00000111857	1190001M18Rik	lncRNA	4	16	22	14	9	13.9778	11.2432	0.0185549	0.722211
ENSMUSG00000043687	1190005I06Rik	protein_coding	8	12	10	9	10	9.97154	9.87805	0.00098642	0.985018
ENSMUSG00000110013	1190028D05Rik	lncRNA	0	4	2	10	10	2.13802	10.3417	-0.116935	0.0661233
ENSMUSG00000087684	1200007C13Rik	lncRNA	17	36	12	3	4	21.6236	3.29698	0.553584	0.00197445
ENSMUSG00000097290	1300002E11Rik	lncRNA	267	224	241	226	259	244.294	242.74	0.0030649	0.954759
ENSMUSG00000096221	1500002C15Rik	lncRNA	100	81	106	146	84	95.9164	114.725	-0.0442821	0.431949
ENSMUSG00000097595	1500002F19Rik	lncRNA	41	25	27	46	38	31.2973	42.2425	-0.0668987	0.277751
ENSMUSG00000104888	1500005C15Rik	TEC	0	7	7	13	7	4.65181	9.82655	-0.0420072	0.392761
ENSMUSG00000087651	1500009L16Rik	protein_coding	123	104	118	120	192	114.719	155.589	-0.106885	0.12305
ENSMUSG00000072694	1500011B03Rik	protein_coding	987	989	1176	961	940	1050.64	950.173	0.0678302	0.230129
ENSMUSG00000097247	1500012K07Rik	lncRNA	7	4	4	10	8	5.33164	8.91215	-0.0442311	0.420556
ENSMUSG00000098702	1500015A07Rik	lncRNA	87	74	66	77	86	75.3984	81.3683	-0.0189208	0.721602
ENSMUSG00000094732	1500015L24Rik	lncRNA	1	2	5	11	11	2.87766	11.2818	-0.166861	0.0418459
ENSMUSG00000097383	1500026H17Rik	lncRNA	16	14	16	36	38	15.3265	37.1425	-0.414705	0.00849146
ENSMUSG00000101585	1600010M07Rik	lncRNA	12	21	19	30	11	17.1131	20.5546	-0.0240443	0.658915
ENSMUSG00000050088	1600012H06Rik	protein_coding	1155	1199	1191	1405	1282	1181.51	1343.33	-0.101308	0.0783281
ENSMUSG00000054676	1600014C10Rik	protein_coding	2615	3080	3684	3109	3806	3126.53	3457.78	-0.0406314	0.463576
ENSMUSG00000097048	1600020E01Rik	lncRNA	97	92	104	101	139	97.656	120.108	-0.072538	0.231301
ENSMUSG00000110340	1600027J07Rik	lncRNA	142	193	159	77	60	164.853	68.5025	1.05666	1.5453e-05
ENSMUSG00000057818	1600029O15Rik	transcribed_processed_pseudogene	14	1	3	7	10	6.02337	8.95077	-0.024116	0.62196
ENSMUSG00000047150	1700001C19Rik	protein_coding	10	7	14	19	8	10.3704	13.5485	-0.0289784	0.595418
ENSMUSG00000085984	1700001G11Rik	lncRNA	15	7	10	7	8	10.6749	7.52123	0.0387512	0.489161
ENSMUSG00000103746	1700001G17Rik	TEC	8	17	12	12	6	12.462	8.8864	0.0328547	0.546619
ENSMUSG00000075511	1700001L05Rik	lncRNA	127	162	129	168	138	139.154	153.013	-0.0223401	0.675817
ENSMUSG00000044320	1700001O22Rik	protein_coding	61	67	61	103	63	63.0221	82.9139	-0.0778529	0.217508
ENSMUSG00000085944	1700003D09Rik	lncRNA	4	6	3	6	2	4.61582	4.1985	0.00631165	0.898232
ENSMUSG00000030030	1700003E16Rik	protein_coding	51	47	49	53	45	48.7983	48.8236	-0.000204069	0.99689
ENSMUSG00000085389	1700003M07Rik	lncRNA	19	19	19	30	32	18.8736	31.0379	-0.11907	0.117129
ENSMUSG00000034764	1700006J14Rik	lncRNA	21	18	12	17	12	17.0408	14.5402	0.0215436	0.691044
ENSMUSG00000086330	1700007J10Rik	lncRNA	11	19	11	12	23	13.5072	17.4637	-0.0317166	0.566945
ENSMUSG00000097318	1700007L15Rik	lncRNA	37	38	22	30	38	32.2973	33.897	-0.00851628	0.871828
ENSMUSG00000101225	1700008J07Rik	lncRNA	201	162	164	199	185	175.459	192.126	-0.0379511	0.492003
ENSMUSG00000008028	1700008O03Rik	protein_coding	13	14	10	14	11	12.0852	12.6728	-0.00601704	0.909833
ENSMUSG00000023873	1700010I14Rik	protein_coding	51	45	60	40	50	52.087	44.7152	0.0322327	0.556321
ENSMUSG00000102099	1700011B04Rik	lncRNA	12	6	10	13	9	9.26589	10.7796	-0.0174082	0.745441
ENSMUSG00000031927	1700012B09Rik	protein_coding	4	3	1	1	10	2.83025	5.7053	-0.0220843	0.573265
ENSMUSG00000015962	1700016C15Rik	protein_coding	135	100	229	325	269	155.028	296.651	-0.395937	0.00754438
ENSMUSG00000085609	1700016P03Rik	lncRNA	2	11	1	1	1	4.59299	0.940154	0.0493973	0.222894
ENSMUSG00000032300	1700017B05Rik	protein_coding	1120	1276	1122	1033	973	1172.68	1003.02	0.0920457	0.128706
ENSMUSG00000037884	1700017G19Rik	lncRNA	18	15	17	21	15	16.7475	18.2879	-0.0111236	0.834812
ENSMUSG00000038408	1700018A04Rik	lncRNA	24	15	17	31	53	18.8607	41.9849	-0.105315	0.135441
ENSMUSG00000100075	1700018L02Rik	lncRNA	132	145	120	99	97	132.363	98.2139	0.105051	0.126612
ENSMUSG00000113770	1700019C18Rik	lncRNA	12	10	1	1	4	7.41033	2.3697	0.0905018	0.136037
ENSMUSG00000043629	1700019D03Rik	protein_coding	419	266	385	536	635	356.808	585.342	-0.264255	0.0178851
ENSMUSG00000035085	1700020L24Rik	protein_coding	2	3	2	9	7	2.48997	7.97199	-0.0904712	0.134543
ENSMUSG00000100253	1700020N18Rik	lncRNA	6	4	3	4	1	4.61532	2.33107	0.0446843	0.387316
ENSMUSG00000087343	1700021N21Rik	lncRNA	3	7	11	7	8	7.16486	7.52123	-0.00454622	0.930193
ENSMUSG00000028451	1700022I11Rik	protein_coding	11	4	2	6	6	5.66001	6.10456	-0.00573085	0.910171
ENSMUSG00000097523	1700022N22Rik	lncRNA	21	32	21	29	19	24.5356	23.9031	0.00377692	0.943197
ENSMUSG00000032666	1700025G04Rik	protein_coding	2434	2768	2489	2612	2403	2563.99	2507.36	0.0157046	0.770657
ENSMUSG00000097321	1700028E10Rik	lncRNA	50	31	49	57	56	43.1594	56.3963	-0.0692586	0.260071
ENSMUSG00000056821	1700028I16Rik	lncRNA	6	10	8	2	7	7.83402	4.26288	0.0527298	0.347352
ENSMUSG00000038782	1700028J19Rik	protein_coding	5	4	2	10	10	3.89901	9.86518	-0.101014	0.134166
ENSMUSG00000071103	1700029J07Rik	protein_coding	60	47	67	55	51	57.7939	53.0865	0.0193039	0.716583
ENSMUSG00000120880	1700029K24Rik	lncRNA	5	2	5	6	7	4.28646	6.58108	-0.0362379	0.499753
ENSMUSG00000031847	1700030J22Rik	protein_coding	115	85	96	76	89	98.6275	82.3343	0.0514211	0.368933
ENSMUSG00000052794	1700030K09Rik	protein_coding	277	248	288	287	246	271.227	266.205	0.00850434	0.875093
ENSMUSG00000092239	1700031A10Rik	lncRNA	53	29	47	28	63	42.7829	45.3591	-0.00910514	0.863799
ENSMUSG00000055833	1700034H15Rik	lncRNA	16	22	16	13	20	18.1461	16.4977	0.013141	0.805888
ENSMUSG00000097893	1700034P13Rik	lncRNA	4	4	7	6	15	5.00327	10.8697	-0.0806663	0.199909
ENSMUSG00000095956	1700036A12Rik	lncRNA	24	24	25	16	4	24.5815	9.78793	0.186641	0.0478134
ENSMUSG00000099995	1700036G14Rik	lncRNA	5	4	10	7	6	6.4478	6.5682	-0.00143564	0.976944
ENSMUSG00000005983	1700037C18Rik	protein_coding	110	119	121	90	108	116.872	98.8191	0.0643709	0.272362
ENSMUSG00000027327	1700037H04Rik	protein_coding	415	435	451	456	420	433.649	438.253	-0.00676091	0.900916
ENSMUSG00000107406	1700040L08Rik	lncRNA	6	11	13	6	21	10.007	13.2651	-0.0258919	0.627331
ENSMUSG00000054822	1700041G16Rik	lncRNA	12	1	8	7	5	6.77543	6.09169	0.00685712	0.888498
ENSMUSG00000100147	1700047M11Rik	lncRNA	112	45	47	122	83	68.1452	102.657	-0.0754012	0.242262
ENSMUSG00000043773	1700048O20Rik	lncRNA	125	93	103	93	126	106.802	109.264	-0.00629206	0.904784
ENSMUSG00000099681	1700052K11Rik	lncRNA	478	521	608	556	491	535.762	523.588	0.0118379	0.827772
ENSMUSG00000099988	1700054A03Rik	lncRNA	5	4	5	0	2	4.99135	0.953028	0.0939656	0.0889538
ENSMUSG00000070997	1700055D18Rik	lncRNA	37	47	52	32	27	45.3121	29.1061	0.126183	0.101635
ENSMUSG00000044854	1700056E22Rik	protein_coding	24	20	31	22	21	24.9923	21.6107	0.0230139	0.671136
ENSMUSG00000084792	1700056N10Rik	lncRNA	8	11	10	8	13	9.61909	10.844	-0.013987	0.793513
ENSMUSG00000082766	1700064H15Rik	lncRNA	4	2	4	4	6	3.57014	4.71364	-0.0200898	0.691682
ENSMUSG00000120053	1700064N11Rik	lncRNA	24	12	9	7	10	14.8904	8.47426	0.0695798	0.263643
ENSMUSG00000038323	1700066M21Rik	protein_coding	340	354	294	320	360	329.425	340.078	-0.0146569	0.786962
ENSMUSG00000120456	1700080G18Rik	lncRNA	16	5	9	9	7	9.95813	7.97199	0.0217289	0.683747
ENSMUSG00000086016	1700084C06Rik	lncRNA	4	8	3	12	2	5.32072	6.98034	-0.0165236	0.732768
ENSMUSG00000100747	1700084E18Rik	lncRNA	5	14	16	16	15	11.8045	15.5061	-0.0286586	0.598411
ENSMUSG00000120183	1700085D22Rik	lncRNA	273	169	244	313	253	228.456	282.986	-0.0778143	0.206146
ENSMUSG00000071265	1700086L19Rik	transcribed_unitary_pseudogene	0	1	26	0	1	9.09117	0.476514	0.0584667	0.0911137
ENSMUSG00000097080	1700086O06Rik	lncRNA	112	58	80	100	95	83.298	97.7245	-0.0378446	0.494313
ENSMUSG00000085085	1700086P04Rik	lncRNA	24	13	13	9	12	16.6993	10.8311	0.0551668	0.353696
ENSMUSG00000115099	1700087I21Rik	lncRNA	22	19	25	11	19	22.1148	15.094	0.0588237	0.331882
ENSMUSG00000033029	1700088E04Rik	protein_coding	265	218	237	166	181	240.019	173.529	0.234811	0.0107917
ENSMUSG00000078600	1700092K14Rik	lncRNA	2	2	1	2	0	1.77341	0.927279	0.0234272	0.571656
ENSMUSG00000085407	1700095J03Rik	lncRNA	15	18	34	12	7	22.2099	9.36291	0.155496	0.0687594
ENSMUSG00000101856	1700096K18Rik	lncRNA	120	100	111	132	115	110.773	123.495	-0.0358126	0.513374
ENSMUSG00000097675	1700101I11Rik	lncRNA	23	20	23	12	19	22.0913	15.5576	0.0608916	0.318183
ENSMUSG00000116852	1700102H20Rik	lncRNA	21	21	31	11	16	24.2881	13.6644	0.108851	0.138329
ENSMUSG00000032611	1700102P08Rik	protein_coding	18	10	13	19	28	13.5288	23.5553	-0.0789883	0.224975
ENSMUSG00000099923	1700105P06Rik	lncRNA	10	5	11	7	8	8.57316	7.52123	0.0101097	0.84247
ENSMUSG00000101009	1700108F19Rik	lncRNA	16	13	16	6	10	14.9741	8.01062	0.0895207	0.185234
ENSMUSG00000008307	1700109H08Rik	protein_coding	15	16	25	19	21	18.5921	19.7561	-0.00846792	0.873566
ENSMUSG00000097527	1700112J16Rik	lncRNA	43	20	33	37	21	32.0601	29.0289	0.0141901	0.790867
ENSMUSG00000096935	1700113A16Rik	lncRNA	89	74	68	79	51	76.8311	65.1411	0.0374369	0.499247
ENSMUSG00000100599	1700120C14Rik	lncRNA	33	22	17	19	20	24.1454	19.7432	0.0300101	0.586757
ENSMUSG00000085614	1700123M08Rik	lncRNA	66	86	71	81	79	74.052	79.8873	-0.0193642	0.715532
ENSMUSG00000040822	1700123O20Rik	protein_coding	1397	1390	1483	1326	1578	1423.54	1452.11	-0.0125034	0.818021
ENSMUSG00000100182	1810006J02Rik	lncRNA	2	8	2	10	9	4.25221	9.38866	-0.0622051	0.269821
ENSMUSG00000089745	1810008B01Rik	lncRNA	5	10	2	6	9	5.66125	7.07046	-0.0181636	0.726244
ENSMUSG00000078607	1810010H24Rik	protein_coding	339	331	320	188	253	330.057	220.395	0.355442	0.00291407
ENSMUSG00000056329	1810010K12Rik	lncRNA	12	4	2	2	3	6.01221	2.35682	0.0438054	0.346331
ENSMUSG00000121489	1810014B01Rik	lncRNA	203	186	141	166	172	176.624	168.764	0.0151065	0.776534
ENSMUSG00000086390	1810019D21Rik	lncRNA	43	69	42	98	65	51.1856	81.5487	-0.145822	0.0767882
ENSMUSG00000097115	1810019N24Rik	lncRNA	7	13	15	9	6	11.7924	7.49548	0.0538284	0.361236
ENSMUSG00000087331	1810021B22Rik	lncRNA	100	90	145	122	127	111.844	124.577	-0.0287594	0.594357
ENSMUSG00000044145	1810024B03Rik	protein_coding	72	58	68	94	54	65.9092	73.9889	-0.0263357	0.625047
ENSMUSG00000044148	1810030O07Rik	protein_coding	2504	2473	2617	2776	2813	2531.5	2794.81	-0.0898788	0.0903644
ENSMUSG00000097101	1810034E14Rik	lncRNA	148	131	151	172	151	143.259	161.063	-0.0451046	0.419578
ENSMUSG00000054091	1810037I17Rik	protein_coding	3754	3698	4280	3742	4552	3910.47	4146.62	-0.033239	0.546465
ENSMUSG00000100680	1810044D09Rik	lncRNA	38	39	45	40	38	40.6484	38.9971	0.00902151	0.863711
ENSMUSG00000097221	1810049J17Rik	protein_coding	10	14	16	11	15	13.2133	13.1879	0.000176161	0.997323
ENSMUSG00000035372	1810055G02Rik	protein_coding	821	846	717	823	726	794.475	774.816	0.0145826	0.789068
ENSMUSG00000117861	1810058N15Rik	lncRNA	6	11	10	6	10	8.91469	8.01062	0.0101628	0.846193
ENSMUSG00000108207	1810059H22Rik	lncRNA	77	30	50	57	67	52.3283	61.638	-0.0295175	0.589988
ENSMUSG00000027713	1810062G17Rik	protein_coding	21	15	15	32	15	17.0758	23.388	-0.0441077	0.443561
ENSMUSG00000084925	1810062O18Rik	lncRNA	21	21	25	24	26	22.4675	24.9205	-0.0166355	0.756075
ENSMUSG00000117442	1810073O08Rik	lncRNA	579	529	558	807	147	555.291	476.75	0.0147033	0.780391
ENSMUSG00000087165	2010001A14Rik	lncRNA	239	165	275	252	252	226.335	251.91	-0.0357731	0.51386
ENSMUSG00000051606	2010001K21Rik	lncRNA	48	14	56	30	91	39.0006	60.1053	-0.0527132	0.370332
ENSMUSG00000120952	2010002M09Rik	lncRNA	29	43	50	36	26	40.7089	30.9478	0.0474007	0.4139
ENSMUSG00000120250	2010004M13Rik	lncRNA	120	90	128	131	93	112.71	112.072	0.00128151	0.980487
ENSMUSG00000044694	2010007H06Rik	lncRNA	75	57	70	121	55	67.3416	88.3746	-0.0566453	0.34087
ENSMUSG00000107761	2010008C14Rik	TEC	106	125	151	174	164	127.056	169.125	-0.120327	0.0903688
ENSMUSG00000091575	2010016I18Rik	lncRNA	4	10	4	8	6	6.03728	7.03184	-0.0135787	0.794666
ENSMUSG00000063018	2010204K13Rik	lncRNA	33	31	22	35	12	28.4214	23.813	0.0248785	0.648464
ENSMUSG00000074829	2010315B03Rik	protein_coding	572	541	625	665	643	579.266	654.077	-0.0702423	0.224807
ENSMUSG00000100691	2010320M18Rik	lncRNA	363	296	386	316	404	348.374	360.143	-0.0114873	0.829135
ENSMUSG00000030587	2200002D01Rik	protein_coding	635	729	981	937	1426	781.482	1181.14	-0.212227	0.0268658
ENSMUSG00000116929	2210009P08Rik	TEC	5	1	4	5	6	3.5699	5.17728	-0.0248746	0.61942
ENSMUSG00000101791	2210011K15Rik	lncRNA	13	20	14	19	28	15.6564	23.5553	-0.0633879	0.303938
ENSMUSG00000021550	2210016F16Rik	protein_coding	1831	1970	1937	1660	1611	1912.54	1635.22	0.154762	0.00643662
ENSMUSG00000029559	2210016L21Rik	protein_coding	1139	1035	1208	1159	1134	1127.43	1146.6	-0.0126103	0.813335
ENSMUSG00000116714	2210020O09Rik	lncRNA	15	8	23	19	29	15.3967	24.0319	-0.0498135	0.389378
ENSMUSG00000113800	2210039B01Rik	lncRNA	4	3	5	5	11	4.28671	8.03637	-0.0539573	0.337444
ENSMUSG00000109036	2210406H18Rik	TEC	41	55	39	50	36	45.1711	43.1441	0.00951293	0.856562
ENSMUSG00000087380	2210408F21Rik	lncRNA	306	313	322	385	355	313.876	370.15	-0.0914341	0.134503
ENSMUSG00000071252	2210408I21Rik	protein_coding	529	508	494	404	402	510.206	403.236	0.197476	0.00774106
ENSMUSG00000118322	2210409D07Rik	lncRNA	0	0	0	0	1	0	0.476514	-0.0128329	0.650694
ENSMUSG00000086494	2210417A02Rik	lncRNA	2	7	3	10	0	4.26387	5.10003	-0.00773246	0.858265
ENSMUSG00000032403	2300009A05Rik	protein_coding	206	186	204	209	210	198.799	209.152	-0.022496	0.67905
ENSMUSG00000097354	2310001H17Rik	lncRNA	234	288	328	448	233	282.936	340.684	-0.0531633	0.355519
ENSMUSG00000097178	2310002F09Rik	lncRNA	18	13	28	44	28	19.6837	35.61	-0.111697	0.132299
ENSMUSG00000028396	2310002L09Rik	protein_coding	66	33	13	10	11	37.1316	10.8182	0.104404	0.103425
ENSMUSG00000007457	2310003L06Rik	protein_coding	1	0	0	2	0	0.352199	0.927279	-0.013448	0.640259
ENSMUSG00000100335	2310008N11Rik	lncRNA	0	5	2	5	1	2.49046	2.79471	-0.00368118	0.924324
ENSMUSG00000079283	2310009B15Rik	protein_coding	107	121	120	121	119	115.804	120.301	-0.0134621	0.800752
ENSMUSG00000097162	2310010J17Rik	lncRNA	281	254	289	246	280	274.762	262.96	0.0210277	0.699578
ENSMUSG00000020133	2310011J03Rik	protein_coding	1205	1281	1293	1248	1400	1259.78	1324.06	-0.038306	0.474545
ENSMUSG00000085945	2310014F06Rik	lncRNA	64	49	75	37	32	62.8205	34.7471	0.143995	0.0839448
ENSMUSG00000097729	2310015A10Rik	lncRNA	724	559	666	759	599	649.81	678.508	-0.0161924	0.762691
ENSMUSG00000117879	2310015A16Rik	lncRNA	3	2	5	14	6	3.58206	9.81368	-0.0923434	0.144708
ENSMUSG00000099411	2310015D24Rik	lncRNA	16	2	3	4	6	7.08022	4.71364	0.0231965	0.627994
ENSMUSG00000070574	2310016G11Rik	lncRNA	5	7	5	6	5	6.04869	5.16441	0.0140044	0.788275
ENSMUSG00000049643	2310022A10Rik	protein_coding	735	780	709	769	720	741.546	744.602	-0.00284547	0.957852
ENSMUSG00000031983	2310022B05Rik	protein_coding	4204	4144	5055	4539	5401	4467.76	4969.92	-0.0505534	0.370148
ENSMUSG00000032062	2310030G06Rik	protein_coding	528	533	576	516	618	545.621	567.028	-0.0226446	0.678807
ENSMUSG00000020441	2310033P09Rik	protein_coding	676	625	649	647	630	649.987	638.596	0.0121796	0.82139
ENSMUSG00000099655	2310034G01Rik	protein_coding	23	13	25	14	15	20.3524	14.5788	0.0482157	0.408792
ENSMUSG00000100157	2310034O05Rik	lncRNA	110	203	215	108	39	176.029	73.7829	0.427314	0.00780314
ENSMUSG00000062619	2310039H08Rik	protein_coding	240	218	255	230	237	237.392	233.635	0.00742759	0.890837
ENSMUSG00000101655	2310040G24Rik	lncRNA	53	37	36	46	36	41.9614	41.2895	0.0030489	0.953748
ENSMUSG00000097768	2310043M15Rik	lncRNA	52	57	44	32	25	50.8545	28.1531	0.135751	0.0937993
ENSMUSG00000108732	2310043P16Rik	TEC	54	69	78	119	57	66.7233	87.9367	-0.0552309	0.35167
ENSMUSG00000100783	2310047D07Rik	lncRNA	13	12	5	3	10	9.92388	6.63257	0.0315787	0.546595
ENSMUSG00000120507	2310047K21Rik	lncRNA	222	171	169	181	197	187.496	189.048	-0.0030048	0.955127
ENSMUSG00000015519	2310057J18Rik	protein_coding	1	0	7	0	31	2.53688	15.725	-0.0497784	0.196135
ENSMUSG00000040177	2310057M21Rik	protein_coding	523	603	504	416	479	543.09	447.861	0.128697	0.0488808
ENSMUSG00000085379	2310058D17Rik	lncRNA	66	67	52	88	89	61.518	88.3616	-0.14455	0.0674301
ENSMUSG00000050705	2310061I04Rik	protein_coding	587	490	544	560	566	540.334	563.088	-0.0244766	0.654715
ENSMUSG00000087410	2310065F04Rik	lncRNA	19	6	8	12	8	11.0031	9.83943	0.0075838	0.877989
ENSMUSG00000100084	2310068J16Rik	lncRNA	24	33	25	17	11	27.4011	14.0637	0.141419	0.0869008
ENSMUSG00000045411	2410002F23Rik	protein_coding	536	509	566	567	403	536.703	485.313	0.0413005	0.456883
ENSMUSG00000085860	2410003L11Rik	lncRNA	29	17	13	44	21	19.5179	32.2744	-0.0750107	0.243523
ENSMUSG00000036873	2410004B18Rik	protein_coding	637	529	438	488	712	534.609	599.83	-0.040171	0.467596
ENSMUSG00000085338	2410004I01Rik	lncRNA	13	1	13	6	6	8.9482	5.64092	0.0301137	0.548752
ENSMUSG00000071398	2410004P03Rik	protein_coding	8	7	7	7	10	7.46941	8.47426	-0.0111369	0.830502
ENSMUSG00000086841	2410006H16Rik	lncRNA	706	677	848	980	1264	743.387	1121.92	-0.333623	0.0045554
ENSMUSG00000100017	2410022M11Rik	lncRNA	128	119	168	190	104	138.516	146.986	-0.0131826	0.802725
ENSMUSG00000051297	2410124H12Rik	lncRNA	1	4	4	3	10	3.21844	6.63257	-0.0420071	0.397775
ENSMUSG00000096917	2500002B13Rik	lncRNA	89	76	80	110	83	81.5412	96.6298	-0.0524961	0.35877
ENSMUSG00000073236	2500004C02Rik	lncRNA	119	113	78	120	96	103.362	107.937	-0.0110344	0.833957
ENSMUSG00000071632	2510002D24Rik	protein_coding	357	308	379	452	435	347.953	443.083	-0.126095	0.0691328
ENSMUSG00000043391	2510009E07Rik	protein_coding	6770	6000	6878	6124	5590	6549.5	5857.11	0.0897528	0.109042
ENSMUSG00000106825	2510016D11Rik	TEC	56	39	54	57	50	49.5487	53.5244	-0.016512	0.755514
ENSMUSG00000104891	2510017J16Rik	lncRNA	4	4	4	2	10	4.27504	5.69242	-0.0168955	0.725603
ENSMUSG00000044496	2510039O18Rik	protein_coding	2079	2217	2141	2032	2331	2145.87	2181.39	-0.0111555	0.836355
ENSMUSG00000066175	2510046G10Rik	lncRNA	59	37	33	34	40	42.9822	37.1683	0.027814	0.609293
ENSMUSG00000039798	2600006K01Rik	lncRNA	15	18	14	17	13	15.6559	15.0167	0.00516027	0.922571
ENSMUSG00000100303	2600014E21Rik	lncRNA	5	5	12	5	6	7.52848	5.17728	0.0353502	0.517453
ENSMUSG00000121345	2610005L07Rik	lncRNA	3	4	10	5	19	5.74341	11.8485	-0.0653118	0.264725
ENSMUSG00000060301	2610008E11Rik	protein_coding	1268	963	1333	1195	1233	1187.94	1214.24	-0.00961857	0.858481
ENSMUSG00000097537	2610020C07Rik	lncRNA	14	22	22	39	25	19.2623	31.8622	-0.0996819	0.159823
ENSMUSG00000091474	2610021A01Rik	protein_coding	766	660	749	805	776	725.053	790.322	-0.0549804	0.326117
ENSMUSG00000087013	2610027K06Rik	lncRNA	150	91	91	163	134	110.544	148.789	-0.0880425	0.179021
ENSMUSG00000120681	2610029K11Rik	lncRNA	67	78	76	92	83	73.7576	87.357	-0.0509581	0.371332
ENSMUSG00000087259	2610035D17Rik	lncRNA	134	102	150	170	188	128.448	178.719	-0.160089	0.0469883
ENSMUSG00000085555	2610035F20Rik	lncRNA	117	114	131	55	30	120.852	42.6032	1.24463	5.31052e-06
ENSMUSG00000097536	2610037D02Rik	lncRNA	180	124	137	114	102	146.624	108.015	0.0897211	0.174362
ENSMUSG00000071302	2610044O15Rik8	protein_coding	952	723	911	1004	927	862.076	965.77	-0.0546955	0.33567
ENSMUSG00000079671	2610203C22Rik	lncRNA	210	171	201	268	245	194.181	256.456	-0.162101	0.0354435
ENSMUSG00000085236	2610206C17Rik	lncRNA	17	13	12	6	20	13.8698	13.2523	0.00470507	0.928553
ENSMUSG00000107479	2610300M13Rik	lncRNA	11	5	12	11	13	9.28947	12.2349	-0.0289163	0.595362
ENSMUSG00000100164	2610306M01Rik	lncRNA	138	160	192	164	166	163.442	164.978	-0.00309854	0.95322
ENSMUSG00000085936	2610307P16Rik	lncRNA	35	32	42	40	35	36.0323	37.5675	-0.00827735	0.875113
ENSMUSG00000114532	2610318M16Rik	lncRNA	13	8	15	12	8	12.1436	9.83943	0.0212476	0.691334
ENSMUSG00000049916	2610318N02Rik	protein_coding	12	15	11	15	11	12.4496	13.1364	-0.00719303	0.892394
ENSMUSG00000085882	2610507I01Rik	lncRNA	12	7	5	6	10	8.16189	8.01062	0.00177344	0.972572
ENSMUSG00000028536	2610528J11Rik	protein_coding	231	296	345	378	496	290.877	436.952	-0.288067	0.00875944
ENSMUSG00000086328	2700033N17Rik	lncRNA	105	91	95	141	158	96.8561	149.575	-0.247822	0.0178109
ENSMUSG00000097180	2700038G22Rik	lncRNA	63	71	58	50	62	64.0439	56.01	0.0329912	0.545699
ENSMUSG00000041789	2700046A07Rik	lncRNA	125	96	137	49	41	119.146	45.063	0.628785	0.00255933
ENSMUSG00000034601	2700049A03Rik	protein_coding	583	650	607	692	569	613.616	630.354	-0.0159581	0.769772
ENSMUSG00000117042	2700054A10Rik	lncRNA	77	42	85	43	65	68.2093	53.7304	0.0436906	0.444484
ENSMUSG00000024273	2700062C07Rik	protein_coding	442	406	423	448	384	423.471	415.973	0.00895763	0.869001
ENSMUSG00000086224	2700069I18Rik	lncRNA	29	21	25	70	61	24.9329	65.7335	-0.773	0.00110447
ENSMUSG00000062198	2700097O09Rik	protein_coding	90	97	67	106	122	84.573	113.849	-0.103169	0.131176
ENSMUSG00000120224	2810001A02Rik	lncRNA	269	228	279	218	253	258.788	235.232	0.0426016	0.444229
ENSMUSG00000087497	2810001G20Rik	lncRNA	201	130	173	208	203	167.799	205.353	-0.0726501	0.229785
ENSMUSG00000045464	2810002D19Rik	lncRNA	139	119	131	127	105	130.01	115.935	0.0390238	0.479315
ENSMUSG00000031984	2810004N23Rik	protein_coding	1240	1336	1143	1368	1283	1239.84	1325.26	-0.0496272	0.361713
ENSMUSG00000099881	2810013P06Rik	lncRNA	782	652	750	849	714	728.233	781.603	-0.0371344	0.502321
ENSMUSG00000020491	2810021J22Rik	protein_coding	378	252	348	300	339	326.122	319.395	0.00738158	0.889637
ENSMUSG00000049881	2810025M15Rik	transcribed_processed_pseudogene	619	707	676	706	607	667.562	656.369	0.00981271	0.856935
ENSMUSG00000096995	2810029C07Rik	lncRNA	37	37	39	27	39	37.7707	32.9826	0.0282301	0.603022
ENSMUSG00000099338	2810030D12Rik	lncRNA	12	7	16	17	5	11.803	10.7281	0.00795075	0.877575
ENSMUSG00000037735	2810032G03Rik	lncRNA	185	172	229	178	174	195.548	176.221	0.0369492	0.501446
ENSMUSG00000099034	2810039B14Rik	transcribed_unitary_pseudogene	43	43	45	44	42	43.8192	42.7577	0.00553818	0.915873
ENSMUSG00000099966	2810402E24Rik	lncRNA	374	277	358	416	321	336.449	368.759	-0.0351657	0.521644
ENSMUSG00000086629	2810403D21Rik	lncRNA	104	100	158	132	141	120.794	136.361	-0.0286948	0.595876
ENSMUSG00000101493	2810405F17Rik	lncRNA	11	11	11	13	13	10.6876	13.1622	-0.0266231	0.626867
ENSMUSG00000018570	2810408A11Rik	protein_coding	38	36	37	43	53	37.0422	48.0122	-0.0624433	0.299588
ENSMUSG00000087213	2810408I11Rik	lncRNA	26	27	22	19	43	25.2509	31.1796	-0.0315964	0.568649
ENSMUSG00000100594	2810414N06Rik	lncRNA	46	40	59	70	51	48.5519	60.0282	-0.0480583	0.401938
ENSMUSG00000097709	2810429I04Rik	lncRNA	42	36	38	49	20	38.8151	34.5797	0.0170811	0.75043
ENSMUSG00000085766	2810430I11Rik	lncRNA	42	38	42	45	30	40.6124	37.5031	0.0159841	0.763206
ENSMUSG00000086283	2810433D01Rik	lncRNA	160	154	169	154	107	161.077	130.334	0.0832836	0.180663
ENSMUSG00000120362	2810449D17Rik	lncRNA	67	72	79	79	71	72.3711	74.6714	-0.00825937	0.875094
ENSMUSG00000100876	2810454H06Rik	lncRNA	16	27	16	21	25	19.9083	23.0531	-0.021863	0.686484
ENSMUSG00000085030	2810455O05Rik	lncRNA	7	8	8	12	10	7.83377	11.269	-0.0438326	0.443517
ENSMUSG00000115410	2810457G06Rik	lncRNA	1	10	8	6	6	6.07302	5.64092	0.00456876	0.924778
ENSMUSG00000026227	2810459M11Rik	protein_coding	15	8	10	1	10	11.0274	5.7053	0.0605295	0.296206
ENSMUSG00000043833	2900005J15Rik	lncRNA	18	15	10	15	13	14.1987	14.0894	0.00111785	0.983187
ENSMUSG00000102014	2900009J06Rik	lncRNA	0	4	2	7	8	2.13802	7.52123	-0.0895126	0.127985
ENSMUSG00000104244	2900018N21Rik	TEC	7	16	23	10	10	15.3985	9.86518	0.0512758	0.379278
ENSMUSG00000051339	2900026A02Rik	protein_coding	4846	4690	5941	5795	6100	5159.05	5947.91	-0.0645206	0.267101
ENSMUSG00000054418	2900041M22Rik	lncRNA	32	23	19	70	50	24.5097	59.5517	-0.566675	0.00339072
ENSMUSG00000043993	2900052L18Rik	lncRNA	46	52	38	58	36	45.5107	47.3168	-0.00785709	0.881277
ENSMUSG00000099696	2900052N01Rik	lncRNA	3417	2447	2977	2140	1007	2946.78	1573.76	0.498547	0.00290848
ENSMUSG00000113621	2900060N12Rik	lncRNA	3	1	3	1	11	2.50138	6.18181	-0.0472533	0.33078
ENSMUSG00000097277	2900076A07Rik	lncRNA	90	66	79	111	126	78.0048	118.537	-0.194637	0.0351118
ENSMUSG00000087484	2900089D17Rik	lncRNA	16	14	21	18	23	16.783	20.2455	-0.0271416	0.620669
ENSMUSG00000099632	2900093K20Rik	lncRNA	22	21	25	23	24	22.8197	23.5038	-0.00469557	0.929297
ENSMUSG00000070282	3000002C10Rik	transcribed_processed_pseudogene	64	54	40	50	39	52.9312	44.5736	0.0359117	0.516693
ENSMUSG00000084885	3010001F23Rik	lncRNA	26	8	8	10	24	14.1733	17.0129	-0.0167279	0.750515
ENSMUSG00000085355	3010003L21Rik	lncRNA	46	35	32	39	29	37.6868	33.7683	0.021679	0.685946
ENSMUSG00000114649	3110006O06Rik	lncRNA	7	5	23	13	10	11.874	11.7326	0.00080899	0.987416
ENSMUSG00000026388	3110009E18Rik	protein_coding	104	125	98	108	127	108.875	117.622	-0.0257902	0.632348
ENSMUSG00000025102	3110040N11Rik	protein_coding	333	351	323	272	357	335.733	314.539	0.0289796	0.596208
ENSMUSG00000097503	3110045C21Rik	lncRNA	12	19	9	16	17	13.1312	16.4591	-0.0279941	0.610136
ENSMUSG00000085622	3110056K07Rik	lncRNA	134	127	104	118	164	121.614	140.843	-0.0377196	0.494276
ENSMUSG00000074635	3110070M22Rik	lncRNA	7	5	9	9	10	7.14054	9.40154	-0.0292609	0.591665
ENSMUSG00000053553	3110082I17Rik	protein_coding	320	410	341	351	340	357.069	345.371	0.0144404	0.789226
ENSMUSG00000097303	3110083C13Rik	lncRNA	33	41	37	20	19	37.0435	19.7304	0.252642	0.0254495
ENSMUSG00000085582	3110099E03Rik	lncRNA	13	17	14	16	26	14.599	20.7478	-0.0524211	0.376173
ENSMUSG00000073590	3222401L13Rik	lncRNA	186	173	206	186	178	188.606	182.3	0.0134119	0.80288
ENSMUSG00000063364	3300002I08Rik	protein_coding	97	74	99	94	83	90.208	88.2843	0.0057296	0.91314
ENSMUSG00000120873	3300002P09Rik	lncRNA	80	81	100	82	106	87.404	93.6933	-0.0208574	0.69592
ENSMUSG00000107585	3300002P13Rik	lncRNA	11	0	9	1	3	6.4349	1.89318	0.038318	0.336467
ENSMUSG00000096965	3300005D01Rik	lncRNA	2	2	1	4	6	1.77341	4.71364	-0.0600612	0.252785
ENSMUSG00000071540	3425401B19Rik	protein_coding	165	70	59	81	59	97.8667	69.8805	0.0373684	0.503363
ENSMUSG00000031125	3830403N18Rik	protein_coding	43	29	45	50	39	38.8849	44.5736	-0.0254587	0.63842
ENSMUSG00000033111	3830406C13Rik	protein_coding	848	751	826	787	811	808.323	799.143	0.00841556	0.874823
ENSMUSG00000071181	3830408C21Rik	lncRNA	32	36	44	22	44	37.1137	33.047	0.0211512	0.693868
ENSMUSG00000038917	3930402G23Rik	lncRNA	24	15	9	7	20	15.9478	13.7159	0.0161698	0.761465
ENSMUSG00000120104	4122401K19Rik	lncRNA	165	143	129	125	73	145.489	99.2829	0.146082	0.0683484
ENSMUSG00000042579	4632404H12Rik	lncRNA	245	227	213	337	238	228.488	287.43	-0.103811	0.114351
ENSMUSG00000074024	4632427E13Rik	lncRNA	89	66	61	75	56	71.8268	65.6691	0.0215625	0.685993
ENSMUSG00000097184	4632428C04Rik	lncRNA	146	80	117	101	157	114.35	129.162	-0.0238342	0.658131
ENSMUSG00000102705	4632432E15Rik	TEC	0	1	2	0	11	1.08067	5.71817	-0.0246545	0.391802
ENSMUSG00000105597	4633401B06Rik	TEC	2	0	3	5	10	1.79674	7.55985	-0.1007	0.0939202
ENSMUSG00000097004	4731419I09Rik	lncRNA	3	7	2	9	13	4.25196	11.3076	-0.0933684	0.145783
ENSMUSG00000086943	4732414G09Rik	lncRNA	12	8	10	6	14	9.97079	10.3932	-0.00410535	0.937812
ENSMUSG00000107402	4732416N19Rik	TEC	24	24	17	25	23	22.0327	23.9546	-0.0132731	0.803324
ENSMUSG00000090031	4732440D04Rik	lncRNA	44	34	46	54	47	41.3634	50.2403	-0.03391	0.541417
ENSMUSG00000101517	4732465J04Rik	lncRNA	68	38	56	101	22	53.7986	61.4965	-0.0164644	0.759062
ENSMUSG00000053714	4732471J01Rik	lncRNA	36	38	48	47	52	40.6839	49.8539	-0.0410329	0.46657
ENSMUSG00000085421	4732490B19Rik	lncRNA	11	16	13	27	13	13.1781	20.1167	-0.0566149	0.344885
ENSMUSG00000097350	4732491K20Rik	lncRNA	167	137	182	108	100	162.273	103.816	0.28211	0.0120069
ENSMUSG00000108456	4732496C06Rik	lncRNA	34	23	23	30	46	26.6706	37.7091	-0.0690309	0.270296
ENSMUSG00000107481	4833403J16Rik	lncRNA	39	47	25	40	27	36.9137	33.2789	0.0172109	0.747854
ENSMUSG00000097779	4833407H14Rik	lncRNA	44	54	40	66	58	46.2394	61.9858	-0.0577453	0.335181
ENSMUSG00000118132	4833408A19Rik	lncRNA	36	37	46	41	35	39.6032	38.0312	0.00755643	0.88593
ENSMUSG00000109089	4833411C07Rik	lncRNA	10	6	9	18	17	8.19738	17.3864	-0.135557	0.0917075
ENSMUSG00000097697	4833412C05Rik	lncRNA	10	8	14	9	11	10.7228	10.3546	0.00357876	0.945832
ENSMUSG00000104950	4833413G10Rik	lncRNA	91	102	76	99	89	89.612	93.9252	-0.0138729	0.79331
ENSMUSG00000115936	4833415N18Rik	lncRNA	24	27	32	38	35	27.8235	36.6402	-0.0490703	0.399975
ENSMUSG00000086015	4833417C18Rik	lncRNA	14	19	10	18	21	14.1997	19.2925	-0.0392608	0.487991
ENSMUSG00000085287	4833418N02Rik	lncRNA	115	118	126	134	80	119.737	106.791	0.0292968	0.588023
ENSMUSG00000117401	4833419F23Rik	lncRNA	49	23	38	35	50	36.699	42.397	-0.0233297	0.666926
ENSMUSG00000062822	4833420G17Rik	protein_coding	272	282	261	344	275	271.642	309.723	-0.0578113	0.313119
ENSMUSG00000074782	4833422C13Rik	lncRNA	75	49	38	26	47	53.9627	36.3311	0.0810167	0.217525
ENSMUSG00000097619	4833422M21Rik	lncRNA	146	128	137	140	35	136.764	87.6406	0.0814336	0.217695
ENSMUSG00000118087	4833438C02Rik	lncRNA	158	182	202	186	149	180.812	167.528	0.0260768	0.628976
ENSMUSG00000025871	4833439L19Rik	protein_coding	5743	4875	5271	4774	5760	5296.18	5266.87	0.0036488	0.946272
ENSMUSG00000103103	4833445I07Rik	lncRNA	32	19	29	16	24	26.7411	19.7947	0.0492334	0.400076
ENSMUSG00000120764	4833447P13Rik	lncRNA	18	30	20	21	16	22.41	18.7644	0.0240369	0.65908
ENSMUSG00000097626	4921504A21Rik	lncRNA	132	99	147	118	118	126.31	117.97	0.0212982	0.690375
ENSMUSG00000029828	4921507P07Rik	protein_coding	37	30	43	44	33	36.3959	38.4691	-0.0112316	0.831472
ENSMUSG00000097620	4921514A10Rik	lncRNA	12	13	4	9	14	9.56001	11.7841	-0.0218681	0.684163
ENSMUSG00000112652	4921516A02Rik	lncRNA	15	18	31	15	53	21.1176	34.103	-0.062066	0.308561
ENSMUSG00000036934	4921524J17Rik	protein_coding	461	510	488	491	543	486.197	516.878	-0.0347101	0.529348
ENSMUSG00000085704	4921531C22Rik	lncRNA	151	149	153	203	138	151.035	170.632	-0.0416458	0.452813
ENSMUSG00000020434	4921536K21Rik	protein_coding	24	27	21	26	11	24.1824	18.7001	0.0375015	0.506078
ENSMUSG00000104586	4921539H07Rik	lncRNA	6	4	9	5	16	6.43589	10.4189	-0.0390487	0.466588
ENSMUSG00000086638	4930405A21Rik	lncRNA	46	51	45	33	67	47.3429	50.047	-0.0099002	0.851428
ENSMUSG00000085558	4930412C18Rik	lncRNA	116	106	107	88	143	109.67	115.523	-0.0126241	0.810667
ENSMUSG00000110289	4930412F12Rik	TEC	24	27	27	27	9	26.367	17.7342	0.0500516	0.392131
ENSMUSG00000051008	4930412M03Rik	lncRNA	7	10	7	6	4	7.8221	5.15153	0.0337767	0.524155
ENSMUSG00000115526	4930413F20Rik	lncRNA	7	3	9	7	10	6.43564	8.47426	-0.0213102	0.678601
ENSMUSG00000113303	4930423D22Rik	lncRNA	46	31	46	43	74	41.0105	58.4955	-0.0862831	0.193458
ENSMUSG00000121083	4930423K06Rik	lncRNA	67	64	51	81	43	60.8012	61.7798	-0.00334642	0.949142
ENSMUSG00000043168	4930426D05Rik	lncRNA	64	38	49	35	26	50.5574	30.4842	0.144024	0.0812392
ENSMUSG00000097323	4930426I24Rik	lncRNA	10	10	4	5	17	7.79827	10.8955	-0.0294497	0.581432
ENSMUSG00000026736	4930426L09Rik	lncRNA	8	15	14	18	22	12.4853	19.769	-0.0707909	0.264047
ENSMUSG00000085295	4930430E12Rik	lncRNA	191	244	264	191	190	233.279	190.336	0.0603577	0.304795
ENSMUSG00000046567	4930430F08Rik	protein_coding	270	257	253	310	277	260.282	293.521	-0.0655785	0.255228
ENSMUSG00000109147	4930431P19Rik	transcribed_processed_pseudogene	68	77	68	54	48	70.8444	50.7168	0.115991	0.107659
ENSMUSG00000046958	4930432E11Rik	transcribed_unitary_pseudogene	5	3	12	4	18	6.82358	10.9083	-0.0331877	0.518881
ENSMUSG00000042360	4930433N12Rik	lncRNA	1	1	2	9	5	1.43287	7.01897	-0.0982119	0.0873178
ENSMUSG00000120343	4930434J08Rik	lncRNA	49	52	38	33	44	46.2151	38.6107	0.0425107	0.449165
ENSMUSG00000115689	4930435M08Rik	lncRNA	59	41	35	50	63	45.1202	56.4865	-0.0459821	0.421763
ENSMUSG00000101905	4930439D14Rik	lncRNA	3	3	11	6	6	5.75507	5.64092	0.00113462	0.981477
ENSMUSG00000103608	4930442P19Rik	TEC	10	5	12	4	3	8.93728	3.2841	0.0955858	0.138822
ENSMUSG00000086969	4930443O20Rik	lncRNA	18	4	10	11	4	10.6742	7.46973	0.0305015	0.566638
ENSMUSG00000021098	4930447C04Rik	protein_coding	76	64	73	47	35	71.2532	41.2766	0.153601	0.0728252
ENSMUSG00000102224	4930447F24Rik	lncRNA	14	1	8	18	14	7.47983	15.9569	-0.0475349	0.354588
ENSMUSG00000087674	4930447M23Rik	lncRNA	7	5	12	10	18	8.23288	14.1538	-0.0646404	0.289557
ENSMUSG00000086824	4930448D08Rik	lncRNA	23	13	12	10	14	15.983	12.2477	0.0316975	0.566379
ENSMUSG00000097463	4930448E22Rik	lncRNA	13	11	15	11	10	12.8485	10.3288	0.0277585	0.613171
ENSMUSG00000059920	4930453N24Rik	protein_coding	1740	1866	1985	1763	2238	1863.74	2000.23	-0.0434424	0.433327
ENSMUSG00000085761	4930455G09Rik	lncRNA	17	11	15	32	15	14.2572	23.388	-0.0775505	0.233073
ENSMUSG00000080907	4930455H04Rik	protein_coding	4	8	1	2	7	4.59249	4.26288	0.00437783	0.925648
ENSMUSG00000112332	4930466K18Rik	TEC	94	75	80	64	80	82.9498	72.0183	0.0412844	0.457182
ENSMUSG00000085788	4930470G03Rik	lncRNA	4	3	2	7	10	3.19437	8.95077	-0.0868056	0.15603
ENSMUSG00000060029	4930473A02Rik	lncRNA	10	10	9	10	12	9.25473	11.2947	-0.0234123	0.666127
ENSMUSG00000086938	4930481A15Rik	lncRNA	2	1	2	12	1	1.78507	6.50383	-0.0599922	0.210231
ENSMUSG00000085956	4930481B07Rik	lncRNA	12	15	13	15	10	13.1778	12.6599	0.00486683	0.926948
ENSMUSG00000097520	4930488L21Rik	lncRNA	12	12	19	16	11	13.941	13.6	0.00284665	0.957205
ENSMUSG00000044906	4930503L19Rik	protein_coding	160	182	123	175	168	154.948	171.494	-0.0337813	0.53606
ENSMUSG00000087478	4930506C21Rik	lncRNA	11	5	8	9	7	7.83302	7.97199	-0.00180094	0.972584
ENSMUSG00000096959	4930509G22Rik	lncRNA	5	1	8	7	10	4.66224	8.47426	-0.0524195	0.351087
ENSMUSG00000086607	4930511M06Rik	lncRNA	3	6	4	10	16	4.62774	13.2008	-0.148277	0.0667033
ENSMUSG00000086866	4930512H18Rik	lncRNA	8	20	12	5	19	13.5193	11.8485	0.0117858	0.820683
ENSMUSG00000074136	4930513N10Rik	lncRNA	24	31	31	19	23	28.5167	21.1728	0.0548461	0.356378
ENSMUSG00000092183	4930515G01Rik	lncRNA	20	16	13	19	10	16.3479	14.5016	0.0151028	0.778153
ENSMUSG00000111246	4930517E14Rik	lncRNA	30	21	38	19	18	29.6545	18.3266	0.0998687	0.158812
ENSMUSG00000120083	4930517G24Rik	lncRNA	3	1	8	9	7	3.95784	7.97199	-0.0474127	0.364954
ENSMUSG00000102880	4930517J16Rik	TEC	2	0	3	5	10	1.79674	7.08334	-0.0550558	0.221485
ENSMUSG00000074039	4930520O04Rik	lncRNA	7	6	11	9	11	8.22121	10.3546	-0.0246851	0.647944
ENSMUSG00000072762	4930522L14Rik	protein_coding	368	271	421	325	451	352.975	388.129	-0.0288659	0.593212
ENSMUSG00000090394	4930523C07Rik	protein_coding	4241	3188	3234	3014	2837	3554.5	2925.41	0.119475	0.0661738
ENSMUSG00000090207	4930524O07Rik	lncRNA	17	16	19	13	10	17.1118	11.7326	0.0591415	0.329845
ENSMUSG00000097276	4930525G20Rik	lncRNA	35	32	26	57	28	30.9347	42.5646	-0.0594113	0.326023
ENSMUSG00000085521	4930526A20Rik	transcribed_processed_pseudogene	31	30	26	31	26	28.821	28.166	0.00428392	0.935099
ENSMUSG00000097091	4930526L06Rik	lncRNA	15	11	10	9	5	11.7323	7.01897	0.0514452	0.370015
ENSMUSG00000097261	4930532G15Rik	lncRNA	8	2	10	11	0	6.79951	5.56367	0.00861519	0.843195
ENSMUSG00000097761	4930534D22Rik	lncRNA	11	6	8	7	5	8.18547	6.09169	0.0231341	0.65468
ENSMUSG00000097032	4930539J05Rik	lncRNA	13	16	13	16	22	13.8825	18.8417	-0.0437326	0.446987
ENSMUSG00000085247	4930545L23Rik	lncRNA	3	2	4	12	1	3.21795	6.50383	-0.0307543	0.489475
ENSMUSG00000097890	4930547M16Rik	lncRNA	4	7	4	9	7	5.33238	7.97199	-0.0367743	0.499845
ENSMUSG00000005131	4930550C14Rik	protein_coding	218	192	201	293	173	203.695	233.236	-0.0374911	0.495879
ENSMUSG00000106157	4930555A03Rik	lncRNA	18	13	11	17	8	13.8579	12.1576	0.0141889	0.789895
ENSMUSG00000096971	4930556M19Rik	lncRNA	487	412	365	370	381	421.432	375.598	0.0467706	0.40418
ENSMUSG00000097519	4930558J18Rik	lncRNA	8	16	8	17	9	10.6531	12.6341	-0.0173776	0.743932
ENSMUSG00000120382	4930558N01Rik	lncRNA	40	30	58	46	25	42.5501	35.5713	0.0283689	0.605195
ENSMUSG00000053574	4930563E22Rik	protein_coding	33	39	37	36	46	36.3386	40.9546	-0.0250766	0.641545
ENSMUSG00000085084	4930570G19Rik	lncRNA	34	36	34	84	51	34.5411	67.4464	-0.239882	0.0295545
ENSMUSG00000087440	4930577N17Rik	TEC	31	27	33	37	34	30.3008	35.7001	-0.0340541	0.536622
ENSMUSG00000097587	4930578M01Rik	lncRNA	287	208	237	153	115	244.243	134.159	0.559028	0.00130144
ENSMUSG00000027811	4930579G24Rik	protein_coding	156	164	147	246	138	155.91	191.959	-0.0586137	0.317771
ENSMUSG00000051074	4930579K19Rik	lncRNA	14	15	13	20	13	13.8822	16.8713	-0.0245458	0.652412
ENSMUSG00000070315	4930581F22Rik	lncRNA	55	80	45	78	85	60.029	81.3555	-0.0781444	0.220555
ENSMUSG00000107195	4930589O11Rik	TEC	19	11	21	15	10	16.7822	12.6599	0.0368857	0.512063
ENSMUSG00000034063	4930590J08Rik	protein_coding	23	32	24	19	23	26.3323	20.7091	0.0410929	0.469558
ENSMUSG00000075463	4930594M22Rik	lncRNA	895	930	950	479	204	925.245	341.676	1.22231	2.29456e-06
ENSMUSG00000107929	4930595L18Rik	lncRNA	0	0	2	2	10	0.728227	5.69242	-0.0499538	0.174049
ENSMUSG00000073144	4930599N23Rik	lncRNA	10	18	10	17	13	12.4384	15.0167	-0.022942	0.672532
ENSMUSG00000093772	4931403E22Rik	lncRNA	31	24	22	19	51	25.6023	34.9917	-0.0471412	0.417603
ENSMUSG00000031938	4931406C07Rik	protein_coding	2535	2241	2352	2311	2384	2375.7	2347.15	0.0104509	0.838504
ENSMUSG00000073722	4931408C20Rik	protein_coding	8	6	2	37	4	5.6605	20.4516	-0.0932992	0.11829
ENSMUSG00000022179	4931414P19Rik	protein_coding	318	269	305	307	264	297.121	285.459	0.0182206	0.737177
ENSMUSG00000054910	4931415C17Rik	lncRNA	16	7	15	12	10	12.8477	10.7925	0.0139408	0.785981
ENSMUSG00000074580	4931440P22Rik	transcribed_processed_pseudogene	35	37	38	33	40	36.7022	36.7046	3.20896e-05	0.999512
ENSMUSG00000100733	4932411K12Rik	lncRNA	17	20	35	24	26	23.9833	24.9205	-0.00535249	0.919721
ENSMUSG00000105881	4932422M17Rik	lncRNA	17	29	39	22	34	28.2593	28.2819	-0.000183406	0.997236
ENSMUSG00000062391	4932435O22Rik	lncRNA	45	35	44	35	9	41.3399	21.9069	0.10063	0.155274
ENSMUSG00000039851	4932438H23Rik	protein_coding	712	464	545	514	443	573.799	478.435	0.0731511	0.222941
ENSMUSG00000097216	4932441J04Rik	lncRNA	31	35	47	57	30	37.5014	43.0539	-0.0231298	0.669214
ENSMUSG00000118060	4933401L05Rik	lncRNA	0	1	1	9	9	0.716561	8.92502	-0.157347	0.016907
ENSMUSG00000115845	4933402J15Rik	lncRNA	11	6	23	4	26	13.2831	14.7204	-0.00764528	0.879408
ENSMUSG00000097908	4933404O12Rik	lncRNA	185	252	194	303	204	210.33	253.584	-0.059165	0.310574
ENSMUSG00000110427	4933406B17Rik	lncRNA	40	21	11	16	16	24.0736	15.9826	0.0528549	0.37094
ENSMUSG00000097494	4933406C10Rik	lncRNA	5	6	7	16	13	6.06036	14.5531	-0.124105	0.100277
ENSMUSG00000087475	4933406I18Rik	lncRNA	12	16	9	15	14	12.0738	14.5659	-0.0208785	0.69829
ENSMUSG00000069713	4933406P04Rik	lncRNA	19	31	36	20	19	28.5763	19.7304	0.0724439	0.254371
ENSMUSG00000087396	4933407K13Rik	lncRNA	34	17	20	40	60	23.4636	49.9569	-0.273881	0.0225507
ENSMUSG00000112627	4933412E12Rik	lncRNA	142	180	171	170	155	164.277	162.518	0.00374814	0.943798
ENSMUSG00000045877	4933415A04Rik	lncRNA	71	43	50	33	28	54.7969	30.5099	0.241566	0.0271319
ENSMUSG00000097262	4933416M07Rik	lncRNA	5	6	3	2	13	4.96802	7.59848	-0.0290045	0.567671
ENSMUSG00000085037	4933421O10Rik	lncRNA	213	173	165	159	173	183.927	166.472	0.0392553	0.477617
ENSMUSG00000087289	4933424M12Rik	lncRNA	7	23	19	24	20	16.4092	22.0614	-0.0380086	0.50037
ENSMUSG00000107164	4933425D22Rik	lncRNA	8	21	10	23	10	13.1436	16.3561	-0.0232814	0.665821
ENSMUSG00000106508	4933425M03Rik	TEC	8	13	9	14	9	9.95987	11.2432	-0.0122207	0.816988
ENSMUSG00000107877	4933427D14Rik	protein_coding	12	14	11	21	23	12.0971	22.1	-0.116076	0.12391
ENSMUSG00000044276	4933427E11Rik	lncRNA	4	5	10	9	6	6.44805	7.49548	-0.0128707	0.80327
ENSMUSG00000097786	4933429H19Rik	lncRNA	17	22	11	23	19	16.6777	21.1213	-0.035033	0.531414
ENSMUSG00000115008	4933429O19Rik	lncRNA	20	10	25	38	46	18.2384	41.8819	-0.142719	0.0811126
ENSMUSG00000058046	4933430I17Rik	protein_coding	72	67	105	48	61	81.1086	54.6062	0.112828	0.122276
ENSMUSG00000086968	4933431E20Rik	lncRNA	595	518	669	490	642	593.825	565.972	0.0202852	0.70795
ENSMUSG00000103715	4933431K14Rik	TEC	100	64	88	69	78	84.4514	73.3835	0.0343826	0.530342
ENSMUSG00000086451	4933431K23Rik	lncRNA	13	15	4	18	18	10.6171	17.8629	-0.0538167	0.353907
ENSMUSG00000108811	4933432K03Rik	lncRNA	22	14	11	10	4	15.6191	7.00609	0.11318	0.121102
ENSMUSG00000027942	4933434E20Rik	protein_coding	552	514	469	504	524	511.342	514.303	-0.00316893	0.953536
ENSMUSG00000072893	4933439C10Rik	lncRNA	48	29	40	43	47	38.8372	44.6766	-0.02739	0.613972
ENSMUSG00000085184	4933439K11Rik	lncRNA	240	158	212	243	267	203.102	254.898	-0.0918418	0.151134
ENSMUSG00000042087	4933440N22Rik	TEC	49	70	66	64	64	61.3095	63.9176	-0.0090707	0.863012
ENSMUSG00000097282	5031415H12Rik	lncRNA	15	19	21	22	11	18.193	16.8455	0.0101192	0.849426
ENSMUSG00000073147	5031425E22Rik	lncRNA	636	576	553	653	496	588.349	574.19	0.0118513	0.827191
ENSMUSG00000085129	5031425F14Rik	lncRNA	12	20	31	44	17	20.7659	30.3683	-0.0506626	0.388358
ENSMUSG00000097885	5031434O11Rik	lncRNA	24	42	42	57	36	36.0348	46.3895	-0.0506056	0.385273
ENSMUSG00000036046	5031439G07Rik	protein_coding	4980	5365	5131	5564	5272	5158.47	5417.91	-0.040676	0.439163
ENSMUSG00000097251	5033417F24Rik	lncRNA	57	53	38	64	55	49.3851	59.6289	-0.0464529	0.41288
ENSMUSG00000112276	5033421B08Rik	lncRNA	7	18	17	12	10	14.2828	10.7925	0.0317668	0.564703
ENSMUSG00000120877	5033425G24Rik	lncRNA	23	10	13	10	7	15.2898	8.43563	0.0695945	0.260948
ENSMUSG00000110625	5033426E14Rik	lncRNA	17	5	19	19	4	13.5873	11.6425	0.0117947	0.816767
ENSMUSG00000038152	5033430I15Rik	lncRNA	32	32	26	31	51	29.8781	41.0319	-0.0597525	0.323517
ENSMUSG00000104030	5330406M23Rik	TEC	5	15	8	17	19	9.24405	17.8758	-0.0953792	0.167079
ENSMUSG00000087455	5330411J11Rik	lncRNA	11	16	20	26	29	15.3627	27.2773	-0.122397	0.113081
ENSMUSG00000086822	5330413P13Rik	lncRNA	2	2	7	1	18	3.59397	9.51741	-0.0601618	0.25225
ENSMUSG00000114282	5330431K02Rik	TEC	11	14	23	12	34	15.7502	23.1818	-0.0457637	0.425805
ENSMUSG00000111212	5330432J10Rik	TEC	4	0	4	7	8	2.86525	7.52123	-0.0694415	0.215629
ENSMUSG00000087620	5330434G04Rik	lncRNA	10	10	16	8	10	11.8035	8.9379	0.0318963	0.563521
ENSMUSG00000052291	5330438D12Rik	lncRNA	37	47	43	32	42	42.0351	36.7304	0.0285641	0.598781
ENSMUSG00000091393	5330438I03Rik	lncRNA	4	3	4	4	3	3.92259	3.2841	0.0116895	0.812431
ENSMUSG00000097827	5330439K02Rik	lncRNA	7	8	2	3	10	6.0132	6.15606	-0.00136824	0.978019
ENSMUSG00000094113	5430401F13Rik	protein_coding	0	0	1	0	0	0.364113	0	0.0071835	0.753657
ENSMUSG00000044121	5430402E10Rik	protein_coding	11	0	4	12	105	4.97844	58.4439	-0.035638
ENSMUSG00000085776	5430402O13Rik	lncRNA	56	47	55	27	15	52.3799	21.0698	0.648889	0.00212901
ENSMUSG00000072763	5430403G16Rik	protein_coding	194	183	224	215	180	200.421	197.626	0.00526993	0.921523
ENSMUSG00000109761	5430403N17Rik	lncRNA	8	4	4	9	4	5.68384	6.54245	-0.0105774	0.834198
ENSMUSG00000085741	5430405H02Rik	lncRNA	245	208	246	271	248	233.068	259.276	-0.0464903	0.406755
ENSMUSG00000114419	5430414B19Rik	lncRNA	37	40	45	31	43	40.6486	36.7432	0.0211303	0.692661
ENSMUSG00000097772	5430416N02Rik	lncRNA	71	47	49	84	81	55.4901	82.6949	-0.149232	0.0668944
ENSMUSG00000114554	5430425K12Rik	lncRNA	11	15	4	20	12	9.91271	16.3948	-0.0620919	0.306704
ENSMUSG00000104684	5430427N15Rik	lncRNA	1	8	9	13	5	6.08469	8.87352	-0.0260221	0.606162
ENSMUSG00000108780	5430434F05Rik	TEC	1	0	3	1	10	1.44454	5.22878	-0.05613	0.227133
ENSMUSG00000110018	5430437J10Rik	transcribed_processed_pseudogene	18	17	14	17	10	16.36	13.5872	0.0269247	0.623244
ENSMUSG00000115548	5430440P10Rik	lncRNA	4	7	9	11	12	6.78884	11.7584	-0.0641108	0.291538
ENSMUSG00000087174	5530601H04Rik	lncRNA	565	411	401	645	659	459.158	652.441	-0.24489	0.0114174
ENSMUSG00000099170	5730403I07Rik	lncRNA	5	5	11	12	9	7.16437	10.3159	-0.0196815	0.675069
ENSMUSG00000087424	5730405O15Rik	lncRNA	19	11	22	19	20	17.1463	19.2796	-0.0154805	0.77293
ENSMUSG00000073755	5730409E04Rik	protein_coding	1303	1030	1058	1084	1279	1130.37	1181.48	-0.0227353	0.677548
ENSMUSG00000120512	5730409N16Rik	lncRNA	4	5	5	4	0	4.9916	1.85456	0.0525856	0.287696
ENSMUSG00000116506	5730414N17Rik	lncRNA	85	70	57	65	54	70.3714	59.6161	0.0430661	0.441953
ENSMUSG00000081793	5730416F02Rik	processed_pseudogene	2	1	3	4	3	2.14919	3.2841	-0.0200458	0.656239
ENSMUSG00000099364	5730419F03Rik	lncRNA	8	11	7	7	8	8.52675	7.52123	0.01229	0.815403
ENSMUSG00000121082	5730424H11Rik	lncRNA	95	60	125	74	90	93.2963	81.8835	0.0267395	0.621194
ENSMUSG00000057181	5730455P16Rik	protein_coding	1879	1657	1813	1887	1799	1782.92	1843.17	-0.025589	0.630783
ENSMUSG00000062046	5730460C07Rik	lncRNA	5	3	8	3	13	5.36713	8.06212	-0.0282855	0.577904
ENSMUSG00000087179	5730471H19Rik	lncRNA	791	718	637	412	442	715.387	426.958	0.690245	1.7898e-07
ENSMUSG00000029089	5730480H06Rik	protein_coding	421	466	417	453	421	434.696	436.875	-0.00309501	0.954552
ENSMUSG00000032985	5730522E02Rik	protein_coding	10	10	3	9	8	7.43416	8.44851	-0.00910539	0.855703
ENSMUSG00000110148	5830408C22Rik	lncRNA	19	22	32	45	44	24.3003	44.1743	-0.217116	0.035493
ENSMUSG00000078684	5830417I10Rik	unprocessed_pseudogene	78	67	49	70	72	64.652	70.988	-0.0231149	0.66545
ENSMUSG00000086236	5830418P13Rik	lncRNA	15	8	16	29	35	13.2121	32.0038	-0.233035	0.0314725
ENSMUSG00000113035	5830428M24Rik	lncRNA	6	11	5	15	24	7.45824	19.3311	-0.198105	0.0419773
ENSMUSG00000097471	5830432E09Rik	lncRNA	54	54	61	64	45	56.3273	54.3873	0.00798188	0.879145
ENSMUSG00000084803	5830444B04Rik	lncRNA	16	19	29	21	24	21.4581	22.5766	-0.00753901	0.88715
ENSMUSG00000115007	5830448L01Rik	lncRNA	32	26	27	32	29	28.48	30.5228	-0.0120282	0.820673
ENSMUSG00000052658	5830454E08Rik	lncRNA	18	26	15	24	15	19.8962	19.6789	0.00135065	0.979679
ENSMUSG00000091102	5830462I19Rik	TEC	11	4	7	2	11	7.11646	6.64545	0.00500702	0.919858
ENSMUSG00000046463	5930403N24Rik	lncRNA	48	56	57	70	35	53.4626	52.404	0.00356089	0.946012
ENSMUSG00000107201	5930420M18Rik	TEC	13	22	16	19	29	17.0895	24.0319	-0.053075	0.371297
ENSMUSG00000106951	5930430L01Rik	lncRNA	734	590	750	1071	575	691.59	822.842	-0.0504822	0.375855
ENSMUSG00000114590	5930438M14Rik	lncRNA	3	1	11	4	4	5.05018	3.76061	0.0173529	0.718791
ENSMUSG00000105326	6030400A10Rik	TEC	2	1	5	6	11	2.87741	8.96365	-0.0736614	0.180441
ENSMUSG00000100301	6030407O03Rik	lncRNA	11	12	8	11	14	9.94771	12.7114	-0.0194692	0.705942
ENSMUSG00000097760	6030442K20Rik	lncRNA	18	26	21	16	25	21.7167	20.2712	0.00911475	0.864104
ENSMUSG00000097207	6030443J06Rik	lncRNA	51	60	54	53	61	54.8366	56.9244	-0.00792953	0.880031
ENSMUSG00000066178	6030445D17Rik	lncRNA	15	19	10	19	8	14.5519	13.0849	0.012111	0.820132
ENSMUSG00000022195	6030458C11Rik	protein_coding	974	912	903	918	1076	930.011	996.988	-0.0450047	0.415696
ENSMUSG00000097577	6230400D17Rik	lncRNA	51	63	76	62	74	63.5403	68.2319	-0.0162867	0.758368
ENSMUSG00000120051	6230426M11Rik	lncRNA	31	29	14	12	16	24.4633	14.1281	0.0914941	0.182577
ENSMUSG00000018451	6330403K07Rik	protein_coding	2900	2660	3238	2837	3138	2932.78	2987.9	-0.0113454	0.834811
ENSMUSG00000075585	6330403L08Rik	lncRNA	621	558	565	753	579	581.432	666.196	-0.0766471	0.19231
ENSMUSG00000116733	6330408M09Rik	lncRNA	18	19	22	19	12	19.6137	15.4675	0.0345382	0.536749
ENSMUSG00000117322	6330415G19Rik	lncRNA	5	11	14	10	13	10.0189	11.7712	-0.0147321	0.778476
ENSMUSG00000085227	6330418K02Rik	lncRNA	127	132	134	140	143	131.106	141.487	-0.0286361	0.598126
ENSMUSG00000110575	6330537M06Rik	TEC	8	12	3	5	3	7.78686	3.74774	0.0541019	0.320155
ENSMUSG00000045327	6330549D23Rik	transcribed_processed_pseudogene	17	19	23	23	38	19.6256	30.6516	-0.0871965	0.196388
ENSMUSG00000093424	6330562C20Rik	lncRNA	18	19	10	19	25	15.6085	21.6622	-0.0471638	0.417442
ENSMUSG00000105481	6430500D05Rik	TEC	0	0	0	1	1	0	0.940154	-0.0228475	0.423951
ENSMUSG00000102555	6430511E19Rik	TEC	10	8	9	19	10	8.90228	14.0379	-0.0531228	0.365416
ENSMUSG00000031824	6430548M08Rik	protein_coding	2689	2281	2591	2904	2884	2520.25	2894.05	-0.0794553	0.178139
ENSMUSG00000074646	6430550D23Rik	protein_coding	15	21	9	16	10	14.8926	12.647	0.018534	0.729947
ENSMUSG00000097828	6430562O15Rik	lncRNA	2	4	3	6	4	3.20653	4.68789	-0.0292095	0.574319
ENSMUSG00000037977	6430571L13Rik	protein_coding	80	45	73	90	121	66.318	105.49	-0.150847	0.0712433
ENSMUSG00000102545	6430573P05Rik	lncRNA	24	22	42	29	30	29.3383	29.1448	0.000863906	0.986957
ENSMUSG00000097583	6430590A07Rik	lncRNA	2	3	5	10	16	3.58231	13.2008	-0.176194	0.0400519
ENSMUSG00000079499	6530402F18Rik	lncRNA	281	272	187	255	343	246.527	299.046	-0.0674235	0.257628
ENSMUSG00000121226	6720407P12Rik	lncRNA	99	98	83	121	125	93.5569	123.16	-0.124267	0.0805234
ENSMUSG00000097375	6720427I07Rik	lncRNA	18	16	22	31	38	18.5564	34.3607	-0.126408	0.106766
ENSMUSG00000111511	6720432D03Rik	lncRNA	5	5	4	10	3	4.97969	6.52958	-0.0213006	0.679394
ENSMUSG00000072066	6720489N17Rik	protein_coding	152	113	134	210	179	133.214	194.367	-0.193844	0.0312854
ENSMUSG00000032680	6820408C15Rik	protein_coding	19	16	9	11	13	14.5392	12.2349	0.0171008	0.746987
ENSMUSG00000121492	6820431F20Rik	lncRNA	108	71	85	106	124	87.9391	114.802	-0.0864346	0.179612
ENSMUSG00000120289	6820445E23Rik	lncRNA	23	19	27	38	38	23.1953	38.0698	-0.114588	0.125571
ENSMUSG00000116338	7530414M10Rik	lncRNA	2	1	1	0	0	1.42096	0	0.0665077	0.114618
ENSMUSG00000103441	7530428D23Rik	transcribed_processed_pseudogene	11	2	9	2	2	7.13979	1.88031	0.0954367	0.110333
ENSMUSG00000052295	8030423F21Rik	lncRNA	20	18	35	16	19	24.335	17.4122	0.0551399	0.356172
ENSMUSG00000073821	8030451A03Rik	lncRNA	0	13	1	1	8	4.59348	4.27575	0.00182305	0.958775
ENSMUSG00000085058	8030453O22Rik	lncRNA	15	3	8	6	18	8.53692	12.2992	-0.0318472	0.55205
ENSMUSG00000047466	8030462N17Rik	protein_coding	1878	2010	1810	1676	1799	1899.2	1737.46	0.0738983	0.172443
ENSMUSG00000113432	8430406P12Rik	TEC	22	13	5	21	14	13.4461	17.8114	-0.0257454	0.629091
ENSMUSG00000085743	8430419K02Rik	lncRNA	35	24	50	28	50	36.4781	38.6879	-0.0087802	0.868784
ENSMUSG00000105095	8430422M14Rik	TEC	32	30	35	27	43	32.0861	34.8887	-0.0102676	0.847184
ENSMUSG00000115970	8430426J06Rik	lncRNA	12	8	15	12	16	11.7914	14.1281	-0.0210788	0.696228
ENSMUSG00000034587	8430429K09Rik	lncRNA	189	191	173	178	176	184.367	177.174	0.0178422	0.742063
ENSMUSG00000041878	8430432A02Rik	lncRNA	3	3	4	3	5	3.57039	3.77349	-0.00381283	0.938706
ENSMUSG00000086070	8430436N08Rik	lncRNA	1	1	1	12	14	1.06876	13.175	-0.389847	0.00223705
ENSMUSG00000116953	9030025P20Rik	protein_coding	144	135	165	77	91	147.993	83.7509	0.566519	0.000878254
ENSMUSG00000116660	9030404E10Rik	lncRNA	80	59	63	45	37	67.6228	40.8387	0.226019	0.0284247
ENSMUSG00000097343	9030407P20Rik	lncRNA	102	100	123	121	100	108.791	110.307	-0.00463842	0.930034
ENSMUSG00000045008	9030612E09Rik	lncRNA	22	17	13	14	23	17.4047	18.3909	-0.00748642	0.887994
ENSMUSG00000073158	9030624G23Rik	protein_coding	27	23	19	24	19	23.1009	21.5849	0.00996982	0.85142
ENSMUSG00000115837	9130002K18Rik	TEC	8	11	10	11	11	9.61909	11.2818	-0.0184982	0.730732
ENSMUSG00000120169	9130004C02Rik	lncRNA	50	54	51	54	55	51.6415	54.5289	-0.0140895	0.789565
ENSMUSG00000054951	9130008F23Rik	protein_coding	127	153	119	291	261	133.057	276.148	-0.963178	1.0276e-07
ENSMUSG00000086653	9130015L21Rik	lncRNA	16	10	11	13	22	12.0961	17.4508	-0.043407	0.446963
ENSMUSG00000055134	9130017K11Rik	lncRNA	8	4	22	17	16	11.5096	16.4463	-0.0323507	0.548001
ENSMUSG00000030823	9130019O22Rik	protein_coding	269	257	293	281	287	273.038	283.914	-0.0182117	0.737463
ENSMUSG00000073067	9130019P16Rik	lncRNA	10	14	13	11	8	12.121	9.37579	0.0305312	0.57983
ENSMUSG00000062944	9130023H24Rik	protein_coding	573	488	581	473	464	547.431	468.519	0.106926	0.0787186
ENSMUSG00000087022	9130024F11Rik	lncRNA	3	2	11	18	13	5.40262	15.4803	-0.117648	0.0973795
ENSMUSG00000086474	9130204K15Rik	lncRNA	3	8	8	7	1	6.42497	4.18563	0.0243924	0.611946
ENSMUSG00000097386	9130213A22Rik	lncRNA	97	79	73	77	71	83.2315	73.7441	0.0344542	0.528293
ENSMUSG00000090330	9130221H12Rik	lncRNA	373	291	398	467	416	353.787	441.911	-0.105721	0.107249
ENSMUSG00000054598	9130230L23Rik	lncRNA	13	14	8	7	15	11.357	11.3333	0.000573538	0.991354
ENSMUSG00000092626	9130230N09Rik	lncRNA	37	29	39	43	37	34.9511	39.9115	-0.0254669	0.637906
ENSMUSG00000101892	9130401M01Rik	protein_coding	178	197	185	147	197	186.26	171.893	0.0247161	0.645224
ENSMUSG00000105851	9130604C24Rik	lncRNA	21	36	15	17	7	24.1248	11.6811	0.125323	0.105912
ENSMUSG00000072753	9230020A06Rik	lncRNA	37	30	27	52	30	31.2983	41.2123	-0.0353375	0.527892
ENSMUSG00000087624	9230111E07Rik	lncRNA	5	6	5	6	11	5.69625	8.50001	-0.0347331	0.518754
ENSMUSG00000070461	9230112E08Rik	lncRNA	246	178	216	172	210	213.368	191.07	0.0380772	0.489234
ENSMUSG00000111761	9230112J17Rik	lncRNA	8	24	13	20	13	15.2932	16.8713	-0.0103465	0.844961
ENSMUSG00000097145	9230114K14Rik	lncRNA	152	142	205	172	164	166.398	167.734	-0.00290872	0.956223
ENSMUSG00000097403	9230116N13Rik	lncRNA	24	25	37	31	25	28.9392	27.6895	0.0074629	0.887635
ENSMUSG00000091050	9330020H09Rik	lncRNA	36	39	23	50	39	32.6617	44.5736	-0.065532	0.286886
ENSMUSG00000107879	9330102E08Rik	translated_unprocessed_pseudogene	95	69	75	95	90	79.7308	92.0836	-0.0413677	0.456501
ENSMUSG00000097842	9330104G04Rik	lncRNA	48	41	33	35	49	40.5178	41.9205	-0.00650933	0.901464
ENSMUSG00000097098	9330111N05Rik	lncRNA	4	6	8	9	10	6.07227	9.87805	-0.048083	0.396542
ENSMUSG00000103502	9330121J05Rik	lncRNA	12	25	13	15	24	16.7023	19.3311	-0.0189803	0.724972
ENSMUSG00000121107	9330133O14Rik	lncRNA	199	261	292	210	203	250.486	206.28	0.0760264	0.210537
ENSMUSG00000097061	9330151L19Rik	lncRNA	96	80	87	126	91	87.9652	108.324	-0.0637527	0.283156
ENSMUSG00000056031	9330154J02Rik	lncRNA	76	87	60	81	64	74.2853	72.2631	0.0070159	0.893659
ENSMUSG00000004360	9330159F19Rik	protein_coding	165	114	161	147	228	146.532	187.606	-0.069648	0.2545
ENSMUSG00000097177	9330159M07Rik	lncRNA	16	21	27	20	28	21.4348	24.019	-0.0182254	0.734318
ENSMUSG00000072809	9330160F10Rik	lncRNA	31	32	19	24	13	26.9771	18.7258	0.0609864	0.318007
ENSMUSG00000055271	9330161L09Rik	TEC	12	14	11	8	15	12.0971	11.797	0.0032742	0.95077
ENSMUSG00000086448	9330162012Rik	lncRNA	62	87	113	88	104	87.1841	95.9858	-0.02088	0.695682
ENSMUSG00000109536	9330162G02Rik	TEC	24	23	16	21	20	21.3161	20.6705	0.00467043	0.929788
ENSMUSG00000097194	9330175E14Rik	lncRNA	14	15	22	28	13	16.7951	20.5804	-0.0256159	0.639045
ENSMUSG00000097166	9330179D12Rik	lncRNA	80	64	67	78	70	70.4773	73.7312	-0.0108284	0.836918
ENSMUSG00000097648	9330185C12Rik	lncRNA	44	32	27	13	7	34.4686	9.82655	0.811903	0.00111565
ENSMUSG00000062704	9430002A10Rik	lncRNA	10	5	14	6	9	9.6655	7.07046	0.0301721	0.577223
ENSMUSG00000059939	9430015G10Rik	protein_coding	141	169	157	197	221	155.666	208.843	-0.178478	0.0271951
ENSMUSG00000102964	9430034N14Rik	TEC	3	5	4	10	6	4.27529	7.95912	-0.057671	0.317058
ENSMUSG00000040139	9430038I01Rik	protein_coding	234	302	206	241	276	247.453	258.735	-0.0159038	0.766282
ENSMUSG00000086155	9430041J12Rik	lncRNA	7	15	9	4	2	10.3126	2.80759	0.133251	0.0661101
ENSMUSG00000100632	9430060I03Rik	lncRNA	11	5	7	6	6	7.46891	6.10456	0.0162932	0.751807
ENSMUSG00000104263	9430062P05Rik	TEC	3	3	4	8	7	3.57039	7.50835	-0.072627	0.231722
ENSMUSG00000094447	9430069I07Rik	protein_coding	7	3	9	1	5	6.43564	2.84621	0.0568015	0.291844
ENSMUSG00000085479	9430073C21Rik	lncRNA	7	2	4	3	1	4.62674	1.86743	0.0441558	0.349964
ENSMUSG00000112765	9430078K24Rik	lncRNA	12	8	4	6	11	8.15022	8.96365	-0.00844919	0.871198
ENSMUSG00000111088	9430081H08Rik	TEC	3	6	12	6	6	7.17653	6.10456	0.00993647	0.837423
ENSMUSG00000106164	9430085M18Rik	lncRNA	21	22	24	25	30	22.4559	27.2902	-0.0207795	0.698691
ENSMUSG00000084808	9430091E24Rik	lncRNA	59	36	37	55	39	44.0862	46.8918	-0.0118881	0.822068
ENSMUSG00000112150	9530018F02Rik	lncRNA	29	20	26	40	12	24.9446	26.1312	-0.00629156	0.905762
ENSMUSG00000085447	9530026F06Rik	lncRNA	10	8	14	6	4	10.7228	4.68789	0.105918	0.132516
ENSMUSG00000097462	9530026P05Rik	lncRNA	563	354	468	451	444	461.633	447.384	0.00930718	0.860007
ENSMUSG00000086554	9530034E10Rik	lncRNA	14	3	15	12	14	10.7335	13.175	-0.020846	0.696531
ENSMUSG00000085982	9530051G07Rik	lncRNA	60	68	68	21	35	65.207	28.2947	0.654511	0.00177877
ENSMUSG00000097858	9530052C20Rik	lncRNA	11	8	16	13	12	11.8033	12.6856	-0.0083087	0.875533
ENSMUSG00000078776	9530053A07Rik	protein_coding	0	14	3	17	10	5.67416	13.5872	-0.0278871	0.481498
ENSMUSG00000045345	9530056K15Rik	lncRNA	7	12	2	1	2	7.07054	1.41667	0.0871626	0.104014
ENSMUSG00000108030	9530062K07Rik	lncRNA	7	2	10	9	9	6.44731	8.92502	-0.0298606	0.577949
ENSMUSG00000036275	9530068E07Rik	protein_coding	11150	10928	11170	9734	9393	11082.7	9563.35	0.175514	0.000143533
ENSMUSG00000036411	9530077C05Rik	protein_coding	142	118	123	133	101	127.814	116.811	0.026978	0.616409
ENSMUSG00000120262	9530077C14Rik	lncRNA	16	15	12	12	12	14.2225	12.222	0.0158403	0.765862
ENSMUSG00000044125	9530080O11Rik	lncRNA	8	6	10	11	8	8.2093	9.37579	-0.0121457	0.816012
ENSMUSG00000097006	9530082P21Rik	lncRNA	453	399	419	564	437	423.786	500.613	-0.086576	0.154746
ENSMUSG00000107742	9530085L11Rik	TEC	16	21	14	35	37	17.0654	36.2024	-0.277769	0.0218128
ENSMUSG00000097825	9630001P10Rik	lncRNA	10	3	3	2	4	5.31947	2.83334	0.029088	0.520089
ENSMUSG00000103867	9630010A21Rik	TEC	7	2	7	12	14	5.35497	13.175	-0.0936326	0.152097
ENSMUSG00000059027	9630013D21Rik	lncRNA	4	5	4	7	3	4.62749	5.13866	-0.00755103	0.87969
ENSMUSG00000117916	9630028I04Rik	lncRNA	145	141	164	111	65	149.744	88.0397	0.385671	0.00548091
ENSMUSG00000073386	9830107B12Rik	protein_coding	2	4	1	1	0	2.4783	0.463639	0.049155	0.215416
ENSMUSG00000104763	9830132P13Rik	lncRNA	23	39	25	33	40	29.1635	36.7046	-0.0383893	0.495865
ENSMUSG00000117763	9830166K06Rik	lncRNA	1	6	4	4	3	3.92334	3.2841	0.0107441	0.82359
ENSMUSG00000096052	9930004E17Rik	lncRNA	8	5	8	7	16	7.12862	11.8099	-0.0560403	0.341785
ENSMUSG00000044551	9930012K11Rik	protein_coding	120	44	111	84	97	92.093	90.7956	0.0025093	0.961988
ENSMUSG00000097493	9930014A18Rik	lncRNA	339	456	474	414	435	422.986	424.074	-0.00109408	0.983714
ENSMUSG00000115276	9930017N22Rik	TEC	27	26	34	19	28	29.2559	23.5553	0.0386221	0.492483
ENSMUSG00000046138	9930021J03Rik	protein_coding	2753	2220	2315	2867	3047	2429.53	2956.99	-0.153462	0.0206286
ENSMUSG00000042976	9930038B18Rik	lncRNA	7	23	20	35	24	16.7733	29.5312	-0.0598757	0.312316
ENSMUSG00000044730	9930104L06Rik	protein_coding	386	276	330	402	502	330.504	452.342	-0.196276	0.0215154
ENSMUSG00000120936	9930105H17Rik	lncRNA	1	3	7	11	20	3.59422	15.5705	-0.145955	0.0489992
ENSMUSG00000069893	9930111J21Rik1	protein_coding	147	147	182	235	181	158.753	207.838	-0.12867	0.0721538
ENSMUSG00000069892	9930111J21Rik2	protein_coding	709	609	735	1149	1391	684.384	1270.16	-0.833448	1.06593e-08
ENSMUSG00000027596	a	protein_coding	0	5	7	12	8	3.94692	9.83943	-0.0636513	0.245413
ENSMUSG00000110357	A030001D20Rik	lncRNA	71	51	78	83	43	66.3669	63.1707	0.00941276	0.858278
ENSMUSG00000079144	A130010J15Rik	protein_coding	352	464	427	427	468	414.375	447.706	-0.0373145	0.500086
ENSMUSG00000097944	A130014A01Rik	lncRNA	43	35	38	56	55	38.8149	55.4562	-0.0963769	0.15976
ENSMUSG00000120803	A130023E24Rik	lncRNA	26	12	7	17	16	14.8666	16.4463	-0.00893286	0.863552
ENSMUSG00000102642	A130048G24Rik	TEC	3	5	0	4	10	2.81884	7.09621	-0.0480895	0.323284
ENSMUSG00000104291	A130071D04Rik	TEC	7	15	9	13	4	10.3126	8.39701	0.018436	0.725835
ENSMUSG00000105891	A230001M10Rik	lncRNA	0	11	1	3	3	3.88859	2.82046	0.00662378	0.839369
ENSMUSG00000087612	A230005M16Rik	lncRNA	7	3	4	7	12	4.97919	9.9038	-0.0603835	0.293646
ENSMUSG00000096960	A230028O05Rik	lncRNA	10	10	8	25	11	8.89061	18.2364	-0.0754999	0.223893
ENSMUSG00000087178	A230056P14Rik	lncRNA	46	37	34	45	61	39.1199	53.2152	-0.0774144	0.22437
ENSMUSG00000109394	A230057D06Rik	lncRNA	1	0	7	5	10	2.53688	7.08334	-0.0471516	0.310305
ENSMUSG00000092071	A230065N10Rik	lncRNA	21	20	16	16	15	19.2022	15.5061	0.0282699	0.607257
ENSMUSG00000086877	A230072C01Rik	lncRNA	123	71	88	96	104	93.9623	99.6949	-0.0147078	0.780644
ENSMUSG00000084771	A230072E10Rik	lncRNA	14	14	9	16	12	12.0733	14.0766	-0.0198075	0.713879
ENSMUSG00000100600	A230077H06Rik	lncRNA	5	5	8	2	7	6.07203	4.26288	0.0282489	0.588893
ENSMUSG00000097381	A230087F16Rik	lncRNA	7	14	2	1	10	7.77544	5.7053	0.0170321	0.716965
ENSMUSG00000087026	A230103J11Rik	lncRNA	23	18	21	33	25	20.6581	29.0804	-0.0567467	0.345182
ENSMUSG00000030111	A2m	protein_coding	14451	20586	13696	12537	10436	16244.4	11486.2	0.211811	0.019939
ENSMUSG00000047228	A2ml1	protein_coding	12	7	12	12	20	10.3466	16.0341	-0.0426325	0.444799
ENSMUSG00000097915	A330009N23Rik	lncRNA	62	41	51	93	77	51.6385	84.9616	-0.26575	0.0177425
ENSMUSG00000104093	A330015K06Rik	lncRNA	16	12	20	11	7	15.7139	8.89927	0.0707995	0.258021
ENSMUSG00000096929	A330023F24Rik	lncRNA	42	37	46	47	67	41.7164	57.0016	-0.0840146	0.196808
ENSMUSG00000097591	A330032B11Rik	lncRNA	7	1	0	9	2	2.81784	5.58942	-0.0196376	0.602406
ENSMUSG00000120069	A330032P22Rik	lncRNA	17	27	10	11	8	18.0758	9.37579	0.0998728	0.156006
ENSMUSG00000085615	A330035P11Rik	lncRNA	100	78	81	74	81	86.4844	77.5949	0.0321473	0.55427
ENSMUSG00000087466	A330041J22Rik	lncRNA	8	12	8	9	10	9.24331	9.40154	-0.00150311	0.976937
ENSMUSG00000097326	A330048O09Rik	lncRNA	23	8	17	19	7	16.3938	12.6084	0.0244341	0.646681
ENSMUSG00000120340	A330069E16Rik	lncRNA	26	19	25	15	31	23.5236	23.1432	0.00224306	0.966278
ENSMUSG00000097960	A330074K22Rik	lncRNA	381	226	284	391	349	297.237	370.06	-0.076772	0.212186
ENSMUSG00000114210	A330084C13Rik	lncRNA	78	78	73	60	43	76.5394	51.5797	0.162099	0.0540459
ENSMUSG00000097666	A330094K24Rik	lncRNA	144	93	107	120	153	114.598	136.528	-0.0414841	0.458537
ENSMUSG00000086363	A330102I10Rik	lncRNA	24	14	26	22	11	21.4211	16.8455	0.0303577	0.582654
ENSMUSG00000047613	A430005L14Rik	protein_coding	529	510	490	505	576	509.818	540.498	-0.0316976	0.56489
ENSMUSG00000097603	A430010J10Rik	lncRNA	1	3	5	9	3	3.23011	6.06594	-0.0327367	0.487777
ENSMUSG00000085315	A430018G15Rik	lncRNA	137	90	108	140	82	111.791	110.99	0.00141316	0.978497
ENSMUSG00000056014	A430033K04Rik	protein_coding	443	330	487	468	485	419.93	476.684	-0.050749	0.369421
ENSMUSG00000087305	A430035B10Rik	lncRNA	72	77	62	81	82	70.4327	81.3169	-0.037717	0.494046
ENSMUSG00000119994	A430046D13Rik	lncRNA	100	59	91	98	88	83.4174	92.9851	-0.0255027	0.635158
ENSMUSG00000090564	A430057M04Rik	lncRNA	5	15	12	14	9	10.7005	11.2432	-0.00565985	0.914816
ENSMUSG00000105471	A430073D23Rik	lncRNA	16	30	22	31	24	22.4338	27.213	-0.0257731	0.637441
ENSMUSG00000085589	A430078I02Rik	lncRNA	4	4	11	6	3	6.45972	4.67502	0.0235878	0.644606
ENSMUSG00000067577	A430093F15Rik	lncRNA	8	2	0	8	7	3.52249	7.50835	-0.0440013	0.378292
ENSMUSG00000112096	A430103D13Rik	TEC	29	32	39	29	24	33.1909	26.2857	0.0402412	0.477326
ENSMUSG00000097784	A430105J06Rik	lncRNA	6	5	5	6	11	5.696	8.96365	-0.0345538	0.510288
ENSMUSG00000086851	A430108G06Rik	lncRNA	2	4	7	6	7	4.29887	6.58108	-0.0356359	0.505344
ENSMUSG00000047878	A4galt	protein_coding	615	703	555	538	549	624.327	543.383	0.0822935	0.164135
ENSMUSG00000114452	A530001N23Rik	lncRNA	19	15	11	6	5	14.915	5.16441	0.149488	0.0651463
ENSMUSG00000006462	A530013C23Rik	lncRNA	30	40	26	24	13	31.9933	18.7258	0.114244	0.127254
ENSMUSG00000043122	A530016L24Rik	protein_coding	138	81	131	301	238	116.97	269.811	-0.942405	9.55753e-05
ENSMUSG00000072847	A530017D24Rik	lncRNA	395	327	371	336	416	364.427	375.598	-0.0144482	0.790215
ENSMUSG00000097124	A530020G20Rik	lncRNA	20	13	26	15	9	19.6599	11.7069	0.0843289	0.206749
ENSMUSG00000089844	A530032D15Rik	protein_coding	26	42	39	43	31	36.011	37.0524	-0.00448005	0.932572
ENSMUSG00000072109	A530040E14Rik	lncRNA	26	53	57	55	36	45.3612	45.4623	-0.000440792	0.99336
ENSMUSG00000104973	A530041M06Rik	lncRNA	8	12	13	9	11	11.0639	10.3546	0.00758374	0.886342
ENSMUSG00000087694	A530058N18Rik	lncRNA	3	3	4	5	11	3.57039	8.03637	-0.0577636	0.288154
ENSMUSG00000043939	A530064D06Rik	protein_coding	38	149	28	65	17	71.8412	41.032	0.0612549	0.305551
ENSMUSG00000114531	A530065N20Rik	lncRNA	7	5	7	26	14	6.41231	20.1296	-0.21188	0.0324191
ENSMUSG00000085112	A530072M11Rik	lncRNA	101	127	144	96	219	124.168	157.353	-0.0549398	0.348966
ENSMUSG00000097322	A530083I20Rik	lncRNA	27	22	37	15	28	28.9384	21.2371	0.0508238	0.387679
ENSMUSG00000052760	A630001G21Rik	protein_coding	101	151	107	123	139	119.894	131.235	-0.0216721	0.684543
ENSMUSG00000086395	A630014C17Rik	lncRNA	18	14	26	24	12	19.3079	18.2493	0.00696707	0.895738
ENSMUSG00000095493	A630023A22Rik	protein_coding	7	1	0	2	2	2.81784	1.88031	0.0132531	0.736394
ENSMUSG00000087470	A630031M04Rik	lncRNA	35	12	17	19	17	21.3253	17.85	0.0207314	0.700826
ENSMUSG00000086725	A630052C17Rik	lncRNA	124	102	107	149	102	110.725	125.633	-0.0389343	0.480299
ENSMUSG00000120335	A630066F11Rik	lncRNA	37	51	33	31	23	40.1678	26.7364	0.103383	0.145459
ENSMUSG00000101013	A630072M18Rik	lncRNA	315	225	258	190	246	265.957	217.987	0.0778637	0.202641
ENSMUSG00000116673	A630089N07Rik	protein_coding	102	72	103	162	162	92.3564	162.144	-0.473535	0.00259613
ENSMUSG00000110358	A730009L09Rik	lncRNA	3	11	20	4	2	11.1351	2.80759	0.141048	0.0563869
ENSMUSG00000084846	A730011C13Rik	lncRNA	8	10	4	10	5	7.44607	7.4826	-0.000438111	0.993254
ENSMUSG00000085566	A730017L22Rik	lncRNA	298	243	257	241	313	265.95	276.843	-0.0161495	0.764371
ENSMUSG00000097924	A730020E08Rik	lncRNA	16	13	19	15	29	15.7023	21.7137	-0.0399616	0.480417
ENSMUSG00000044522	A730020M07Rik	lncRNA	207	169	121	172	40	165.839	105.787	0.0795199	0.225418
ENSMUSG00000085139	A730046J19Rik	protein_coding	179	185	235	209	408	199.484	308.267	-0.113107	0.125229
ENSMUSG00000048636	A730049H05Rik	lncRNA	154	172	169	86	37	165.308	61.7025	0.759182	0.00123376
ENSMUSG00000097756	A730056A06Rik	lncRNA	27	19	26	27	20	24.24	23.4523	0.00498077	0.925063
ENSMUSG00000112639	A730063M14Rik	lncRNA	99	63	86	114	127	83.0185	120.404	-0.159223	0.0538175
ENSMUSG00000086693	A730081D07Rik	lncRNA	20	5	9	16	14	11.3669	15.0296	-0.0300581	0.582834
ENSMUSG00000093598	A730085K08Rik	lncRNA	12	7	13	12	8	10.7107	9.83943	0.00758128	0.884172
ENSMUSG00000102406	A730094K22Rik	TEC	62	62	94	20	11	72.8879	15.9182	1.6492	2.39878e-06
ENSMUSG00000053181	A830005F24Rik	lncRNA	14	12	10	10	14	11.7325	12.2477	-0.00481601	0.927581
ENSMUSG00000100627	A830008E24Rik	lncRNA	141	201	252	206	212	197.918	208.714	-0.0128802	0.806947
ENSMUSG00000085996	A830012C17Rik	lncRNA	58	49	56	47	30	54.1533	38.8941	0.0489052	0.403271
ENSMUSG00000057715	A830018L16Rik	protein_coding	8	3	8	3	6	6.42373	4.25	0.0246094	0.612459
ENSMUSG00000094707	A830019P07Rik	lncRNA	67	59	104	70	69	76.5164	69.5456	0.0195912	0.713347
ENSMUSG00000120875	A830021M18Rik	lncRNA	1	5	3	11	8	3.20678	9.37579	-0.0905306	0.142856
ENSMUSG00000111329	A830035O19Rik	lncRNA	37	40	40	30	40	39.1922	34.8501	0.0235106	0.662068
ENSMUSG00000084890	A830036E02Rik	lncRNA	2	77	24	303	183	34.4436	243.101	-0.41807	0.00352239
ENSMUSG00000097413	A830052D11Rik	lncRNA	13	13	16	6	13	13.9175	9.91667	0.038938	0.488529
ENSMUSG00000087143	A830082K12Rik	lncRNA	431	359	356	227	176	382.23	201.747	0.693387	0.000321553
ENSMUSG00000112280	A830082N09Rik	lncRNA	120	76	86	70	132	94.2919	101.472	-0.0132917	0.802154
ENSMUSG00000074664	A830092H15Rik	lncRNA	69	61	57	36	16	62.2688	26.1827	0.568113	0.00327536
ENSMUSG00000087132	A930001C03Rik	lncRNA	33	19	35	36	30	28.9139	32.8539	-0.0204552	0.704446
ENSMUSG00000115918	A930001M01Rik	lncRNA	3	3	2	1	11	2.84217	6.18181	-0.0458641	0.36234
ENSMUSG00000075330	A930003A15Rik	protein_coding	15	17	25	15	57	18.9446	36.0091	-0.088445	0.187461
ENSMUSG00000105076	A930003O13Rik	lncRNA	8	5	7	6	57	6.76451	31.3727	-0.151399	0.0433736
ENSMUSG00000054057	A930004D18Rik	lncRNA	274	218	276	182	254	255.944	217.626	0.0605599	0.297111
ENSMUSG00000102602	A930004J17Rik	TEC	32	20	28	65	91	26.7294	77.7236	-1.10058	0.000119183
ENSMUSG00000106887	A930005G22Rik	TEC	60	42	40	29	30	47.6454	29.1448	0.146854	0.0773315
ENSMUSG00000054426	A930005H10Rik	lncRNA	172	143	212	170	188	175.627	178.719	-0.00607991	0.908775
ENSMUSG00000087278	A930006I01Rik	lncRNA	1	6	2	7	8	3.19511	7.52123	-0.0659287	0.244402
ENSMUSG00000084866	A930006K02Rik	lncRNA	35	16	24	24	18	24.9198	21.1084	0.0237159	0.663007
ENSMUSG00000118559	A930007A09Rik	protein_coding	93	105	108	114	84	101.933	98.9609	0.00842643	0.872988
ENSMUSG00000097855	A930007I19Rik	lncRNA	64	61	59	68	56	61.5882	61.96	-0.00171996	0.973856
ENSMUSG00000092210	A930009A15Rik	protein_coding	39	41	50	19	15	43.526	17.3607	0.444624	0.00711665
ENSMUSG00000097610	A930012L18Rik	lncRNA	18	2	7	11	12	8.87696	11.7584	-0.0227948	0.661345
ENSMUSG00000054181	A930012O16Rik	lncRNA	33	20	32	39	28	28.174	33.2918	-0.0306095	0.577244
ENSMUSG00000092368	A930015D03Rik	lncRNA	186	160	187	191	291	177.47	240.847	-0.130291	0.0771427
ENSMUSG00000040705	A930016O22Rik	lncRNA	18	11	7	7	9	11.6965	7.99774	0.0384177	0.488319
ENSMUSG00000060530	A930017M01Rik	transcribed_processed_pseudogene	69	43	56	73	55	55.9131	64.2653	-0.0305754	0.574621
ENSMUSG00000056735	A930024E05Rik	lncRNA	35	27	32	19	35	31.3455	27.3675	0.0235809	0.663004
ENSMUSG00000113688	A930027P06Rik	TEC	13	7	4	8	3	8.14997	5.6023	0.0284793	0.582891
ENSMUSG00000114796	A930028N01Rik	lncRNA	13	2	12	26	39	8.93653	32.519	-0.14488	0.0575485
ENSMUSG00000096988	A930029G22Rik	lncRNA	15	12	8	15	11	11.3565	13.1364	-0.0155153	0.770886
ENSMUSG00000090622	A930033H14Rik	lncRNA	165	127	190	272	128	160.592	199.699	-0.0508302	0.379033
ENSMUSG00000052241	A930035D04Rik	pseudogene	34	26	38	20	15	32.8255	17.8243	0.143201	0.0850177
ENSMUSG00000102375	A930036K24Rik	TEC	5	2	1	7	19	2.83	13.2394	-0.151754	0.0429783
ENSMUSG00000109408	A930037H05Rik	lncRNA	56	89	52	67	57	65.7496	61.9729	0.0129707	0.805807
ENSMUSG00000097310	A930038B10Rik	lncRNA	6	5	5	6	10	5.696	8.48713	-0.032065	0.543622
ENSMUSG00000085900	A930041C12Rik	lncRNA	16	8	21	10	14	15.0207	12.2477	0.0219938	0.68294
ENSMUSG00000083307	AA414768	processed_pseudogene	388	346	326	331	278	353.013	304.661	0.0729131	0.216465
ENSMUSG00000093483	AA465934	lncRNA	63	49	54	65	70	55.1861	67.2403	-0.0563202	0.332785
ENSMUSG00000033213	AA467197	protein_coding	221	219	196	351	383	211.743	367.278	-0.584114	0.000510115
ENSMUSG00000073867	AA474408	TEC	11	7	3	6	10	7.08146	8.02349	-0.00792091	0.87112
ENSMUSG00000042510	AA986860	protein_coding	3540	3212	4894	4992	6464	3881.83	5727.97	-0.230964	0.0184505
ENSMUSG00000036678	Aaas	protein_coding	461	684	394	664	396	513.037	530.196	-0.00753711	0.885809
ENSMUSG00000029482	Aacs	protein_coding	1191	1252	1093	916	1081	1178.7	998.443	0.112105	0.0704578
ENSMUSG00000027761	Aadac	protein_coding	774	657	753	943	1086	727.906	1014.75	-0.261752	0.00673378
ENSMUSG00000091376	Aadacl2	protein_coding	8	41	21	27	10	23.4812	18.2107	0.0233817	0.659768
ENSMUSG00000078507	Aadacl3	protein_coding	16	2	1	4	0	6.35199	1.85456	0.0494675	0.26785
ENSMUSG00000028593	Aadacl4fm1	protein_coding	229	49	4	45	25	94.0962	34.6441	0.0835103	0.16754
ENSMUSG00000041735	AAdacl4fm3	protein_coding	61	42	64	19	53	56.0081	36.4212	0.0839633	0.207609
ENSMUSG00000057228	Aadat	protein_coding	46	42	49	20	5	45.9798	12.5826	0.569397	0.00330453
ENSMUSG00000037257	Aagab	protein_coding	1950	1992	2048	1954	2116	1996.88	2034.75	-0.0161568	0.753055
ENSMUSG00000057230	Aak1	protein_coding	8012	7924	8939	7725	8821	8291.51	8273.2	0.00160171	0.976132
ENSMUSG00000035642	Aamdc	protein_coding	765	677	771	697	745	737.623	721.291	0.0138127	0.799617
ENSMUSG00000006299	Aamp	protein_coding	4914	4720	5172	4458	4959	4935.48	4708.48	0.0416218	0.417522
ENSMUSG00000020804	Aanat	protein_coding	12	15	15	21	26	13.906	23.5296	-0.0717454	0.256732
ENSMUSG00000027628	Aar2	protein_coding	1737	1586	1584	1396	1478	1635.65	1437.31	0.118488	0.0324151
ENSMUSG00000068522	Aard	protein_coding	129	119	127	66	48	125.032	56.7441	0.967504	1.44055e-05
ENSMUSG00000031960	Aars	protein_coding	4138	5128	4220	3619	3501	4495.15	3560.3	0.168973	0.0199129
ENSMUSG00000023938	Aars2	protein_coding	213	247	192	223	199	217.701	210.865	0.0119132	0.823675
ENSMUSG00000055923	Aasdh	protein_coding	311	294	291	292	254	298.381	273.276	0.0486189	0.38574
ENSMUSG00000025894	Aasdhppt	protein_coding	1074	1096	1108	1014	1182	1092.53	1097.64	-0.0032376	0.951906
ENSMUSG00000029695	Aass	protein_coding	2264	1694	1982	1845	1583	1979.89	1714.13	0.0617838	0.285989
ENSMUSG00000018697	Aatf	protein_coding	773	1046	819	838	858	879.465	847.993	0.01771	0.744821
ENSMUSG00000025375	Aatk	protein_coding	906	760	939	774	797	868.382	785.505	0.0642571	0.256676
ENSMUSG00000057191	AB124611	protein_coding	347	512	323	534	228	393.883	380.943	0.00674573	0.897867
ENSMUSG00000057880	Abat	protein_coding	8951	7228	7471	6066	4279	7883.33	5172.68	0.446149	0.000635937
ENSMUSG00000015243	Abca1	protein_coding	5744	5611	5336	5659	4329	5563.69	4993.92	0.0706475	0.215602
ENSMUSG00000050296	Abca12	protein_coding	1	12	1	4	2	4.59324	2.80759	0.013347	0.715896
ENSMUSG00000004668	Abca13	protein_coding	108	78	88	113	69	91.4986	90.873	0.000768558	0.988409
ENSMUSG00000026944	Abca2	protein_coding	6313	5886	5855	4763	3628	6018.11	4195.81	0.411674	0.000224741
ENSMUSG00000024130	Abca3	protein_coding	5138	5276	6001	4992	4840	5471.9	4915.99	0.0810892	0.149645
ENSMUSG00000028125	Abca4	protein_coding	16433	13099	14549	11268	11667	14693.8	11467.6	0.207773	0.00700535
ENSMUSG00000018800	Abca5	protein_coding	2102	2002	2007	1702	1610	2036.58	1655.61	0.223953	0.000456304
ENSMUSG00000044749	Abca6	protein_coding	305	215	244	353	353	254.53	352.957	-0.161411	0.0452353
ENSMUSG00000035722	Abca7	protein_coding	998	1075	999	1056	904	1024.43	980.297	0.0311198	0.56565
ENSMUSG00000041828	Abca8a	protein_coding	4703	3450	3654	3399	3603	3935.63	3501.4	0.0615235	0.283217
ENSMUSG00000020620	Abca8b	protein_coding	976	676	816	1198	1302	822.639	1249.94	-0.372045	0.00263162
ENSMUSG00000041797	Abca9	protein_coding	3277	3007	3320	3870	2810	3201.07	3340.47	-0.0195114	0.719519
ENSMUSG00000031974	Abcb10	protein_coding	951	1033	1069	995	1103	1017.79	1048.81	-0.0208243	0.700073
ENSMUSG00000040584	Abcb1a	protein_coding	2149	2133	1963	2785	2195	2081.57	2489.72	-0.131251	0.0392062
ENSMUSG00000028970	Abcb1b	protein_coding	1266	1512	1211	1263	944	1329.74	1103.7	0.101414	0.107954
ENSMUSG00000042476	Abcb4	protein_coding	120	79	122	64	96	107.365	80.1191	0.0748568	0.234565
ENSMUSG00000031333	Abcb7	protein_coding	3001	3175	3162	2689	2345	3112.75	2517.26	0.194773	0.00459655
ENSMUSG00000028973	Abcb8	protein_coding	1276	1256	1196	1203	1050	1242.87	1126.46	0.0709356	0.206032
ENSMUSG00000029408	Abcb9	protein_coding	293	256	306	363	273	284.803	317.566	-0.044545	0.424939
ENSMUSG00000023088	Abcc1	protein_coding	3593	4359	4791	3059	4508	4247.97	3783.46	0.0446538	0.423817
ENSMUSG00000032842	Abcc10	protein_coding	148	153	131	136	135	144.106	135.82	0.0212903	0.692029
ENSMUSG00000025194	Abcc2	protein_coding	8	11	9	6	3	9.25497	4.21138	0.0863496	0.181713
ENSMUSG00000020865	Abcc3	protein_coding	385	811	523	513	298	572.938	405.542	0.0954205	0.161265
ENSMUSG00000032849	Abcc4	protein_coding	6410	6927	8042	6663	7100	7126.28	6881.74	0.0149006	0.782559
ENSMUSG00000022822	Abcc5	protein_coding	1275	1351	1330	1666	1243	1319.02	1454.53	-0.0532485	0.345597
ENSMUSG00000030834	Abcc6	protein_coding	6	0	2	9	6	2.84142	7.49548	-0.0512281	0.297204
ENSMUSG00000040136	Abcc8	protein_coding	101	67	59	112	82	75.6774	97.0806	-0.0606917	0.309649
ENSMUSG00000030249	Abcc9	protein_coding	2145	1886	1703	2188	2125	1911.38	2156.82	-0.0770171	0.183401
ENSMUSG00000031378	Abcd1	protein_coding	1181	1222	1127	1074	1015	1176.95	1044.38	0.101694	0.0685955
ENSMUSG00000055782	Abcd2	protein_coding	454	460	591	487	479	501.746	483.097	0.0158088	0.769578
ENSMUSG00000028127	Abcd3	protein_coding	6696	6837	7559	6616	7641	7030.48	7128.76	-0.00807936	0.88197
ENSMUSG00000021240	Abcd4	protein_coding	330	334	326	341	342	329.765	341.688	-0.0203351	0.709804
ENSMUSG00000058355	Abce1	protein_coding	4534	6323	4465	4528	4747	5107.42	4637.47	0.043188	0.438414
ENSMUSG00000038762	Abcf1	protein_coding	4075	4388	4209	4607	4534	4224.02	4570.14	-0.0763291	0.128131
ENSMUSG00000028953	Abcf2	protein_coding	2814	3142	2719	2392	2749	2891.66	2570.46	0.0802245	0.163556
ENSMUSG00000003234	Abcf3	protein_coding	2094	2163	2181	2042	2195	2146.3	2118.35	0.0112378	0.827059
ENSMUSG00000024030	Abcg1	protein_coding	2303	2290	3358	3324	2927	2650.48	3125.52	-0.0698061	0.238316
ENSMUSG00000029802	Abcg2	protein_coding	1645	1764	1645	1606	1654	1684.61	1629.78	0.0260894	0.622293
ENSMUSG00000029299	Abcg3	protein_coding	101	124	111	96	58	112.187	76.8222	0.128564	0.0913651
ENSMUSG00000032131	Abcg4	protein_coding	392	328	364	370	402	361.174	386.081	-0.0347334	0.529345
ENSMUSG00000040505	Abcg5	protein_coding	11	3	13	20	15	8.94869	17.8243	-0.0561329	0.315481
ENSMUSG00000024254	Abcg8	protein_coding	4	0	2	11	6	2.13702	8.42276	-0.0627388	0.190681
ENSMUSG00000006638	Abhd1	protein_coding	31	22	31	44	23	27.8103	33.2274	-0.0304817	0.579814
ENSMUSG00000033157	Abhd10	protein_coding	520	531	522	444	493	524.257	468.441	0.0797118	0.162701
ENSMUSG00000040532	Abhd11	protein_coding	589	767	658	667	670	670.896	668.346	0.00208122	0.969459
ENSMUSG00000085042	Abhd11os	transcribed_unitary_pseudogene	24	36	45	51	56	35.0124	53.6145	-0.117094	0.116559
ENSMUSG00000032046	Abhd12	protein_coding	4271	5015	5832	4673	5086	5039.25	4879.9	0.0180459	0.740987
ENSMUSG00000040396	Abhd13	protein_coding	2581	2626	2613	2430	2733	2606.86	2581.84	0.00808153	0.876227
ENSMUSG00000042210	Abhd14a	protein_coding	444	440	486	472	423	456.572	447.565	0.0106468	0.844927
ENSMUSG00000042073	Abhd14b	protein_coding	3329	2580	2935	2267	2392	2948.12	2329.65	0.139636	0.0473937
ENSMUSG00000000686	Abhd15	protein_coding	113	144	159	127	111	138.779	118.794	0.050104	0.376919
ENSMUSG00000007036	Abhd16a	protein_coding	1997	2023	2201	1869	2079	2073.58	1973.97	0.0407307	0.438801
ENSMUSG00000003346	Abhd17a	protein_coding	987	1055	1037	920	939	1026.24	929.297	0.0817306	0.136199
ENSMUSG00000047368	Abhd17b	protein_coding	1431	1412	1570	1629	1629	1470.63	1628.98	-0.0775045	0.166196
ENSMUSG00000038459	Abhd17c	protein_coding	1630	1773	1917	1761	1934	1773.52	1847.3	-0.0296109	0.582941
ENSMUSG00000037818	Abhd18	protein_coding	189	131	116	211	204	145.343	207.684	-0.165564	0.0463928
ENSMUSG00000039202	Abhd2	protein_coding	13072	12185	12886	10973	17846	12714.5	14409.9	-0.0463588	0.408067
ENSMUSG00000002475	Abhd3	protein_coding	268	162	237	251	269	222.396	260.023	-0.0506728	0.372252
ENSMUSG00000040997	Abhd4	protein_coding	6027	6252	6905	6662	5944	6394.53	6303.27	0.0101042	0.851002
ENSMUSG00000032540	Abhd5	protein_coding	2345	2444	2454	2718	2609	2414.2	2663.62	-0.0761174	0.170509
ENSMUSG00000025277	Abhd6	protein_coding	1100	904	852	1034	886	951.99	960.116	-0.00434387	0.936225
ENSMUSG00000007950	Abhd8	protein_coding	1577	1323	1493	1271	1329	1464.49	1300.39	0.0869938	0.129239
ENSMUSG00000058835	Abi1	protein_coding	6308	6642	7344	7507	7992	6764.64	7749.67	-0.111698	0.0533995
ENSMUSG00000026782	Abi2	protein_coding	2075	1961	1930	1774	1781	1988.9	1777.55	0.1051	0.0488839
ENSMUSG00000018381	Abi3	protein_coding	291	332	276	247	217	299.644	231.973	0.159653	0.032322
ENSMUSG00000035258	Abi3bp	protein_coding	8925	7102	9683	11188	11960	8569.92	11573.6	-0.289548	0.00173995
ENSMUSG00000038827	Abitram	protein_coding	947	1063	900	873	772	969.809	822.261	0.109465	0.0766084
ENSMUSG00000026842	Abl1	protein_coding	4119	3528	3607	4064	3879	3751.29	3971.54	-0.045865	0.389107
ENSMUSG00000026596	Abl2	protein_coding	2309	2553	2177	2265	2361	2346.39	2313	0.0110727	0.834604
ENSMUSG00000025085	Ablim1	protein_coding	14190	12886	15312	16474	18265	14129.5	17369.4	-0.149363	0.0275854
ENSMUSG00000029095	Ablim2	protein_coding	176	121	156	178	169	151.064	173.362	-0.0466189	0.406197
ENSMUSG00000032735	Ablim3	protein_coding	674	514	752	622	761	646.502	691.837	-0.0255811	0.636523
ENSMUSG00000017631	Abr	protein_coding	6076	5395	5423	5605	5682	5631.51	5643.68	-0.00169567	0.974286
ENSMUSG00000042895	Abra	protein_coding	77	60	15	21	19	50.8976	20.194	0.0983135	0.139734
ENSMUSG00000078453	Abracl	protein_coding	1151	1229	1091	1335	1159	1156.84	1247.08	-0.054589	0.320437
ENSMUSG00000035234	Abraxas1	protein_coding	293	298	255	299	270	281.788	284.145	-0.00400208	0.941111
ENSMUSG00000030965	Abraxas2	protein_coding	1587	1605	1558	1627	1635	1583.24	1631.39	-0.0285632	0.560014
ENSMUSG00000036376	Abt1	protein_coding	508	564	495	487	521	522.206	504.064	0.0200412	0.713801
ENSMUSG00000030083	Abtb1	protein_coding	440	356	516	504	474	437.151	488.584	-0.0383014	0.486868
ENSMUSG00000032724	Abtb2	protein_coding	477	440	424	620	531	446.736	575.593	-0.185782	0.0155167
ENSMUSG00000020042	Abtb3	protein_coding	757	963	997	855	799	905.69	826.794	0.0506224	0.367677
ENSMUSG00000036138	Acaa1a	protein_coding	1338	1332	1463	1189	1312	1377.52	1250.55	0.070567	0.207092
ENSMUSG00000010651	Acaa1b	protein_coding	77	64	87	98	91	76.3389	94.8911	-0.0593461	0.314142
ENSMUSG00000036880	Acaa2	protein_coding	4469	4305	4905	5384	4892	4559.84	5137.84	-0.0614689	0.284142
ENSMUSG00000020532	Acaca	protein_coding	2546	2752	2582	2307	1957	2626.98	2131.82	0.167211	0.0146711
ENSMUSG00000042010	Acacb	protein_coding	1397	1007	1077	1677	1066	1160.15	1371.94	-0.0564387	0.327689
ENSMUSG00000029456	Acad10	protein_coding	340	400	513	401	427	417.767	413.771	0.00307651	0.953607
ENSMUSG00000090150	Acad11	protein_coding	2087	1832	2004	1756	1480	1974.53	1618.16	0.128269	0.0517903
ENSMUSG00000042647	Acad12	protein_coding	374	311	386	326	334	356.83	329.981	0.0409772	0.461048
ENSMUSG00000031969	Acad8	protein_coding	1646	1298	1611	1390	1587	1518.6	1488.39	0.0101296	0.852072
ENSMUSG00000027710	Acad9	protein_coding	1644	1665	1860	1539	1667	1723.21	1603.06	0.057681	0.284432
ENSMUSG00000026003	Acadl	protein_coding	6217	5257	5445	6718	5785	5639.81	6251.51	-0.0670902	0.237295
ENSMUSG00000062908	Acadm	protein_coding	6330	5880	7304	6590	8230	6504.81	7410.26	-0.0626757	0.277589
ENSMUSG00000029545	Acads	protein_coding	970	988	925	788	811	960.909	799.607	0.150165	0.0191339
ENSMUSG00000030861	Acadsb	protein_coding	8398	7485	7898	6177	5265	7926.79	5721.04	0.390888	6.88436e-05
ENSMUSG00000018574	Acadvl	protein_coding	4196	4059	3719	3532	3370	3991.43	3450.96	0.118788	0.0437181
ENSMUSG00000030607	Acan	protein_coding	22	18	22	4	7	20.6701	5.19016	0.71713	0.00161632
ENSMUSG00000001588	Acap1	protein_coding	57	95	80	78	55	77.3193	66.5835	0.0336601	0.539385
ENSMUSG00000049076	Acap2	protein_coding	5260	5281	5496	6244	5788	5345.58	6016.02	-0.110203	0.0409816
ENSMUSG00000029033	Acap3	protein_coding	941	903	948	1098	960	930.85	1028.8	-0.0654804	0.247399
ENSMUSG00000032047	Acat1	protein_coding	6233	5311	5844	5816	5774	5795.97	5795.15	9.80955e-05	0.998544
ENSMUSG00000023832	Acat2	protein_coding	1082	1228	1095	1107	959	1134.68	1032.96	0.051314	0.361962
ENSMUSG00000062480	Acat3	protein_coding	115	158	84	99	100	118.941	99.6434	0.0460082	0.415598
ENSMUSG00000026499	Acbd3	protein_coding	4205	3965	3956	4377	4487	4042.25	4431.81	-0.0890189	0.0806013
ENSMUSG00000056938	Acbd4	protein_coding	1295	1133	1269	1368	1221	1232.72	1294.28	-0.0317763	0.561318
ENSMUSG00000026781	Acbd5	protein_coding	3411	3024	3257	3366	3440	3230.68	3403.23	-0.0465326	0.363606
ENSMUSG00000033701	Acbd6	protein_coding	1450	1449	1515	1218	1181	1471.1	1199.16	0.196945	0.00297215
ENSMUSG00000026644	Acbd7	protein_coding	12	7	5	3	27	8.16189	14.7333	-0.0371769	0.460577
ENSMUSG00000040272	Accs	protein_coding	378	310	371	287	281	353.153	284.3	0.133575	0.0498111
ENSMUSG00000038000	Acd	protein_coding	602	594	556	642	547	584.163	594.358	-0.0110838	0.838237
ENSMUSG00000020681	Ace	protein_coding	6677	7021	9331	5730	3556	7676.05	4642.7	0.473624	0.0015187
ENSMUSG00000015405	Ace2	protein_coding	414	430	786	627	982	543.67	804.23	-0.113111	0.121273
ENSMUSG00000038007	Acer2	protein_coding	648	590	566	873	975	601.174	924.222	-0.519064	8.05154e-05
ENSMUSG00000030760	Acer3	protein_coding	6566	7803	8670	10067	9914	7679.6	9990.91	-0.177674	0.0216121
ENSMUSG00000023328	Ache	protein_coding	236	200	233	134	173	222.709	153.49	0.2008	0.0273951
ENSMUSG00000022185	Acin1	protein_coding	4876	4417	3682	4987	5135	4325	5060.91	-0.0942055	0.120855
ENSMUSG00000037872	Ackr1	protein_coding	247	319	188	208	113	251.481	160.56	0.168163	0.0544704
ENSMUSG00000044534	Ackr2	protein_coding	100	111	61	100	100	90.8562	100.107	-0.0225492	0.673096
ENSMUSG00000044337	Ackr3	protein_coding	3962	3214	3219	2715	2324	3465.23	2519.75	0.328322	0.000858447
ENSMUSG00000079355	Ackr4	protein_coding	734	577	624	297	244	645.123	270.352	1.15941	1.53159e-09
ENSMUSG00000020917	Acly	protein_coding	10942	11567	10106	9020	8302	10871.9	8660.74	0.237957	0.000724535
ENSMUSG00000070985	Acnat1	protein_coding	46	35	23	72	61	34.7739	66.6608	-0.186625	0.0506493
ENSMUSG00000028405	Aco1	protein_coding	2745	3010	2719	2358	2230	2824.71	2294.08	0.226873	0.000378802
ENSMUSG00000022477	Aco2	protein_coding	13767	13249	12532	12214	10617	13182.8	11415.4	0.118722	0.0428209
ENSMUSG00000022126	Acod1	protein_coding	178	312	141	54	30	210.112	42.1395	1.78812	3.86511e-07
ENSMUSG00000072949	Acot1	protein_coding	253	195	263	234	212	236.777	222.623	0.0182042	0.732097
ENSMUSG00000047565	Acot10	protein_coding	1	4	9	12	5	4.6749	8.40988	-0.0388654	0.446885
ENSMUSG00000034853	Acot11	protein_coding	3860	3553	3885	2700	2879	3765.96	2789.67	0.38874	1.91435e-06
ENSMUSG00000006717	Acot13	protein_coding	895	804	918	994	1007	872.028	1000.7	-0.102288	0.0820932
ENSMUSG00000021226	Acot2	protein_coding	685	563	582	531	469	609.799	500.11	0.119475	0.0674548
ENSMUSG00000052392	Acot4	protein_coding	36	41	32	29	24	36.2795	26.2857	0.062733	0.304901
ENSMUSG00000043487	Acot6	protein_coding	322	300	300	351	274	307.647	312.015	-0.00586663	0.912954
ENSMUSG00000028937	Acot7	protein_coding	1707	1727	1645	1455	1280	1693.06	1367.41	0.203686	0.00297869
ENSMUSG00000017307	Acot8	protein_coding	328	353	358	385	400	346.328	392.546	-0.0781388	0.179471
ENSMUSG00000025287	Acot9	protein_coding	2407	3193	2680	2814	2689	2759.87	2751.87	0.00157674	0.976859
ENSMUSG00000020777	Acox1	protein_coding	7091	7190	7153	7457	6126	7144.47	6791.62	0.0380718	0.479497
ENSMUSG00000021751	Acox2	protein_coding	29	19	36	26	29	27.8692	27.2773	0.0034436	0.947991
ENSMUSG00000029098	Acox3	protein_coding	2292	2427	2587	2390	2055	2435.01	2222.16	0.0673115	0.225866
ENSMUSG00000027380	Acoxl	protein_coding	35	22	34	44	159	30.3115	101.369	-0.483946	0.00529692
ENSMUSG00000044573	Acp1	protein_coding	970	1074	1013	1073	971	1018.94	1022	-0.00215189	0.968096
ENSMUSG00000002103	Acp2	protein_coding	4102	4414	4025	3953	3393	4180.46	3672.89	0.0920799	0.114281
ENSMUSG00000001348	Acp5	protein_coding	2298	2459	2238	2088	2344	2331.89	2216.34	0.0356156	0.512759
ENSMUSG00000028093	Acp6	protein_coding	409	315	397	447	488	373.504	467.449	-0.134342	0.0511587
ENSMUSG00000032561	Acpp	protein_coding	1855	1862	2778	2367	2648	2165.06	2507.9	-0.0450999	0.420772
ENSMUSG00000072770	Acrbp	protein_coding	12	11	8	20	11	9.94746	15.9182	-0.0513027	0.376291
ENSMUSG00000032281	Acsbg1	protein_coding	216	306	220	336	210	246.893	272.671	-0.0283859	0.598844
ENSMUSG00000024209	Acsbg3	protein_coding	22	21	13	23	10	18.8145	16.3561	0.0178831	0.739775
ENSMUSG00000076435	Acsf2	protein_coding	2743	2485	3473	2981	3629	2900.08	3305.17	-0.0523156	0.356506
ENSMUSG00000015016	Acsf3	protein_coding	602	595	608	618	514	601.993	566.089	0.039818	0.469318
ENSMUSG00000018796	Acsl1	protein_coding	8278	9527	14033	13395	14710	10612.8	14052.7	-0.126295	0.0784864
ENSMUSG00000032883	Acsl3	protein_coding	11178	9004	9393	5653	6436	9858.37	6044.25	0.617109	1.92945e-05
ENSMUSG00000031278	Acsl4	protein_coding	2751	3464	2694	2598	2438	2969.65	2518.04	0.109526	0.076424
ENSMUSG00000024981	Acsl5	protein_coding	5251	6341	5812	6149	6152	5801.5	6150.29	-0.0458041	0.392879
ENSMUSG00000020333	Acsl6	protein_coding	2055	1388	1975	2312	3459	1806.11	2885.6	-0.261989	0.0169006
ENSMUSG00000033533	Acsm1	protein_coding	3721	3767	6303	4421	6785	4597.15	5602.94	-0.0536193	0.353579
ENSMUSG00000030945	Acsm2	protein_coding	11	10	19	24	23	12.8839	23.491	-0.113727	0.128257
ENSMUSG00000030935	Acsm3	protein_coding	2	10	3	8	9	4.96877	8.46138	-0.0502722	0.375285
ENSMUSG00000047026	Acsm4	protein_coding	8	1	0	0	3	3.17004	1.42954	0.00980489	0.708379
ENSMUSG00000030972	Acsm5	protein_coding	33	39	33	45	29	34.8821	37.0138	-0.00868669	0.870228
ENSMUSG00000027452	Acss1	protein_coding	1101	938	1313	986	1342	1117.28	1163.78	-0.015777	0.768974
ENSMUSG00000027605	Acss2	protein_coding	1469	1668	1549	1842	1261	1562.03	1551.22	0.00300066	0.955568
ENSMUSG00000035948	Acss3	protein_coding	829	796	785	614	466	803.667	539.945	0.428384	0.000527282
ENSMUSG00000031972	Acta1	protein_coding	4470	1933	3159	1710	1105	3187.44	1407.23	0.0713561	0.227694
ENSMUSG00000035783	Acta2	protein_coding	14392	19671	17137	19869	15542	17066.4	17705.4	-0.0154324	0.774864
ENSMUSG00000029580	Actb	protein_coding	66398	78963	63262	63368	61172	69540.9	62270.2	0.0644539	0.259963
ENSMUSG00000068614	Actc1	protein_coding	201	51	46	66	53	99.1281	59.6032	0.0522112	0.365491
ENSMUSG00000062825	Actg1	protein_coding	34720	47483	40281	33593	31133	40828	32363	0.154453	0.030655
ENSMUSG00000059430	Actg2	protein_coding	471	475	528	747	485	491.196	616.239	-0.0565723	0.335375
ENSMUSG00000027671	Actl6a	protein_coding	1227	1404	1157	1224	1105	1262.55	1164.28	0.0410989	0.45985
ENSMUSG00000029712	Actl6b	protein_coding	16	6	13	1	26	11.767	13.3295	-0.00729472	0.878511
ENSMUSG00000015143	Actn1	protein_coding	10780	13014	10368	9405	7581	11387.6	8493.37	0.261125	0.00348391
ENSMUSG00000052374	Actn2	protein_coding	805	487	190	288	190	494.21	239.018	0.0599318	0.290116
ENSMUSG00000006457	Actn3	protein_coding	150	55	429	104	34	211.436	69.0821	0.168905	0.0503384
ENSMUSG00000054808	Actn4	protein_coding	36646	44147	47163	43756	43485	42652	43620.6	-0.0125273	0.818137
ENSMUSG00000021076	Actr10	protein_coding	3956	4215	4237	3873	4066	4135.88	3969.43	0.0398301	0.414127
ENSMUSG00000025228	Actr1a	protein_coding	7236	7860	8206	7759	8333	7767.17	8045.91	-0.0269442	0.613493
ENSMUSG00000037351	Actr1b	protein_coding	3260	3231	3027	3173	3169	3172.57	3170.98	0.000533636	0.991231
ENSMUSG00000020152	Actr2	protein_coding	17022	21168	18706	17820	17522	18965.4	17671.4	0.0499018	0.363918
ENSMUSG00000026341	Actr3	protein_coding	14441	19212	16139	17247	15169	16597.3	16208.4	0.0126001	0.816987
ENSMUSG00000082319	Actr3-ps	processed_pseudogene	885	1262	1051	1124	1167	1066.24	1145.66	-0.0361824	0.512844
ENSMUSG00000056367	Actr3b	protein_coding	298	238	185	212	213	240.156	212.436	0.0382934	0.486877
ENSMUSG00000037761	Actr5	protein_coding	126	173	117	138	156	138.673	147.231	-0.0181851	0.732623
ENSMUSG00000019948	Actr6	protein_coding	432	438	465	480	509	445.075	494.624	-0.0595386	0.295415
ENSMUSG00000015971	Actr8	protein_coding	1496	1387	1396	1409	1351	1426.46	1380.43	0.0276773	0.593983
ENSMUSG00000026836	Acvr1	protein_coding	1758	1753	1489	1519	1599	1666.7	1559.03	0.0466227	0.395831
ENSMUSG00000000532	Acvr1b	protein_coding	1956	1741	2233	2303	2395	1976.65	2349.16	-0.101764	0.101813
ENSMUSG00000026834	Acvr1c	protein_coding	3	1	2	2	4	2.13727	2.83334	-0.0138933	0.760413
ENSMUSG00000052155	Acvr2a	protein_coding	1678	1657	1967	1796	2011	1767.35	1903.51	-0.0419135	0.450759
ENSMUSG00000061393	Acvr2b	protein_coding	274	220	234	219	192	242.449	205.198	0.075758	0.20575
ENSMUSG00000000530	Acvrl1	protein_coding	1772	1954	1747	2043	1987	1824.18	2014.93	-0.080096	0.146437
ENSMUSG00000023262	Acy1	protein_coding	240	342	274	274	254	285.182	263.526	0.0286709	0.597251
ENSMUSG00000024866	Acy3	protein_coding	394	386	423	317	260	400.925	288.653	0.203084	0.0208196
ENSMUSG00000008822	Acyp1	protein_coding	343	244	249	285	375	278.898	330.084	-0.0642222	0.273339
ENSMUSG00000060923	Acyp2	protein_coding	612	517	518	490	518	548.86	504.025	0.0357654	0.515947
ENSMUSG00000017697	Ada	protein_coding	311	394	341	362	266	348.613	313.767	0.0336241	0.537605
ENSMUSG00000027259	Adal	protein_coding	1117	965	999	859	1154	1027.22	1006.39	0.0104058	0.848099
ENSMUSG00000054693	Adam10	protein_coding	9949	10524	9746	10698	9905	10072.8	10301.4	-0.0217961	0.652335
ENSMUSG00000020926	Adam11	protein_coding	848	680	842	620	393	790.171	506.499	0.334862	0.00595055
ENSMUSG00000054555	Adam12	protein_coding	191	301	100	156	71	197.694	113.153	0.114345	0.127297
ENSMUSG00000028041	Adam15	protein_coding	3882	4458	4225	4342	3922	4188.29	4132.08	0.0102227	0.847507
ENSMUSG00000052593	Adam17	protein_coding	5205	5556	5584	4795	4782	5448.39	4788.63	0.122059	0.025376
ENSMUSG00000011256	Adam19	protein_coding	1047	1103	827	1056	795	992.266	925.498	0.0299717	0.583729
ENSMUSG00000072647	Adam1a	protein_coding	7	5	8	20	26	6.77642	23.066	-0.471878	0.00556938
ENSMUSG00000040537	Adam22	protein_coding	1225	1105	1255	1238	1175	1194.87	1206.5	-0.00696936	0.896738
ENSMUSG00000025964	Adam23	protein_coding	525	472	701	591	667	565.995	628.898	-0.037688	0.493537
ENSMUSG00000014725	Adam28	protein_coding	1265	1585	2008	1360	2214	1619.14	1787.1	-0.0300862	0.578528
ENSMUSG00000031553	Adam3	protein_coding	0	0	4	2	3	1.45645	2.35682	-0.0138871	0.710419
ENSMUSG00000037437	Adam32	protein_coding	15	3	2	5	5	6.71636	4.70077	0.0210421	0.662414
ENSMUSG00000027318	Adam33	protein_coding	22	16	21	38	30	19.601	33.7812	-0.143125	0.0838858
ENSMUSG00000031554	Adam5	protein_coding	45	41	54	57	48	46.7316	52.1077	-0.0238499	0.656781
ENSMUSG00000022056	Adam7	protein_coding	23	25	13	12	25	20.5765	18.4167	0.0157462	0.769175
ENSMUSG00000025473	Adam8	protein_coding	982	2302	849	1014	587	1377.39	800.754	0.079019	0.225456
ENSMUSG00000031555	Adam9	protein_coding	5075	5820	4683	4604	4642	5192.44	4623.07	0.0721432	0.21039
ENSMUSG00000022057	Adamdec1	protein_coding	1556	965	2119	2076	2841	1546.95	2458.58	-0.21045	0.0316285
ENSMUSG00000022893	Adamts1	protein_coding	6280	9932	3394	3799	4906	6535.31	4352.63	0.0709092	0.26354
ENSMUSG00000024299	Adamts10	protein_coding	455	386	303	377	307	381.301	342.139	0.0390983	0.478735
ENSMUSG00000047497	Adamts12	protein_coding	285	269	131	268	169	228.309	218.335	0.00833624	0.874407
ENSMUSG00000014852	Adamts13	protein_coding	13	17	10	13	3	13.1426	7.9205	0.0557165	0.343738
ENSMUSG00000059901	Adamts14	protein_coding	43	24	26	30	22	31.2852	25.7963	0.0336273	0.544435
ENSMUSG00000033453	Adamts15	protein_coding	1059	732	683	641	792	824.368	716.358	0.0527848	0.353373
ENSMUSG00000049538	Adamts16	protein_coding	61	56	63	61	19	60.2258	40.1305	0.0640381	0.300217
ENSMUSG00000058145	Adamts17	protein_coding	55	50	47	81	68	50.5363	74.1691	-0.111441	0.124002
ENSMUSG00000053399	Adamts18	protein_coding	15	18	23	13	10	18.5688	11.2561	0.0521562	0.367013
ENSMUSG00000053441	Adamts19	protein_coding	36	24	40	82	99	33.5533	90.3577	-0.359922	0.0118948
ENSMUSG00000036545	Adamts2	protein_coding	2928	3060	2717	2409	1832	2901.48	2120.4	0.197629	0.0209217
ENSMUSG00000022449	Adamts20	protein_coding	48	38	28	76	65	38.004	70.4214	-0.183026	0.0522164
ENSMUSG00000043635	Adamts3	protein_coding	72	62	80	75	113	71.3242	94.26	-0.0895221	0.170407
ENSMUSG00000006403	Adamts4	protein_coding	379	485	144	123	81	336.276	102.168	0.908608	0.000678366
ENSMUSG00000022894	Adamts5	protein_coding	7167	7591	5191	4724	3931	6649.45	4327.86	0.45936	0.000565471
ENSMUSG00000046169	Adamts6	protein_coding	301	181	178	275	208	219.996	241.581	-0.0242602	0.650538
ENSMUSG00000032363	Adamts7	protein_coding	238	241	132	154	106	203.661	129.857	0.150803	0.0702039
ENSMUSG00000031994	Adamts8	protein_coding	376	405	197	154	104	325.911	128.904	0.842099	0.000611881
ENSMUSG00000030022	Adamts9	protein_coding	1687	1673	1087	964	686	1482.33	825.275	0.501481	0.00223443
ENSMUSG00000066113	Adamtsl1	protein_coding	2402	2621	2294	1885	1435	2438.9	1660.21	0.458979	9.97431e-05
ENSMUSG00000036040	Adamtsl2	protein_coding	750	774	592	369	190	705.402	279.355	1.12669	6.99162e-06
ENSMUSG00000070469	Adamtsl3	protein_coding	1588	1364	1564	2668	2617	1505.42	2642.4	-0.754319	6.33004e-08
ENSMUSG00000015850	Adamtsl4	protein_coding	1749	1865	1765	2154	2055	1793.01	2104.4	-0.161259	0.00450032
ENSMUSG00000043822	Adamtsl5	protein_coding	1208	1238	1197	1499	1346	1214.35	1422.54	-0.106293	0.0819473
ENSMUSG00000056413	Adap1	protein_coding	771	760	900	945	1027	810.544	986.131	-0.098933	0.118901
ENSMUSG00000020709	Adap2	protein_coding	300	337	353	461	271	330.064	365.759	-0.0293096	0.587654
ENSMUSG00000027951	Adar	protein_coding	2945	3687	3457	3673	3006	3362.98	3339.4	0.00342023	0.949665
ENSMUSG00000020262	Adarb1	protein_coding	3195	2576	2809	2203	2370	2860.11	2286.7	0.163799	0.0208948
ENSMUSG00000052551	Adarb2	protein_coding	5	2	9	6	16	5.3788	11.3462	-0.066201	0.257788
ENSMUSG00000031949	Adat1	protein_coding	165	141	107	122	149	137.502	135.537	0.00454089	0.931313
ENSMUSG00000019808	Adat2	protein_coding	220	228	242	226	205	230.219	215.579	0.0320517	0.560284
ENSMUSG00000021044	Adck1	protein_coding	658	665	666	639	642	663.219	640.618	0.022094	0.68516
ENSMUSG00000046947	Adck2	protein_coding	417	430	499	487	466	448.965	476.426	-0.034951	0.52625
ENSMUSG00000022550	Adck5	protein_coding	206	192	232	225	227	210.016	226.075	-0.0301903	0.580355
ENSMUSG00000020431	Adcy1	protein_coding	540	421	698	604	1266	552.916	934.64	-0.191467	0.0443004
ENSMUSG00000021536	Adcy2	protein_coding	699	733	882	1035	1109	771.241	1072.08	-0.246472	0.00895123
ENSMUSG00000020654	Adcy3	protein_coding	1249	1464	1470	1379	1209	1394.54	1294.13	0.0300423	0.581935
ENSMUSG00000022220	Adcy4	protein_coding	370	427	233	333	196	343.215	264.608	0.0691745	0.259301
ENSMUSG00000022840	Adcy5	protein_coding	1123	808	1079	969	827	1003.4	898.118	0.0518079	0.359555
ENSMUSG00000022994	Adcy6	protein_coding	2717	2312	2319	2625	2418	2449.32	2521.48	-0.021241	0.692217
ENSMUSG00000031659	Adcy7	protein_coding	2583	2545	2575	2263	1816	2567.68	2039.98	0.20656	0.00463724
ENSMUSG00000022376	Adcy8	protein_coding	133	86	103	115	66	107.152	90.3708	0.036297	0.512211
ENSMUSG00000005580	Adcy9	protein_coding	841	652	746	678	659	746.5	668.668	0.0575992	0.311786
ENSMUSG00000024256	Adcyap1	protein_coding	69	44	94	210	178	69.0095	194.354	-0.157214	0.0607121
ENSMUSG00000029778	Adcyap1r1	protein_coding	344	244	443	774	695	344.062	734.518	-0.925414	2.09592e-05
ENSMUSG00000029106	Add1	protein_coding	15119	15165	16707	16782	16639	15663.9	16710.4	-0.0532164	0.317003
ENSMUSG00000030000	Add2	protein_coding	188	117	206	181	263	170.631	221.928	-0.0467686	0.41864
ENSMUSG00000025026	Add3	protein_coding	12679	11719	13170	10794	9779	12522.7	10286.7	0.143651	0.0301365
ENSMUSG00000050994	Adgb	protein_coding	16	8	13	21	15	12.4719	18.2879	-0.0520786	0.377909
ENSMUSG00000025475	Adgra1	protein_coding	92	93	84	19	44	89.6934	31.6561	0.96696	0.000356058
ENSMUSG00000031486	Adgra2	protein_coding	5940	5718	5568	5308	3801	5741.98	4554.21	0.153715	0.0311448
ENSMUSG00000029090	Adgra3	protein_coding	5033	4339	4669	3987	3334	4680.19	3660.5	0.207843	0.00665593
ENSMUSG00000034730	Adgrb1	protein_coding	238	166	253	148	150	219.053	148.995	0.223976	0.0201428
ENSMUSG00000028782	Adgrb2	protein_coding	478	439	512	358	220	476.229	289.04	0.466284	0.00161587
ENSMUSG00000033569	Adgrb3	protein_coding	45	36	64	43	126	48.6105	84.2273	-0.0773661	0.231546
ENSMUSG00000044017	Adgrd1	protein_coding	880	591	606	771	579	692.483	675.005	0.00779819	0.882562
ENSMUSG00000004730	Adgre1	protein_coding	2677	3859	3789	4439	2608	3442.01	3523.66	-0.00672888	0.898273
ENSMUSG00000032915	Adgre4	protein_coding	54	95	34	138	37	60.9699	87.6663	-0.050187	0.392706
ENSMUSG00000002885	Adgre5	protein_coding	3541	3978	3165	4964	3258	3560.96	4111.06	-0.0578476	0.314244
ENSMUSG00000041293	Adgrf1	protein_coding	2839	2193	3658	3396	5152	2896.75	4273.88	-0.168717	0.0481208
ENSMUSG00000057899	Adgrf2	protein_coding	4	20	3	13	5	9.19764	8.87352	0.00250627	0.959691
ENSMUSG00000023918	Adgrf4	protein_coding	392	642	622	674	495	551.782	584.377	-0.0167119	0.75278
ENSMUSG00000056492	Adgrf5	protein_coding	4276	4525	3446	4119	3865	4082.6	3992.23	0.0127889	0.814426
ENSMUSG00000031785	Adgrg1	protein_coding	1799	2468	2124	1274	1513	2130.24	1393.75	0.488721	0.000206485
ENSMUSG00000031298	Adgrg2	protein_coding	433	390	447	691	848	423.377	769.509	-0.792422	2.29253e-07
ENSMUSG00000060470	Adgrg3	protein_coding	168	182	116	107	122	155.217	114.312	0.0904087	0.172061
ENSMUSG00000061577	Adgrg5	protein_coding	106	133	82	93	44	106.937	68.2836	0.113075	0.126204
ENSMUSG00000039116	Adgrg6	protein_coding	951	1020	1344	1638	1668	1104.95	1652.69	-0.41481	0.000857731
ENSMUSG00000022755	Adgrg7	protein_coding	7	13	20	11	4	13.2488	7.46973	0.067389	0.273534
ENSMUSG00000013033	Adgrl1	protein_coding	3047	2763	2806	2887	2675	2872.09	2780.88	0.0260727	0.620074
ENSMUSG00000028184	Adgrl2	protein_coding	2603	2962	2837	2593	2982	2800.63	2787.35	0.00327288	0.951614
ENSMUSG00000037605	Adgrl3	protein_coding	897	974	916	736	660	929.112	698.354	0.234262	0.00641933
ENSMUSG00000039167	Adgrl4	protein_coding	1926	2051	1509	1741	1438	1828.65	1589.31	0.0695443	0.234638
ENSMUSG00000069170	Adgrv1	protein_coding	1637	1141	1209	1165	1167	1328.92	1166.06	0.0532658	0.348715
ENSMUSG00000074207	Adh1	protein_coding	8100	8725	12668	11023	15587	9830.98	13305.1	-0.0908511	0.169917
ENSMUSG00000028138	Adh5	protein_coding	4560	4880	4791	4096	4429	4743.64	4262.26	0.0987101	0.0639317
ENSMUSG00000053054	Adh6a	protein_coding	81	80	88	76	403	83.3985	239.584	-0.406086	0.00876289
ENSMUSG00000074206	Adh6b	protein_coding	105	126	97	339	115	109.215	227.35	-0.240443	0.0300327
ENSMUSG00000055301	Adh7	protein_coding	13078	13483	19938	17281	25498	15499.7	21389.5	-0.120878	0.0961708
ENSMUSG00000025911	Adhfe1	protein_coding	1136	978	1093	804	558	1069.11	680.736	0.514853	0.000237635
ENSMUSG00000020629	Adi1	protein_coding	4637	4281	4745	4350	4184	4554.57	4266.83	0.0594356	0.246032
ENSMUSG00000044405	Adig	protein_coding	26	3	4	23	11	11.3188	17.3092	-0.0320401	0.538658
ENSMUSG00000022878	Adipoq	protein_coding	14	11	16	6	5	13.5648	5.62805	0.083919	0.179215
ENSMUSG00000026457	Adipor1	protein_coding	10588	10479	12301	11614	13890	11122.8	12752.3	-0.0735029	0.210139
ENSMUSG00000030168	Adipor2	protein_coding	6109	5550	5084	5722	5664	5581	5693.04	-0.0151712	0.775214
ENSMUSG00000039197	Adk	protein_coding	1997	1930	1730	2237	1937	1885.63	2086.58	-0.0738397	0.188882
ENSMUSG00000030790	Adm	protein_coding	188	386	119	263	152	231.023	207.439	0.0169721	0.751554
ENSMUSG00000051149	Adnp	protein_coding	70	64	75	92	62	69.8683	76.8737	-0.0246636	0.645384
ENSMUSG00000053950	Adnp2	protein_coding	1794	1735	1795	1873	1758	1774.64	1815.72	-0.0168452	0.753085
ENSMUSG00000057134	Ado	protein_coding	1530	1364	1529	1474	1589	1474.4	1531.54	-0.0284031	0.596325
ENSMUSG00000042429	Adora1	protein_coding	7194	6047	6402	3668	2535	6547.84	3101.69	1.00846	9.98849e-10
ENSMUSG00000020178	Adora2a	protein_coding	58	62	57	85	64	59.0992	74.5813	-0.0698025	0.251218
ENSMUSG00000018500	Adora2b	protein_coding	665	776	561	562	543	667.384	552.579	0.110158	0.0848665
ENSMUSG00000000562	Adora3	protein_coding	51	52	31	42	25	44.3707	33.2531	0.0535243	0.365514
ENSMUSG00000025236	Adpgk	protein_coding	727	837	644	742	694	736.278	717.814	0.0117226	0.82855
ENSMUSG00000002844	Adprh	protein_coding	1938	1882	1931	1867	1672	1917.04	1769.11	0.0669111	0.212072
ENSMUSG00000031448	Adprhl1	protein_coding	11	7	2	13	8	6.71735	10.3031	-0.034835	0.512852
ENSMUSG00000020910	Adprm	protein_coding	768	705	699	748	766	724.164	757.274	-0.0266519	0.626654
ENSMUSG00000042558	Adprs	protein_coding	827	779	745	757	956	783.851	856.273	-0.0530043	0.345004
ENSMUSG00000045875	Adra1a	protein_coding	818	650	709	450	541	725.667	495.525	0.364397	0.00170556
ENSMUSG00000050541	Adra1b	protein_coding	261	244	263	429	283	256.16	356.19	-0.15916	0.0476896
ENSMUSG00000027335	Adra1d	protein_coding	77	100	123	75	100	100.338	87.5888	0.0353803	0.518799
ENSMUSG00000033717	Adra2a	protein_coding	558	546	592	831	552	565.173	691.323	-0.0770482	0.207143
ENSMUSG00000045318	Adra2c	protein_coding	139	121	105	189	244	121.624	216.57	-0.385512	0.00670115
ENSMUSG00000035283	Adrb1	protein_coding	316	220	438	386	516	324.626	450.668	-0.0863805	0.189885
ENSMUSG00000045730	Adrb2	protein_coding	781	761	665	1122	1085	735.782	1103.28	-0.401217	0.00122421
ENSMUSG00000031489	Adrb3	protein_coding	1	3	4	10	1	2.86599	5.57655	-0.0332488	0.475889
ENSMUSG00000039041	Adrm1	protein_coding	1784	1888	1596	1686	1832	1755.95	1758.76	-0.00104878	0.98439
ENSMUSG00000042165	Adrm1b	protein_coding	11	22	13	17	30	15.2927	23.1174	-0.0599611	0.324274
ENSMUSG00000022407	Adsl	protein_coding	1467	1776	1342	1361	1362	1528.46	1361.56	0.0624712	0.275978
ENSMUSG00000015961	Adss	protein_coding	11333	16627	16730	17860	17284	14896.7	17572.2	-0.0793725	0.187093
ENSMUSG00000011148	Adssl1	protein_coding	911	773	707	817	683	796.816	750.127	0.0307366	0.576263
ENSMUSG00000058022	Adtrp	protein_coding	397	473	558	894	680	476.033	787.18	-0.214597	0.032489
ENSMUSG00000020473	Aebp1	protein_coding	16107	18222	16129	17546	14563	16819.5	16054.6	0.0263819	0.630463
ENSMUSG00000030232	Aebp2	protein_coding	3835	3667	3635	4069	4324	3712.54	4196.39	-0.13032	0.00895427
ENSMUSG00000030609	Aen	protein_coding	600	743	509	829	656	617.496	742.335	-0.0768957	0.203996
ENSMUSG00000077711	AF357399	snoRNA	5	6	1	5	2	4.23979	3.27123	0.00972999	0.814112
ENSMUSG00000029094	Afap1	protein_coding	3041	2682	2550	2445	2493	2757.63	2469.18	0.0859486	0.126696
ENSMUSG00000033032	Afap1l1	protein_coding	861	752	672	868	997	761.562	932.4	-0.0778642	0.20332
ENSMUSG00000025083	Afap1l2	protein_coding	1004	1051	924	1476	1210	992.962	1343.29	-0.270956	0.00321433
ENSMUSG00000068036	Afdn	protein_coding	8576	8920	10554	10293	11372	9350.11	10832.6	-0.0973728	0.104615
ENSMUSG00000029313	Aff1	protein_coding	7181	6377	6538	6406	6141	6698.37	6273.48	0.0557388	0.289958
ENSMUSG00000031189	Aff2	protein_coding	331	390	336	257	217	352.438	237.073	0.407665	0.00087353
ENSMUSG00000037138	Aff3	protein_coding	957	647	832	1090	1193	812.245	1141.84	-0.266707	0.00675676
ENSMUSG00000049470	Aff4	protein_coding	15304	13871	14028	13486	14282	14401	13884.2	0.0336341	0.50248
ENSMUSG00000038302	Afg1l	protein_coding	508	477	428	427	518	471.094	472.498	-0.00137903	0.979755
ENSMUSG00000031967	Afg3l1	protein_coding	2188	2495	2054	1906	2225	2245.71	2065.44	0.0516418	0.355849
ENSMUSG00000024527	Afg3l2	protein_coding	3042	3031	2830	2709	2605	2967.87	2656.6	0.110819	0.0306045
ENSMUSG00000017718	Afmid	protein_coding	56	34	46	32	36	45.2376	34.3349	0.0573864	0.335964
ENSMUSG00000054932	Afp	protein_coding	25	24	31	9	17	26.7542	13.2136	0.215976	0.0376894
ENSMUSG00000049659	Aftph	protein_coding	4462	4264	4554	4513	5308	4426.75	4910.72	-0.0819357	0.140973
ENSMUSG00000031521	Aga	protein_coding	1489	1306	1398	1161	1278	1397.59	1219.48	0.103805	0.0762941
ENSMUSG00000055013	Agap1	protein_coding	2894	2456	2898	2709	3116	2749.4	2912.49	-0.0368024	0.503241
ENSMUSG00000025422	Agap2	protein_coding	124	84	130	113	183	112.38	148.055	-0.0618149	0.305894
ENSMUSG00000023353	Agap3	protein_coding	2346	2127	2259	2438	2645	2243.99	2541.23	-0.104294	0.0647756
ENSMUSG00000025754	Agbl1	protein_coding	19	11	2	6	4	10.5923	4.68789	0.036383	0.421264
ENSMUSG00000040812	Agbl2	protein_coding	173	177	170	126	121	173.421	123.572	0.15575	0.0522526
ENSMUSG00000038836	Agbl3	protein_coding	492	366	447	465	345	434.994	405.245	0.0262461	0.627837
ENSMUSG00000061298	Agbl4	protein_coding	7	15	21	12	8	14.3178	9.83943	0.045643	0.427916
ENSMUSG00000029165	Agbl5	protein_coding	391	399	422	474	437	403.734	455.64	-0.0802363	0.165694
ENSMUSG00000015452	Ager	protein_coding	144	154	138	93	59	145.235	75.9078	0.715939	0.000251481
ENSMUSG00000026159	Agfg1	protein_coding	3304	3681	3233	3359	3530	3405.97	3444.31	-0.00876987	0.867881
ENSMUSG00000029722	Agfg2	protein_coding	1221	1277	1330	1597	1390	1276.39	1493.62	-0.120069	0.0481174
ENSMUSG00000021681	Aggf1	protein_coding	3141	2675	2676	2931	3214	2830.86	3072.37	-0.059178	0.284168
ENSMUSG00000029916	Agk	protein_coding	677	674	588	633	562	646.162	597.809	0.0443388	0.426084
ENSMUSG00000033400	Agl	protein_coding	4865	4696	4662	3973	3612	4740.78	3792.68	0.207419	0.0035458
ENSMUSG00000050103	Agmo	protein_coding	306	345	481	491	593	377.245	542.121	-0.188258	0.0323304
ENSMUSG00000041530	Ago1	protein_coding	5764	5018	5479	4982	4974	5420.35	4978.06	0.0738526	0.164981
ENSMUSG00000036698	Ago2	protein_coding	8626	8485	8674	7862	8527	8595.17	8194.57	0.0483387	0.308426
ENSMUSG00000028842	Ago3	protein_coding	1654	1445	1374	1804	1682	1491.04	1743.29	-0.122043	0.0436704
ENSMUSG00000042500	Ago4	protein_coding	740	558	748	556	895	682.049	725.63	-0.019741	0.711613
ENSMUSG00000034254	Agpat1	protein_coding	2427	2344	2239	2327	2053	2336.81	2190.15	0.0536595	0.312088
ENSMUSG00000026922	Agpat2	protein_coding	972	1021	1015	944	1144	1002.75	1043.8	-0.0262475	0.630026
ENSMUSG00000001211	Agpat3	protein_coding	5532	5028	5557	4984	6273	5372.25	5628.48	-0.0289173	0.597554
ENSMUSG00000023827	Agpat4	protein_coding	1324	1339	1193	1032	723	1285.12	877.705	0.376277	0.00129522
ENSMUSG00000031467	Agpat5	protein_coding	1595	1731	1575	1468	1533	1633.83	1500.65	0.0706172	0.190497
ENSMUSG00000042410	Agps	protein_coding	5521	5897	5607	5744	5873	5674.83	5808.53	-0.0218916	0.657278
ENSMUSG00000020581	Agr2	protein_coding	951	1251	1003	1132	1187	1068.18	1159.84	-0.0195584	0.712977
ENSMUSG00000041936	Agrn	protein_coding	5399	7351	5430	4839	4144	6059.96	4491.62	0.216328	0.0123059
ENSMUSG00000031980	Agt	protein_coding	53	31	35	121	139	39.4826	129.844	-1.43327	7.02217e-07
ENSMUSG00000021557	Agtpbp1	protein_coding	2647	2546	2203	1644	2472	2465.37	2058.11	0.0826788	0.175763
ENSMUSG00000049115	Agtr1a	protein_coding	108	63	83	113	80	84.7438	96.5912	-0.0298006	0.583161
ENSMUSG00000054988	Agtr1b	protein_coding	7	3	5	19	17	5.3433	17.85	-0.187448	0.0388528
ENSMUSG00000068122	Agtr2	protein_coding	202	209	168	418	245	193.128	331.566	-0.191934	0.0447729
ENSMUSG00000029007	Agtrap	protein_coding	560	579	572	569	497	570.602	533.415	0.0456599	0.406822
ENSMUSG00000026491	Ahctf1	protein_coding	3679	3837	3170	4130	4080	3562.05	4105.01	-0.109891	0.0623666
ENSMUSG00000027597	Ahcy	protein_coding	1244	1808	1245	1503	1094	1432.31	1298.6	0.035364	0.51889
ENSMUSG00000048087	Ahcyl	protein_coding	3	12	4	11	2	6.38997	6.5167	-0.00126099	0.97904
ENSMUSG00000027893	Ahcyl1	protein_coding	10035	9498	9850	7661	8816	9794.08	8238.82	0.168106	0.00498321
ENSMUSG00000029772	Ahcyl2	protein_coding	15914	12186	12114	12196	11385	13404.8	11790.2	0.0661772	0.253283
ENSMUSG00000037692	Ahdc1	protein_coding	2428	2013	2044	1985	1777	2161.67	1881.35	0.0926859	0.117759
ENSMUSG00000019986	Ahi1	protein_coding	2058	1856	1740	1716	1584	1884.66	1650.16	0.0934738	0.110909
ENSMUSG00000069833	Ahnak	protein_coding	49777	53196	53579	76009	85049	52184.2	80529.1	-0.589126	3.06853e-08
ENSMUSG00000118667	Ahnak2	protein_coding	3841	3961	4978	6030	5767	4259.78	5898.43	-0.248156	0.00825384
ENSMUSG00000019256	Ahr	protein_coding	2139	2565	2329	2579	2697	2344.18	2637.92	-0.0897343	0.115533
ENSMUSG00000021575	Ahrr	protein_coding	175	183	197	229	235	184.979	232.218	-0.112069	0.0929345
ENSMUSG00000021037	Ahsa1	protein_coding	4141	4131	4027	3457	3294	4099.77	3375.28	0.18094	0.00520586
ENSMUSG00000020288	Ahsa2	protein_coding	794	649	568	848	787	670.243	817.831	-0.0977802	0.123428
ENSMUSG00000114780	AI197445	lncRNA	42	42	56	96	53	46.7556	74.4397	-0.123848	0.107195
ENSMUSG00000074384	AI429214	protein_coding	338	295	390	363	375	341.025	368.553	-0.0321801	0.556821
ENSMUSG00000112388	AI463170	lncRNA	4	6	8	8	9	6.07227	8.46138	-0.0322147	0.553506
ENSMUSG00000045165	AI467606	protein_coding	316	349	321	542	299	328.665	420.391	-0.0844136	0.183685
ENSMUSG00000090086	AI480526	lncRNA	60	27	34	66	82	40.5265	73.8986	-0.188221	0.0488483
ENSMUSG00000056145	AI504432	lncRNA	143	94	176	155	139	137.537	146.999	-0.0153439	0.771664
ENSMUSG00000105987	AI506816	lncRNA	35	35	22	24	24	30.5356	23.9675	0.0383329	0.497219
ENSMUSG00000078307	AI593442	protein_coding	94	74	145	132	208	104.444	169.717	-0.13619	0.0898951
ENSMUSG00000010290	AI597479	protein_coding	1556	1407	1497	1545	1584	1486.73	1564.39	-0.0433307	0.406284
ENSMUSG00000034382	AI661453	protein_coding	10766	10371	15616	16111	21305	12251.1	18708.2	-0.287322	0.00987585
ENSMUSG00000087107	AI662270	lncRNA	185	161	143	138	115	162.906	126.74	0.101987	0.124825
ENSMUSG00000047423	AI837181	protein_coding	1371	1158	1250	1156	1158	1259.63	1157.12	0.0601666	0.278549
ENSMUSG00000107355	AI839979	lncRNA	66	62	47	67	43	58.2876	54.8252	0.0133428	0.800432
ENSMUSG00000084826	AI847159	lncRNA	30	33	56	26	143	39.3572	84.459	-0.10761	0.133363
ENSMUSG00000053297	AI854703	protein_coding	119	63	85	158	129	89.3462	143.148	-0.197105	0.0381991
ENSMUSG00000056383	AI987944	protein_coding	723	602	708	657	588	677.392	622.266	0.0448628	0.421812
ENSMUSG00000042901	Aida	protein_coding	3934	4533	3835	4107	4086	4100.58	4096.28	0.000758619	0.988737
ENSMUSG00000024397	Aif1	protein_coding	661	1043	816	897	568	839.983	732.342	0.0415456	0.454278
ENSMUSG00000001864	Aif1l	protein_coding	1041	1050	1293	1524	1866	1128.01	1695.24	-0.185577	0.0389375
ENSMUSG00000036932	Aifm1	protein_coding	2311	2442	2071	2152	1830	2274.77	1991.01	0.0916916	0.118437
ENSMUSG00000020085	Aifm2	protein_coding	847	902	945	1052	903	898.059	977.026	-0.0476127	0.394741
ENSMUSG00000022763	Aifm3	protein_coding	468	250	370	165	188	362.636	176.401	0.771785	0.000296094
ENSMUSG00000019806	Aig1	protein_coding	2298	2260	2556	2126	2420	2371.24	2272.99	0.031683	0.555098
ENSMUSG00000037860	Aim2	protein_coding	251	322	336	377	321	303.467	349.287	-0.061931	0.284501
ENSMUSG00000028029	Aimp1	protein_coding	1778	2104	2056	2351	2303	1979.38	2326.58	-0.133854	0.0275022
ENSMUSG00000029610	Aimp2	protein_coding	599	792	598	673	690	662.85	681.598	-0.0124842	0.817434
ENSMUSG00000024847	Aip	protein_coding	1972	1893	1874	2047	2154	1912.9	2100.64	-0.0924505	0.0664918
ENSMUSG00000040554	Aipl1	protein_coding	253	284	346	214	884	294.408	549.306	-0.150416	0.0775314
ENSMUSG00000078247	Airn	lncRNA	111	75	90	151	148	91.862	149.433	-0.310824	0.0101901
ENSMUSG00000039546	Ajap1	protein_coding	931	847	797	426	138	858.401	281.905	1.23264	3.02272e-05
ENSMUSG00000029419	Ajm1	protein_coding	85	84	128	45	90	98.6205	67.047	0.101949	0.147251
ENSMUSG00000022178	Ajuba	protein_coding	2844	2984	2699	2780	2492	2842.45	2636.08	0.0423698	0.446122
ENSMUSG00000026817	Ak1	protein_coding	3038	2850	2244	2328	2044	2710.31	2186.32	0.143803	0.0361243
ENSMUSG00000078139	AK157302	protein_coding	11	7	12	10	10	9.99437	9.86518	0.00135715	0.979531
ENSMUSG00000028792	Ak2	protein_coding	3065	3725	2787	2834	2649	3192.26	2741.59	0.0956424	0.113371
ENSMUSG00000024782	Ak3	protein_coding	11058	9852	11217	10837	11494	10709.3	11165.8	-0.0273278	0.616279
ENSMUSG00000028527	Ak4	protein_coding	292	347	291	555	741	309.664	647.984	-0.976841	6.04168e-08
ENSMUSG00000039058	Ak5	protein_coding	267	193	236	210	283	232.253	246.307	-0.0168078	0.751358
ENSMUSG00000078941	Ak6	protein_coding	342	342	255	268	369	312.791	318.403	-0.00590055	0.911434
ENSMUSG00000041323	Ak7	protein_coding	20	25	46	65	67	30.4433	65.8108	-0.165325	0.0637388
ENSMUSG00000026807	Ak8	protein_coding	24	32	37	31	34	31.0539	32.4546	-0.00837642	0.873781
ENSMUSG00000091636	Akain1	protein_coding	18	15	26	14	29	19.6604	21.25	-0.00995741	0.851781
ENSMUSG00000018428	Akap1	protein_coding	1144	1211	1098	1221	1299	1150.92	1260.1	-0.0733129	0.179067
ENSMUSG00000047804	Akap10	protein_coding	1795	1620	1728	1940	1879	1714.36	1909.62	-0.0965215	0.07399
ENSMUSG00000022016	Akap11	protein_coding	5533	6006	5410	4928	4908	5649.82	4918.29	0.12158	0.0335302
ENSMUSG00000038587	Akap12	protein_coding	3736	3304	2781	3576	4131	3273.81	3853.48	-0.0931368	0.127235
ENSMUSG00000066406	Akap13	protein_coding	7632	7764	6943	8428	7809	7446.26	8118.58	-0.0684036	0.210633
ENSMUSG00000059708	Akap17b	protein_coding	1512	1233	1381	1203	1345	1375.19	1273.7	0.0480275	0.387997
ENSMUSG00000021057	Akap5	protein_coding	41	36	43	28	48	39.9194	37.7349	0.00968584	0.854901
ENSMUSG00000061603	Akap6	protein_coding	261	213	310	206	366	261.243	285.909	-0.020621	0.698784
ENSMUSG00000039166	Akap7	protein_coding	1786	1567	1504	1717	1719	1618.93	1718.29	-0.031122	0.571743
ENSMUSG00000024045	Akap8	protein_coding	2330	2402	2161	2445	2461	2297.58	2452.98	-0.0507674	0.346829
ENSMUSG00000002625	Akap8l	protein_coding	1022	1055	1042	1218	1008	1039.68	1112.91	-0.0448196	0.416934
ENSMUSG00000040407	Akap9	protein_coding	4331	4263	4272	4871	5229	4288.78	5050.13	-0.184753	0.000402533
ENSMUSG00000031023	Akip1	protein_coding	825	814	981	861	991	873.426	926.296	-0.0321346	0.559675
ENSMUSG00000023075	Akirin1	protein_coding	3515	3637	3548	3055	4042	3566.83	3548.59	0.00273773	0.959814
ENSMUSG00000028291	Akirin2	protein_coding	2117	1936	2103	2251	2244	2052.06	2247.91	-0.0842617	0.106297
ENSMUSG00000039158	Akna	protein_coding	654	627	637	801	669	639.291	735.097	-0.0579417	0.313091
ENSMUSG00000049565	Aknad1	protein_coding	72	133	64	172	90	89.8406	130.566	-0.0616881	0.313869
ENSMUSG00000028692	Akr1a1	protein_coding	21636	22408	24121	20725	22298	22721.8	21511.3	0.0464762	0.374526
ENSMUSG00000061758	Akr1b10	protein_coding	1638	1461	1575	1788	1658	1558.04	1723.03	-0.0847877	0.120597
ENSMUSG00000001642	Akr1b3	protein_coding	3442	4595	4960	3955	5086	4332.64	4520.58	-0.0156017	0.770792
ENSMUSG00000052131	Akr1b7	protein_coding	4713	4588	6383	4492	8423	5227.94	6457.3	-0.0510866	0.37591
ENSMUSG00000029762	Akr1b8	protein_coding	590	1339	630	976	433	852.819	704.55	0.0351166	0.527571
ENSMUSG00000021211	Akr1c12	protein_coding	20	49	25	30	51	31.279	40.0917	-0.0349115	0.532886
ENSMUSG00000021213	Akr1c13	protein_coding	395	485	522	531	635	467.542	583.024	-0.134747	0.0494566
ENSMUSG00000033715	Akr1c14	protein_coding	1505	1960	2045	1568	1296	1836.59	1432.07	0.1135	0.0954638
ENSMUSG00000021214	Akr1c18	protein_coding	620	721	578	709	611	639.726	660.13	-0.0145863	0.787934
ENSMUSG00000071551	Akr1c19	protein_coding	15	8	12	17	10	11.7556	13.1107	-0.0127048	0.81164
ENSMUSG00000045410	Akr1e1	protein_coding	2262	2128	2582	1991	2469	2324.3	2230.08	0.0202142	0.710739
ENSMUSG00000028743	Akr7a5	protein_coding	810	716	697	596	539	741.048	567.827	0.242242	0.00323442
ENSMUSG00000001729	Akt1	protein_coding	8262	9203	8175	7907	8202	8546.57	8054.33	0.0528301	0.305486
ENSMUSG00000011096	Akt1s1	protein_coding	1712	1670	1681	1704	1681	1687.45	1692.74	-0.00305167	0.949538
ENSMUSG00000004056	Akt2	protein_coding	7098	6932	6849	6513	6476	6959.71	6494.52	0.0753085	0.0947392
ENSMUSG00000084347	Akt2-ps	processed_pseudogene	24	15	24	11	21	21.0453	16.047	0.0395117	0.486249
ENSMUSG00000019699	Akt3	protein_coding	2939	2882	2896	3410	3671	2905.85	3540.33	-0.226251	0.000114277
ENSMUSG00000031667	Aktip	protein_coding	4530	4135	4866	4633	5445	4510.42	5038.67	-0.0750064	0.189233
ENSMUSG00000028393	Alad	protein_coding	4545	4745	5148	4423	4036	4813.01	4229.6	0.107266	0.0600257
ENSMUSG00000032786	Alas1	protein_coding	5807	5113	5746	5446	7142	5555.36	6293.95	-0.067277	0.245075
ENSMUSG00000025270	Alas2	protein_coding	178	290	229	113	388	232.204	250.505	-0.0123936	0.815764
ENSMUSG00000070690	Albfm1	protein_coding	8	8	13	6	7	10.0065	6.58108	0.0400409	0.46903
ENSMUSG00000022636	Alcam	protein_coding	4438	4720	5945	6084	6574	5034.07	6328.93	-0.1478	0.0361032
ENSMUSG00000007833	Aldh16a1	protein_coding	745	975	748	810	656	822.675	733.063	0.055208	0.331685
ENSMUSG00000025007	Aldh18a1	protein_coding	912	1353	1063	1043	770	1109.36	906.618	0.0865483	0.164805
ENSMUSG00000053279	Aldh1a1	protein_coding	15330	18160	19500	15323	12894	17663.5	14108.4	0.15782	0.025643
ENSMUSG00000013584	Aldh1a2	protein_coding	1597	1463	926	2642	2549	1328.73	2595.58	-0.752511	0.000186073
ENSMUSG00000015134	Aldh1a3	protein_coding	3118	6025	3429	5135	4206	4190.54	4670.49	-0.0309887	0.567723
ENSMUSG00000024747	Aldh1a7	protein_coding	612	589	617	626	299	605.961	462.582	0.0880606	0.174103
ENSMUSG00000035561	Aldh1b1	protein_coding	91	148	144	118	106	127.695	111.775	0.038227	0.487919
ENSMUSG00000030088	Aldh1l1	protein_coding	2580	2661	2580	1659	888	2607.22	1273.56	0.876479	2.38278e-05
ENSMUSG00000020256	Aldh1l2	protein_coding	572	446	421	829	418	479.456	623.683	-0.0750561	0.228872
ENSMUSG00000029455	Aldh2	protein_coding	19046	16587	18832	17808	17057	18154.9	17432.8	0.0318507	0.548916
ENSMUSG00000019102	Aldh3a1	protein_coding	40077	44551	76511	75083	98529	53712.9	86805.8	-0.221897	0.0284232
ENSMUSG00000010025	Aldh3a2	protein_coding	3344	3317	3489	3563	3422	3383.32	3492.47	-0.0314128	0.512674
ENSMUSG00000024885	Aldh3b1	protein_coding	502	608	635	587	508	581.502	547.466	0.0210481	0.694973
ENSMUSG00000075296	Aldh3b2	protein_coding	1405	1339	2353	2054	2147	1698.92	2100.55	-0.0587684	0.317295
ENSMUSG00000028737	Aldh4a1	protein_coding	620	549	558	625	589	575.723	606.979	-0.0337629	0.538235
ENSMUSG00000035936	Aldh5a1	protein_coding	1310	892	1140	1124	1089	1114.33	1106.59	0.00287776	0.957241
ENSMUSG00000021238	Aldh6a1	protein_coding	5837	4784	5561	4947	4664	5394.07	4805.58	0.066102	0.25012
ENSMUSG00000053644	Aldh7a1	protein_coding	4854	4178	4237	3777	3215	4422.92	3495.69	0.197481	0.00771992
ENSMUSG00000026687	Aldh9a1	protein_coding	3067	3010	3177	3303	2833	3084.69	3068.16	0.00358577	0.947066
ENSMUSG00000030695	Aldoa	protein_coding	41017	40364	40054	34284	34608	40478.4	34446.3	0.170727	0.00197018
ENSMUSG00000114515	Aldoa	protein_coding	2	5	12	12	4	6.47188	7.93337	-0.0143908	0.773017
ENSMUSG00000017390	Aldoc	protein_coding	22642	20280	21302	15461	13126	21407.8	14293.3	0.422938	0.00072594
ENSMUSG00000039427	Alg1	protein_coding	686	660	653	567	557	666.244	561.568	0.141592	0.0224209
ENSMUSG00000075470	Alg10b	protein_coding	5145	4935	5024	4297	4090	5034.29	4193.7	0.219031	2.47239e-05
ENSMUSG00000063362	Alg11	protein_coding	1789	1671	1742	1456	1636	1733.9	1546.09	0.0999882	0.069345
ENSMUSG00000035845	Alg12	protein_coding	446	447	421	511	426	437.897	468.467	-0.0386806	0.484841
ENSMUSG00000041718	Alg13	protein_coding	218	221	178	232	162	205.565	196.917	0.0128204	0.808559
ENSMUSG00000039887	Alg14	protein_coding	898	729	771	741	763	799.27	752.136	0.0373971	0.497674
ENSMUSG00000039740	Alg2	protein_coding	4620	4150	4339	3687	3267	4369.78	3476.92	0.221887	0.00207618
ENSMUSG00000033809	Alg3	protein_coding	415	478	416	346	343	436.448	344.483	0.148452	0.0376513
ENSMUSG00000036632	Alg5	protein_coding	1114	1286	1164	1145	1176	1187.94	1160.61	0.018084	0.732987
ENSMUSG00000073792	Alg6	protein_coding	526	565	546	568	568	545.659	568.213	-0.0217413	0.690925
ENSMUSG00000035704	Alg8	protein_coding	337	519	374	363	309	409.93	336.137	0.0690133	0.249345
ENSMUSG00000032059	Alg9	protein_coding	1047	1056	1077	835	970	1060.14	902.831	0.126885	0.0374681
ENSMUSG00000055471	Alk	protein_coding	43	39	39	32	27	40.5888	29.5698	0.0599631	0.322151
ENSMUSG00000054204	Alkal2	protein_coding	14	6	12	19	17	10.6985	17.85	-0.0609607	0.312056
ENSMUSG00000079036	Alkbh1	protein_coding	385	277	257	358	349	306.108	353.369	-0.0535612	0.347334
ENSMUSG00000044339	Alkbh2	protein_coding	198	218	184	163	180	199.636	171.662	0.0698269	0.235421
ENSMUSG00000040174	Alkbh3	protein_coding	346	429	410	535	420	394.805	477.663	-0.10145	0.109406
ENSMUSG00000039754	Alkbh4	protein_coding	184	186	197	170	199	188.854	184.437	0.00975095	0.855982
ENSMUSG00000042650	Alkbh5	protein_coding	7345	7141	6613	7032	7115	7033.26	7073.43	-0.0053096	0.914212
ENSMUSG00000042831	Alkbh6	protein_coding	323	292	365	325	318	326.662	321.43	0.00800144	0.882846
ENSMUSG00000002661	Alkbh7	protein_coding	296	255	287	267	261	279.317	264.093	0.0299409	0.58611
ENSMUSG00000025899	Alkbh8	protein_coding	1183	1040	1140	1077	1130	1121.41	1103.89	0.0123368	0.815311
ENSMUSG00000063810	Alms1	protein_coding	715	654	571	872	765	647.035	818.462	-0.141305	0.0451815
ENSMUSG00000090256	Alms1-ps1	unprocessed_pseudogene	14	10	11	6	10	11.3917	8.02349	0.0356127	0.518002
ENSMUSG00000090098	Alms1-ps2	transcribed_unprocessed_pseudogene	7	10	20	1	25	12.1915	12.853	-0.00336989	0.944872
ENSMUSG00000000320	Alox12	protein_coding	3070	2723	5078	3506	5610	3623.81	4558.26	-0.0572422	0.330857
ENSMUSG00000032807	Alox12b	protein_coding	1	31	4	10	2	12.0296	6.05306	0.0292006	0.507402
ENSMUSG00000018907	Alox12e	protein_coding	13622	10249	20884	14241	26207	14918.3	20224.2	-0.0698867	0.261624
ENSMUSG00000018924	Alox15	protein_coding	5120	4151	5115	4591	5260	4795.61	4925.36	-0.00814679	0.877373
ENSMUSG00000025701	Alox5	protein_coding	217	287	177	297	151	226.7	223.654	0.00302512	0.953948
ENSMUSG00000060063	Alox5ap	protein_coding	1274	1876	1486	1830	854	1545.19	1342.18	0.0345242	0.528767
ENSMUSG00000020891	Alox8	protein_coding	70	69	129	128	112	89.1196	119.734	-0.072635	0.246122
ENSMUSG00000020892	Aloxe3	protein_coding	20	21	21	27	31	20.6589	29.1705	-0.0706807	0.261533
ENSMUSG00000028028	Alpk1	protein_coding	431	431	397	569	607	419.669	588.214	-0.420138	2.35791e-05
ENSMUSG00000032845	Alpk2	protein_coding	46	29	35	19	36	36.6645	27.844	0.0500324	0.392089
ENSMUSG00000038763	Alpk3	protein_coding	99	67	42	42	34	69.1472	38.0183	0.0830575	0.207596
ENSMUSG00000028766	Alpl	protein_coding	5970	5622	7668	6444	9433	6419.96	7938.37	-0.0863389	0.168279
ENSMUSG00000026024	Als2	protein_coding	1509	1495	1277	1376	1422	1426.95	1399	0.0138989	0.796525
ENSMUSG00000044037	Als2cl	protein_coding	964	1240	1362	1537	1553	1188.68	1545.43	-0.154212	0.0386914
ENSMUSG00000036602	Alx1	protein_coding	37	31	37	99	82	34.9278	90.5896	-0.449436	0.00694649
ENSMUSG00000014603	Alx3	protein_coding	23	19	16	38	41	19.5541	39.4993	-0.21332	0.0386653
ENSMUSG00000040310	Alx4	protein_coding	1446	1118	1161	2411	2283	1241.75	2346.71	-0.79722	1.45057e-05
ENSMUSG00000025134	Alyref	protein_coding	1665	2086	1575	1746	1726	1775.5	1736	0.0103661	0.848056
ENSMUSG00000060244	Alyref2	protein_coding	187	162	190	184	188	179.619	185.674	-0.0138325	0.797372
ENSMUSG00000022244	Amacr	protein_coding	416	357	356	373	350	376.595	361.264	0.0203331	0.709141
ENSMUSG00000028356	Ambp	protein_coding	3	7	2	3	0	4.25196	1.39092	0.0480729	0.292359
ENSMUSG00000040506	Ambra1	protein_coding	2578	2372	2621	2455	2386	2523.41	2420.45	0.0360071	0.485548
ENSMUSG00000060096	Amd-ps3	processed_pseudogene	15	22	17	18	13	18.158	15.4803	0.0210779	0.697127
ENSMUSG00000019836	Amd-ps4	processed_pseudogene	6	5	9	8	12	6.78834	10.3674	-0.0405808	0.463634
ENSMUSG00000075232	Amd1	protein_coding	3815	4378	3447	3591	3630	3880.42	3610.72	0.0424129	0.444925
ENSMUSG00000063953	Amd2	protein_coding	152	159	133	128	152	148.006	139.748	0.0166156	0.75407
ENSMUSG00000015890	Amdhd1	protein_coding	14	5	3	10	4	7.43317	7.00609	0.00446406	0.929475
ENSMUSG00000036820	Amdhd2	protein_coding	512	694	615	550	492	607.018	520.82	0.0755648	0.203333
ENSMUSG00000050332	Amer1	protein_coding	1094	1234	1423	1586	1396	1250.27	1490.92	-0.0914558	0.138261
ENSMUSG00000021986	Amer2	protein_coding	253	205	258	196	457	238.481	326.555	-0.0583301	0.332912
ENSMUSG00000031751	Amfr	protein_coding	11926	11983	12489	10458	11495	12132.5	10976.6	0.0972435	0.0584095
ENSMUSG00000050947	Amigo1	protein_coding	1843	1269	1476	1254	1305	1529.09	1279.19	0.0944951	0.127924
ENSMUSG00000048218	Amigo2	protein_coding	1176	936	1033	1004	1026	1048.36	1015.33	0.0201011	0.712243
ENSMUSG00000032593	Amigo3	protein_coding	50	60	32	39	29	47.2022	33.7683	0.074698	0.240562
ENSMUSG00000042225	Ammecr1	protein_coding	947	1000	872	1070	1079	939.548	1074.45	-0.0986003	0.0921686
ENSMUSG00000041915	Ammecr1l	protein_coding	2758	2482	2684	2634	2831	2641.06	2732.92	-0.0229619	0.672338
ENSMUSG00000068250	Amn1	protein_coding	330	305	287	414	425	307.153	419.309	-0.311442	0.00117432
ENSMUSG00000041688	Amot	protein_coding	1632	1406	1511	1826	1937	1516.47	1881.18	-0.147745	0.0320865
ENSMUSG00000013076	Amotl1	protein_coding	12900	11040	11204	11356	10902	11714.6	11129	0.0412721	0.43678
ENSMUSG00000032531	Amotl2	protein_coding	6825	6751	6293	4479	5299	6622.89	4888.8	0.339158	0.00026658
ENSMUSG00000070385	Ampd1	protein_coding	21	15	49	18	3	28.3633	10.2387	0.133296	0.0816921
ENSMUSG00000027889	Ampd2	protein_coding	1497	1383	1398	1142	1095	1426.13	1118.72	0.225111	0.00308651
ENSMUSG00000005686	Ampd3	protein_coding	1499	1660	1349	1243	1062	1502.79	1152.11	0.182789	0.0194177
ENSMUSG00000021314	Amph	protein_coding	3391	3130	3361	1675	1378	3293.83	1526.37	1.04136	2.70551e-10
ENSMUSG00000032607	Amt	protein_coding	525	486	580	329	490	530.513	409.52	0.128752	0.0693119
ENSMUSG00000029282	Amtn	protein_coding	4	13	2	6	1	6.36639	3.25835	0.0368773	0.446741
ENSMUSG00000074264	Amy1	protein_coding	155	105	171	253	316	143.831	284.776	-0.690521	0.000581955
ENSMUSG00000050022	Amz1	protein_coding	311	344	430	311	341	361.553	325.911	0.0431751	0.438257
ENSMUSG00000020610	Amz2	protein_coding	2010	1710	1838	1853	1897	1852.59	1874.61	-0.00919885	0.861771
ENSMUSG00000014355	Anapc1	protein_coding	7026	8326	7117	7151	5965	7489.49	6558.09	0.0870288	0.138594
ENSMUSG00000036977	Anapc10	protein_coding	707	716	650	637	662	690.876	649.698	0.0415526	0.44916
ENSMUSG00000025135	Anapc11	protein_coding	1566	1438	1500	1439	1465	1501.22	1451.97	0.0278575	0.592971
ENSMUSG00000035048	Anapc13	protein_coding	1521	1230	1487	1441	1831	1412.62	1635.88	-0.0714684	0.224663
ENSMUSG00000030649	Anapc15	protein_coding	479	552	431	495	464	487.349	479.646	0.00818974	0.880149
ENSMUSG00000020107	Anapc16	protein_coding	1633	1352	1486	1457	1582	1490.47	1519.39	-0.0125329	0.817203
ENSMUSG00000026965	Anapc2	protein_coding	3670	3911	3989	3615	3732	3856.63	3673.76	0.0476888	0.326036
ENSMUSG00000029176	Anapc4	protein_coding	2808	2977	2700	2608	2517	2828.73	2562.23	0.0855498	0.113567
ENSMUSG00000029472	Anapc5	protein_coding	7438	7867	7746	7682	6492	7683.62	7086.8	0.063547	0.24317
ENSMUSG00000029466	Anapc7	protein_coding	1655	1775	1670	1735	1630	1700.03	1682.31	0.00882044	0.864438
ENSMUSG00000072115	Ang	protein_coding	81	78	98	116	116	85.9706	116.09	-0.137001	0.0666474
ENSMUSG00000047894	Ang2	protein_coding	4	5	2	7	14	3.89926	10.8568	-0.0913217	0.146047
ENSMUSG00000021257	Angel1	protein_coding	260	256	272	274	279	262.597	276.856	-0.0282807	0.606575
ENSMUSG00000026634	Angel2	protein_coding	2468	2515	2426	2470	2434	2469.91	2452.15	0.0074571	0.87146
ENSMUSG00000022309	Angpt1	protein_coding	1670	1485	1840	2005	2238	1664.83	2121.24	-0.211864	0.00526863
ENSMUSG00000031465	Angpt2	protein_coding	528	548	445	857	848	506.861	852.5	-0.671896	4.83877e-06
ENSMUSG00000027460	Angpt4	protein_coding	97	111	84	88	122	97.446	105.04	-0.0175526	0.740576
ENSMUSG00000033544	Angptl1	protein_coding	406	232	424	796	787	353.706	791.403	-0.89684	0.000132272
ENSMUSG00000004105	Angptl2	protein_coding	7528	6137	6528	6611	5184	6730.96	5897.51	0.0776279	0.185388
ENSMUSG00000002289	Angptl4	protein_coding	472	826	197	286	161	498.235	223.332	0.264364	0.0245418
ENSMUSG00000038742	Angptl6	protein_coding	38	32	29	47	33	33.0837	40.3236	-0.0413278	0.462972
ENSMUSG00000028989	Angptl7	protein_coding	3383	3230	5651	8570	5825	4088.03	7197.41	-0.350075	0.00904627
ENSMUSG00000022265	Ank	protein_coding	5848	5942	6373	5857	6209	6054.41	6032.84	0.00217209	0.96811
ENSMUSG00000031543	Ank1	protein_coding	220	93	142	109	135	151.608	122.374	0.0404189	0.473906
ENSMUSG00000032826	Ank2	protein_coding	5972	5200	5146	4277	3656	5439.3	3966.21	0.367467	0.000129615
ENSMUSG00000069601	Ank3	protein_coding	3270	3497	3229	2293	2121	3331.92	2207.3	0.562707	9.65182e-09
ENSMUSG00000047117	Ankdd1b	protein_coding	77	59	61	135	125	65.8379	130.115	-0.155009	0.0732054
ENSMUSG00000074771	Ankef1	protein_coding	23	15	26	14	9	21.4214	11.2432	0.132314	0.0982392
ENSMUSG00000047773	Ankfn1	protein_coding	75	43	72	119	194	63.488	156.555	-0.301261	0.0181983
ENSMUSG00000020790	Ankfy1	protein_coding	5620	6925	6060	6287	5707	6201.63	5996.84	0.0229962	0.671261
ENSMUSG00000024483	Ankhd1	protein_coding	3510	3592	3710	4202	4029	3603.8	4115.92	-0.113487	0.0465242
ENSMUSG00000040351	Ankib1	protein_coding	3119	3191	3159	2880	2855	3156.39	2867.7	0.102945	0.0293637
ENSMUSG00000032257	Ankk1	protein_coding	366	347	404	267	538	372.186	402.759	-0.0207157	0.697229
ENSMUSG00000046295	Ankle1	protein_coding	22	22	25	42	11	23.1722	26.5819	-0.0160412	0.76451
ENSMUSG00000029501	Ankle2	protein_coding	3185	3119	3073	3551	3228	3125.5	3389.69	-0.0777368	0.12484
ENSMUSG00000034212	Ankmy1	protein_coding	18	20	22	10	30	19.9662	19.872	0.000755209	0.988639
ENSMUSG00000036188	Ankmy2	protein_coding	2110	1901	2184	1923	1863	2064.9	1893.17	0.0606165	0.276415
ENSMUSG00000021661	Ankra2	protein_coding	714	634	648	766	795	665.474	780.379	-0.131088	0.0301053
ENSMUSG00000024803	Ankrd1	protein_coding	25	67	4	13	32	32.1134	22.6924	0.0233263	0.640896
ENSMUSG00000031508	Ankrd10	protein_coding	1030	933	872	906	942	944.815	923.772	0.0151166	0.780223
ENSMUSG00000035569	Ankrd11	protein_coding	7131	6089	6142	7783	7919	6454.15	7850.68	-0.185548	0.0041717
ENSMUSG00000034647	Ankrd12	protein_coding	3746	3349	3632	5024	5133	3575.42	5078.5	-0.424237	6.47886e-05
ENSMUSG00000041870	Ankrd13a	protein_coding	5057	5176	5975	5750	5948	5402.56	5848.95	-0.0528982	0.341234
ENSMUSG00000037907	Ankrd13b	protein_coding	366	371	374	375	381	370.097	377.916	-0.00995963	0.854178
ENSMUSG00000039988	Ankrd13c	protein_coding	3752	3650	3656	3283	4239	3685.99	3761.28	-0.0130757	0.809569
ENSMUSG00000005986	Ankrd13d	protein_coding	239	198	247	197	299	227.794	247.917	-0.0278043	0.606829
ENSMUSG00000047909	Ankrd16	protein_coding	156	103	127	187	215	128.55	201.347	-0.318066	0.00764261
ENSMUSG00000055204	Ankrd17	protein_coding	7520	7184	6966	7664	7438	7223.08	7551.17	-0.0458935	0.32428
ENSMUSG00000025172	Ankrd2	protein_coding	7	102	8	6	0	38.8492	2.78184	0.208793	0.0082646
ENSMUSG00000024774	Ankrd22	protein_coding	595	834	713	901	968	714.135	934.796	-0.145311	0.0494599
ENSMUSG00000054708	Ankrd24	protein_coding	237	191	215	208	221	214.416	214.407	6.91298e-05	0.998978
ENSMUSG00000007827	Ankrd26	protein_coding	565	542	490	651	632	532.719	641.404	-0.126988	0.0486896
ENSMUSG00000034867	Ankrd27	protein_coding	1351	1253	1083	1364	1335	1228.95	1349.61	-0.0640298	0.253862
ENSMUSG00000014496	Ankrd28	protein_coding	2265	2656	2675	2840	2586	2532.18	2712.91	-0.0488841	0.373097
ENSMUSG00000057766	Ankrd29	protein_coding	930	805	985	1321	926	906.578	1123.86	-0.10698	0.101692
ENSMUSG00000047034	Ankrd33	protein_coding	50	49	59	25	165	52.4281	94.9552	-0.0780337	0.226078
ENSMUSG00000022237	Ankrd33b	protein_coding	529	473	536	358	890	512.775	624.029	-0.0436374	0.440192
ENSMUSG00000049097	Ankrd34a	protein_coding	62	37	71	38	71	56.7828	54.2713	0.00785496	0.881857
ENSMUSG00000047606	Ankrd34c	protein_coding	18	17	33	19	51	22.5499	34.528	-0.0505582	0.386006
ENSMUSG00000038354	Ankrd35	protein_coding	338	327	482	495	535	382.184	514.908	-0.147297	0.0535986
ENSMUSG00000050914	Ankrd37	protein_coding	32	69	43	57	56	47.6755	56.86	-0.0343283	0.534806
ENSMUSG00000079610	Ankrd39	protein_coding	144	113	168	148	131	141.684	139.465	0.00442229	0.933012
ENSMUSG00000020864	Ankrd40	protein_coding	5401	4589	4883	4700	5161	4957.65	4930.51	0.00416757	0.937515
ENSMUSG00000041343	Ankrd42	protein_coding	288	209	237	276	294	244.948	285.407	-0.0645928	0.268393
ENSMUSG00000052331	Ankrd44	protein_coding	14749	10182	10460	9578	7977	11797.2	8777.36	0.176441	0.0287854
ENSMUSG00000044835	Ankrd45	protein_coding	174	183	158	168	97	171.883	132.523	0.0631571	0.295138
ENSMUSG00000048307	Ankrd46	protein_coding	2842	2681	2912	2711	2628	2811.95	2669.91	0.0456918	0.374989
ENSMUSG00000031931	Ankrd49	protein_coding	714	721	711	734	771	715.494	752.702	-0.0365545	0.49996
ENSMUSG00000044864	Ankrd50	protein_coding	3400	3324	3392	3212	3361	3372.04	3286.71	0.021528	0.67829
ENSMUSG00000014498	Ankrd52	protein_coding	2703	2894	2330	2619	2370	2642.23	2494.41	0.0356795	0.516851
ENSMUSG00000033055	Ankrd54	protein_coding	463	457	387	464	515	435.417	489.137	-0.0588473	0.303144
ENSMUSG00000049985	Ankrd55	protein_coding	24	29	82	36	30	44.9252	33.3304	0.0348947	0.530992
ENSMUSG00000040183	Ankrd6	protein_coding	904	777	924	782	953	868.571	867.362	0.000667263	0.990149
ENSMUSG00000029607	Ankrd61	protein_coding	15	5	9	7	9	9.60593	7.99774	0.0169412	0.74739
ENSMUSG00000078487	Ankrd65	protein_coding	4	4	9	9	11	5.73149	10.3546	-0.0619879	0.297768
ENSMUSG00000096140	Ankrd66	protein_coding	5	10	2	7	2	5.66125	4.66214	0.0122464	0.801555
ENSMUSG00000037904	Ankrd9	protein_coding	280	278	220	233	214	259.213	223.589	0.0635036	0.274847
ENSMUSG00000024219	Anks1	protein_coding	1418	1319	1395	1307	1400	1377.13	1353.27	0.0143755	0.782943
ENSMUSG00000058589	Anks1b	protein_coding	2109	1530	1720	1428	1008	1786.46	1218.16	0.25515	0.0122245
ENSMUSG00000022515	Anks3	protein_coding	649	465	496	604	665	536.635	634.436	-0.0771297	0.198821
ENSMUSG00000066191	Anks6	protein_coding	739	648	638	516	433	674.88	474.585	0.362532	0.000874279
ENSMUSG00000074591	Ankub1	protein_coding	0	3	9	4	10	3.97025	7.09621	-0.0307675	0.515771
ENSMUSG00000026199	Ankzf1	protein_coding	321	270	296	307	421	295.617	364.084	-0.100439	0.117919
ENSMUSG00000036777	Anln	protein_coding	1462	2006	1541	3055	830	1669.8	1942.74	-0.0192101	0.721799
ENSMUSG00000031075	Ano1	protein_coding	1056	932	1180	1182	1493	1055.6	1337.84	-0.0890334	0.163635
ENSMUSG00000037949	Ano10	protein_coding	2363	2633	2605	2436	2166	2533.52	2301.1	0.0721442	0.195192
ENSMUSG00000038115	Ano2	protein_coding	72	112	93	49	175	92.2586	112.251	-0.0226097	0.676139
ENSMUSG00000074968	Ano3	protein_coding	33	35	27	76	46	31.6518	60.8911	-0.278416	0.0205003
ENSMUSG00000035189	Ano4	protein_coding	57	48	82	160	184	62.1874	172.177	-1.04658	0.000154451
ENSMUSG00000055489	Ano5	protein_coding	444	315	347	203	112	368.741	157.766	0.902078	0.000207516
ENSMUSG00000064210	Ano6	protein_coding	8270	8309	7215	6880	5742	7931.16	6311.2	0.197271	0.0066193
ENSMUSG00000034107	Ano7	protein_coding	3	15	2	7	9	6.71909	7.99774	-0.0114729	0.816006
ENSMUSG00000034863	Ano8	protein_coding	410	414	312	382	313	378.949	347.316	0.0368507	0.504034
ENSMUSG00000054662	Ano9	protein_coding	165	166	203	286	304	178.002	294.809	-0.450926	0.00212601
ENSMUSG00000032249	Anp32a	protein_coding	11653	11701	12821	11864	13504	12058.2	12684	-0.0398028	0.455633
ENSMUSG00000028333	Anp32b	protein_coding	7024	8612	7179	8633	8039	7605.06	8335.88	-0.065741	0.23866
ENSMUSG00000081792	Anp32b-ps1	processed_pseudogene	20	20	27	15	12	22.4911	13.6129	0.0931592	0.178089
ENSMUSG00000015749	Anp32e	protein_coding	9139	8551	8733	8236	9117	8807.5	8676.38	0.0126518	0.806766
ENSMUSG00000039062	Anpep	protein_coding	10386	10448	13792	8642	11670	11541.9	10156	0.0578116	0.312719
ENSMUSG00000057411	Antkmt	protein_coding	245	213	245	236	289	234.114	262.148	-0.0533551	0.346661
ENSMUSG00000033420	Antxr1	protein_coding	20397	19737	21373	22053	19050	20502.2	20551.3	-0.00187019	0.971761
ENSMUSG00000029338	Antxr2	protein_coding	3067	2827	2738	3035	2643	2877.71	2838.87	0.0103153	0.846077
ENSMUSG00000024659	Anxa1	protein_coding	31427	45786	37846	64312	54766	38353.3	59539.1	-0.518923	0.00013282
ENSMUSG00000031635	Anxa10	protein_coding	0	10	2	19	0	3.90025	9.27279	-0.0121829	0.661804
ENSMUSG00000021866	Anxa11	protein_coding	8189	8175	10093	8588	10581	8819.07	9584.49	-0.0389347	0.482362
ENSMUSG00000032231	Anxa2	protein_coding	61897	75051	76166	73538	79580	71037.8	76558.8	-0.042663	0.442932
ENSMUSG00000029484	Anxa3	protein_coding	7054	8493	8415	6349	9016	7987.27	7682.36	0.0185444	0.733179
ENSMUSG00000029994	Anxa4	protein_coding	7613	8976	9596	7781	8173	8728.26	7976.98	0.0618651	0.26862
ENSMUSG00000027712	Anxa5	protein_coding	19564	20123	21116	17987	17573	20267.8	17780.1	0.14319	0.00379002
ENSMUSG00000018340	Anxa6	protein_coding	7595	7211	7003	6509	5386	7269.63	5947.07	0.18474	0.00526836
ENSMUSG00000021814	Anxa7	protein_coding	8531	9330	10469	9540	11415	9443.31	10477.6	-0.0525825	0.352297
ENSMUSG00000021950	Anxa8	protein_coding	13928	18543	21155	18370	22434	17875.3	20402.3	-0.0528731	0.352022
ENSMUSG00000015702	Anxa9	protein_coding	780	564	1126	1011	1637	823.178	1324.02	-0.184704	0.0452256
ENSMUSG00000021322	Aoah	protein_coding	165	242	276	129	147	227.774	137.829	0.295589	0.0128643
ENSMUSG00000029811	Aoc1	protein_coding	45	35	109	190	180	63.1867	185.107	-0.241078	0.0265526
ENSMUSG00000078651	Aoc2	protein_coding	43	17	19	32	40	26.2692	35.7773	-0.0459016	0.428067
ENSMUSG00000019326	Aoc3	protein_coding	634	658	646	864	635	645.733	749.47	-0.082087	0.169045
ENSMUSG00000021458	Aopep	protein_coding	1351	1319	1273	1252	1694	1314.16	1472.68	-0.0596263	0.296752
ENSMUSG00000063558	Aox1	protein_coding	349	319	348	374	338	338.817	356.009	-0.0249689	0.648219
ENSMUSG00000079554	Aox2	protein_coding	351	294	275	342	200	306.667	271.151	0.0189837	0.724332
ENSMUSG00000064294	Aox3	protein_coding	242	225	429	516	661	298.821	588.948	-0.656612	0.000832466
ENSMUSG00000074238	Ap1ar	protein_coding	2512	2352	3118	2621	3887	2660.2	3254.41	-0.0862021	0.166173
ENSMUSG00000009090	Ap1b1	protein_coding	4964	5775	5387	5199	4765	5375.51	4982.2	0.060795	0.260358
ENSMUSG00000031731	Ap1g1	protein_coding	7522	7731	8233	7293	7573	7828.72	7432.91	0.0475088	0.348308
ENSMUSG00000040701	Ap1g2	protein_coding	459	578	628	690	531	555.008	610.366	-0.0414633	0.455562
ENSMUSG00000003033	Ap1m1	protein_coding	1967	2250	1914	1890	1724	2043.73	1806.91	0.0881908	0.126945
ENSMUSG00000003309	Ap1m2	protein_coding	840	1094	1107	1427	1424	1013.63	1425.45	-0.290771	0.00410331
ENSMUSG00000004849	Ap1s1	protein_coding	1639	2156	1877	2152	1977	1890.45	2064.4	-0.0510453	0.363024
ENSMUSG00000031367	Ap1s2	protein_coding	1421	1410	1259	1510	1301	1363.7	1405.25	-0.0189025	0.728518
ENSMUSG00000054702	Ap1s3	protein_coding	1203	1047	1723	1419	1944	1324.28	1681.46	-0.0847507	0.180736
ENSMUSG00000060279	Ap2a1	protein_coding	3604	3673	3593	3041	2872	3623.32	2956.49	0.250292	4.79296e-06
ENSMUSG00000002957	Ap2a2	protein_coding	5226	5993	5362	5394	5509	5527.08	5451.24	0.0111312	0.831893
ENSMUSG00000035152	Ap2b1	protein_coding	9608	10587	9912	9229	8949	10035.6	9089.07	0.0971328	0.0568829
ENSMUSG00000022841	Ap2m1	protein_coding	8613	8966	8459	7816	7665	8679.58	7740.62	0.126073	0.00787093
ENSMUSG00000081272	Ap2m1-ps	processed_pseudogene	423	496	393	360	334	437.258	346.672	0.16251	0.0240762
ENSMUSG00000008036	Ap2s1	protein_coding	2254	2549	2354	2384	2161	2385.66	2272.27	0.0365953	0.496306
ENSMUSG00000021686	Ap3b1	protein_coding	4455	4769	5238	5486	4955	4820.33	5220.29	-0.0592393	0.281124
ENSMUSG00000062444	Ap3b2	protein_coding	110	137	180	87	168	142.526	127.449	0.0225086	0.67491
ENSMUSG00000020198	Ap3d1	protein_coding	6148	6226	6022	5949	5579	6132.01	5764.22	0.0658106	0.151185
ENSMUSG00000021824	Ap3m1	protein_coding	2654	3031	2614	2922	2877	2766.51	2899.52	-0.0369654	0.487474
ENSMUSG00000031539	Ap3m2	protein_coding	1274	1204	1502	1168	1390	1326.85	1279.42	0.0197519	0.717679
ENSMUSG00000024480	Ap3s1	protein_coding	2054	1997	2043	2029	2433	2031.34	2230.98	-0.0691226	0.21453
ENSMUSG00000063801	Ap3s2	protein_coding	2509	2570	2736	2480	2357	2605.38	2418.19	0.0665163	0.201559
ENSMUSG00000032952	Ap4b1	protein_coding	48	47	49	48	57	47.7417	52.7001	-0.0241554	0.652034
ENSMUSG00000001998	Ap4e1	protein_coding	498	600	489	606	501	528.846	553.867	-0.0231879	0.671378
ENSMUSG00000019518	Ap4m1	protein_coding	697	623	705	704	645	674.896	674.502	0.000254813	0.996258
ENSMUSG00000020955	Ap4s1	protein_coding	857	853	890	845	932	866.811	888.406	-0.0180723	0.735752
ENSMUSG00000049562	Ap5b1	protein_coding	324	359	372	339	290	352.12	314.552	0.0544483	0.337571
ENSMUSG00000036291	Ap5m1	protein_coding	1192	1215	1132	1210	1165	1179.46	1187.35	-0.00578814	0.909577
ENSMUSG00000068264	Ap5s1	protein_coding	585	473	553	446	447	536.904	446.496	0.101264	0.107736
ENSMUSG00000039623	Ap5z1	protein_coding	251	244	279	265	263	258.088	264.119	-0.0125281	0.818036
ENSMUSG00000019979	Apaf1	protein_coding	1225	1348	1162	1509	1208	1244.99	1358.56	-0.0467557	0.403541
ENSMUSG00000024897	Apba1	protein_coding	529	393	450	749	833	457.577	791.094	-0.564494	0.000677907
ENSMUSG00000030519	Apba2	protein_coding	54	36	84	46	60	57.9821	53.2024	0.0118037	0.825013
ENSMUSG00000004931	Apba3	protein_coding	534	522	440	500	489	498.707	494.353	0.00494835	0.927503
ENSMUSG00000037032	Apbb1	protein_coding	2289	1895	2063	1679	1675	2082.26	1677.36	0.194773	0.0052363
ENSMUSG00000026786	Apbb1ip	protein_coding	1719	2309	1930	2501	1581	1986.16	2040.97	-0.00936403	0.86014
ENSMUSG00000029207	Apbb2	protein_coding	2279	2384	2035	2021	1971	2232.81	1995.7	0.0895155	0.110868
ENSMUSG00000117679	Apbb3	protein_coding	114	112	135	119	154	120.547	136.541	-0.0431931	0.437748
ENSMUSG00000005871	Apc	protein_coding	7619	6359	6715	7882	8411	6897.53	8146.65	-0.14187	0.0202025
ENSMUSG00000020135	Apc2	protein_coding	619	521	542	354	353	560.745	353.421	0.585028	1.68881e-05
ENSMUSG00000071847	Apcdd1	protein_coding	3051	3116	3223	1809	1324	3130.31	1566.44	0.928798	9.96687e-09
ENSMUSG00000032590	Apeh	protein_coding	1478	1615	1555	1474	1397	1549.41	1435.76	0.0622578	0.246563
ENSMUSG00000079042	Apela	protein_coding	22	6	16	7	14	14.9726	10.8568	0.0319356	0.557849
ENSMUSG00000035960	Apex1	protein_coding	1070	1485	1135	1171	1090	1229.93	1130.71	0.041253	0.458234
ENSMUSG00000025269	Apex2	protein_coding	237	259	221	249	246	238.793	247.196	-0.0123654	0.816762
ENSMUSG00000015750	Aph1a	protein_coding	2256	2442	2538	2348	2170	2411.93	2258.96	0.050167	0.353798
ENSMUSG00000032375	Aph1b	protein_coding	1257	1186	1371	1297	1133	1271.53	1215.21	0.0274658	0.6161
ENSMUSG00000053040	Aph1c	protein_coding	829	721	899	792	759	816.511	775.253	0.0306544	0.576907
ENSMUSG00000027193	Api5	protein_coding	6831	7511	6658	6788	6765	7000.02	6776.14	0.0278877	0.589065
ENSMUSG00000010911	Apip	protein_coding	727	734	766	796	775	742.155	785.209	-0.0445802	0.404575
ENSMUSG00000030051	Aplf	protein_coding	375	351	329	429	392	351.641	410.512	-0.101811	0.0936225
ENSMUSG00000037010	Apln	protein_coding	434	709	318	235	254	487.203	244.054	0.501429	0.00363391
ENSMUSG00000044338	Aplnr	protein_coding	945	780	568	542	194	764.311	368.438	0.341771	0.0129766
ENSMUSG00000006651	Aplp1	protein_coding	477	404	565	511	702	481.723	606.656	-0.0745172	0.225667
ENSMUSG00000031996	Aplp2	protein_coding	73362	62110	69520	52745	49466	68330.6	51105.7	0.305434	0.000647373
ENSMUSG00000033096	Apmap	protein_coding	2211	2308	2130	2005	1932	2216.57	1968.28	0.10648	0.0522705
ENSMUSG00000020609	Apob	protein_coding	1	0	1	2	0	0.716312	0.927279	-0.00465853	0.878968
ENSMUSG00000040613	Apobec1	protein_coding	2389	2287	2814	2936	2292	2496.62	2613.9	-0.0243937	0.655998
ENSMUSG00000040694	Apobec2	protein_coding	313	190	133	205	166	212.113	185.378	0.0198357	0.713254
ENSMUSG00000009585	Apobec3	protein_coding	925	1113	966	1207	894	1001.18	1050.63	-0.0216195	0.690854
ENSMUSG00000042759	Apobr	protein_coding	624	975	837	893	633	812.017	762.89	0.0182364	0.73156
ENSMUSG00000040564	Apoc1	protein_coding	645	859	890	678	1134	797.781	905.972	-0.0333188	0.541383
ENSMUSG00000022548	Apod	protein_coding	34194	37537	48399	66466	41522	40043.2	53993.5	-0.146098	0.0550464
ENSMUSG00000002985	Apoe	protein_coding	161331	148678	173419	129793	131296	161143	130544	0.19578	0.00410181
ENSMUSG00000000049	Apoh	protein_coding	18	27	38	32	38	27.895	35.2879	-0.040496	0.47507
ENSMUSG00000050014	Apol10b	protein_coding	92	79	66	113	86	78.9217	99.4503	-0.0747046	0.224807
ENSMUSG00000091694	Apol11b	protein_coding	10	7	2	6	21	6.36515	13.2651	-0.0673011	0.255218
ENSMUSG00000033576	Apol6	protein_coding	45	48	45	33	17	45.9333	25.2683	0.173228	0.0581341
ENSMUSG00000010601	Apol7a	protein_coding	640	528	832	1185	1591	666.758	1387.83	-0.932967	3.3311e-06
ENSMUSG00000044309	Apol7c	protein_coding	37	84	49	27	26	56.5554	26.3114	0.308725	0.0170949
ENSMUSG00000073652	Apol7d	lncRNA	10	6	3	6	10	6.37682	7.54698	-0.0146061	0.779455
ENSMUSG00000071716	Apol7e	protein_coding	22	29	36	14	18	28.928	16.0084	0.127634	0.104991
ENSMUSG00000056656	Apol8	protein_coding	48	47	57	62	32	50.2905	47.2653	0.0115217	0.827482
ENSMUSG00000057346	Apol9a	protein_coding	74	329	222	393	114	208.18	253.765	-0.0154242	0.762947
ENSMUSG00000068246	Apol9b	protein_coding	85	399	264	308	87	249.164	197.291	0.0264433	0.627458
ENSMUSG00000090698	Apold1	protein_coding	377	2821	139	276	280	1112.31	278.26	0.0964255	0.104617
ENSMUSG00000079508	Apoo	protein_coding	892	838	803	824	886	844.37	855.334	-0.00760465	0.888813
ENSMUSG00000049233	Apoo-ps	processed_pseudogene	11	8	8	7	6	8.89036	6.5682	0.0313137	0.566826
ENSMUSG00000025525	Apool	protein_coding	748	791	786	839	718	775.149	778.409	-0.00301444	0.955422
ENSMUSG00000022892	App	protein_coding	120088	103295	110763	92825	85457	111382	89141.2	0.203115	0.00432221
ENSMUSG00000018481	Appbp2	protein_coding	4981	5082	5030	4372	4456	5030.87	4414.24	0.140183	0.00541951
ENSMUSG00000085628	Appbp2os	lncRNA	3	3	4	12	9	3.57039	10.3159	-0.130817	0.0815905
ENSMUSG00000040760	Appl1	protein_coding	3934	4356	4424	4458	4147	4237.98	4302.49	-0.0116588	0.825927
ENSMUSG00000020263	Appl2	protein_coding	2771	2143	2558	2486	2890	2490.98	2687.81	-0.0392756	0.479038
ENSMUSG00000006589	Aprt	protein_coding	1433	1537	1422	1186	1049	1464.12	1117.64	0.297395	0.00029446
ENSMUSG00000028411	Aptx	protein_coding	1062	951	1087	1064	1078	1033.1	1070.73	-0.0187808	0.730739
ENSMUSG00000004655	Aqp1	protein_coding	17861	20197	19699	29109	21180	19252.4	25144.6	-0.159016	0.0354672
ENSMUSG00000042797	Aqp11	protein_coding	267	228	190	241	172	228.591	206.795	0.030439	0.574317
ENSMUSG00000028435	Aqp3	protein_coding	16373	24130	23705	19874	20931	21402.5	20402.9	0.0195298	0.71773
ENSMUSG00000024411	Aqp4	protein_coding	7176	8791	7897	3311	1492	7954.56	2401.88	1.5012	2.30461e-08
ENSMUSG00000044217	Aqp5	protein_coding	3471	9479	5066	15137	7789	6005.42	11463	-0.133899	0.0961311
ENSMUSG00000030762	Aqp8	protein_coding	74	17	20	31	27	36.8471	28.6425	0.027505	0.61357
ENSMUSG00000032204	Aqp9	protein_coding	52	71	31	32	27	51.0669	29.5698	0.12874	0.102786
ENSMUSG00000040383	Aqr	protein_coding	3261	3533	2971	3241	2958	3254.8	3099.52	0.032086	0.557309
ENSMUSG00000046532	Ar	protein_coding	975	752	948	1500	1391	891.72	1445.88	-0.620578	8.53976e-06
ENSMUSG00000001127	Araf	protein_coding	2610	2379	2366	2479	2359	2451.61	2418.68	0.0105999	0.840856
ENSMUSG00000032812	Arap1	protein_coding	3553	3519	4010	4071	3863	3694.05	3966.69	-0.0499807	0.363701
ENSMUSG00000037999	Arap2	protein_coding	3677	3359	4147	4474	5072	3727.55	4773.07	-0.198048	0.00964107
ENSMUSG00000024451	Arap3	protein_coding	826	859	615	759	732	766.603	745.684	0.0130482	0.809789
ENSMUSG00000022602	Arc	protein_coding	82	1155	51	66	51	429.458	58.6502	0.135709	0.0358664
ENSMUSG00000032096	Arcn1	protein_coding	12434	13103	12544	12978	12506	12693.7	12741.9	-0.00404485	0.927824
ENSMUSG00000029378	Areg	protein_coding	158	659	130	126	287	315.734	206.486	0.0537067	0.364126
ENSMUSG00000042350	Arel1	protein_coding	2941	2971	2989	2920	2751	2966.76	2835.7	0.0413629	0.412339
ENSMUSG00000048076	Arf1	protein_coding	19743	21927	22235	21765	22164	21301.4	21964.4	-0.0277659	0.581911
ENSMUSG00000062421	Arf2	protein_coding	4094	3883	3792	3068	3664	3922.8	3366.38	0.108871	0.0720038
ENSMUSG00000051853	Arf3	protein_coding	11877	11888	12780	10241	10918	12181.8	10579.4	0.150532	0.00368258
ENSMUSG00000021877	Arf4	protein_coding	14674	15636	15044	12947	12962	15117.9	12954.4	0.172214	0.000836042
ENSMUSG00000020440	Arf5	protein_coding	2273	2304	2323	2398	2574	2300.03	2486.04	-0.0714402	0.166014
ENSMUSG00000044147	Arf6	protein_coding	4481	5083	4414	4889	5579	4659.27	5233.82	-0.0873664	0.125155
ENSMUSG00000027575	Arfgap1	protein_coding	1471	1365	1467	1484	1473	1434.28	1478.51	-0.024464	0.642078
ENSMUSG00000027255	Arfgap2	protein_coding	3160	3183	3170	2810	2910	3170.95	2859.63	0.100104	0.0528315
ENSMUSG00000054277	Arfgap3	protein_coding	2370	2372	2753	2430	2556	2498.09	2493.21	0.00126901	0.981277
ENSMUSG00000067851	Arfgef1	protein_coding	7019	6665	7280	8608	9333	6988.3	8970.47	-0.293943	5.23899e-05
ENSMUSG00000074582	Arfgef2	protein_coding	4652	4353	4198	5267	5128	4401.05	5197.59	-0.179313	0.00115982
ENSMUSG00000019852	Arfgef3	protein_coding	2103	2098	2415	1384	1248	2205.19	1315.51	0.705538	1.50512e-09
ENSMUSG00000074513	Arfip1	protein_coding	235	244	246	252	259	241.529	255.722	-0.0299721	0.58568
ENSMUSG00000030881	Arfip2	protein_coding	1608	1638	1664	1497	1545	1636.53	1520.74	0.0638353	0.224695
ENSMUSG00000038671	Arfrp1	protein_coding	1738	1704	1739	1655	1861	1727.18	1758.23	-0.0149081	0.77342
ENSMUSG00000019987	Arg1	protein_coding	937	1745	1358	2948	2567	1346.53	2757.16	-0.863396	3.85015e-05
ENSMUSG00000021125	Arg2	protein_coding	73	161	52	67	51	95.3512	59.1138	0.0746274	0.245954
ENSMUSG00000040459	Arglu1	protein_coding	1982	1603	1502	2214	2210	1695.69	2212.21	-0.205511	0.0104471
ENSMUSG00000027247	Arhgap1	protein_coding	5041	5519	5655	5667	4676	5405.13	5171.08	0.0299927	0.58162
ENSMUSG00000037148	Arhgap10	protein_coding	2527	2492	2766	2560	2708	2595.11	2633.89	-0.0114562	0.828831
ENSMUSG00000041219	Arhgap11a	protein_coding	665	883	650	1097	536	732.474	816.286	-0.0254248	0.636128
ENSMUSG00000041225	Arhgap12	protein_coding	3204	3027	3267	3309	3384	3165.99	3346.37	-0.0520263	0.29937
ENSMUSG00000049744	Arhgap15	protein_coding	295	296	381	386	327	324.024	356.318	-0.0342076	0.531789
ENSMUSG00000030766	Arhgap17	protein_coding	2010	2007	1836	2124	1980	1950.9	2052.39	-0.0440503	0.394937
ENSMUSG00000039031	Arhgap18	protein_coding	3549	3398	3074	3111	2420	3340.42	2765.38	0.133702	0.0396622
ENSMUSG00000025154	Arhgap19	protein_coding	1050	1350	1281	1527	1043	1227.27	1284.92	-0.0168464	0.753263
ENSMUSG00000053199	Arhgap20	protein_coding	858	766	642	812	859	755.256	835.487	-0.0475522	0.396895
ENSMUSG00000036591	Arhgap21	protein_coding	2851	2673	2389	3064	2954	2637.54	3009.06	-0.100442	0.0839607
ENSMUSG00000063506	Arhgap22	protein_coding	381	403	406	453	379	396.877	416.372	-0.0268496	0.624569
ENSMUSG00000049807	Arhgap23	protein_coding	3308	2712	2933	2972	2717	2984.41	2844.51	0.0320362	0.557285
ENSMUSG00000057315	Arhgap24	protein_coding	1243	1262	1409	894	935	1304.71	914.409	0.440089	3.29277e-05
ENSMUSG00000030047	Arhgap25	protein_coding	1085	1016	1373	874	872	1158.1	873.222	0.183392	0.0223186
ENSMUSG00000036452	Arhgap26	protein_coding	1558	1594	1469	1364	1019	1540.72	1191.41	0.19664	0.0118466
ENSMUSG00000034255	Arhgap27	protein_coding	1786	1811	2291	2688	3111	1962.5	2899.43	-0.389384	0.00116986
ENSMUSG00000085733	Arhgap27os1	lncRNA	25	38	62	57	86	41.8953	71.1683	-0.137666	0.090031
ENSMUSG00000085360	Arhgap27os2	lncRNA	20	27	28	21	30	25.3224	25.9122	-0.00368877	0.944352
ENSMUSG00000085887	Arhgap27os3	lncRNA	5	7	10	7	7	7.50515	7.04471	0.00552471	0.91518
ENSMUSG00000024043	Arhgap28	protein_coding	376	354	301	338	327	343.948	332.673	0.0163938	0.763101
ENSMUSG00000039831	Arhgap29	protein_coding	5579	5457	4091	5375	4994	5042.2	5184.19	-0.014831	0.785509
ENSMUSG00000048865	Arhgap30	protein_coding	1825	2208	2124	2377	1678	2051.99	2027.45	0.00480945	0.928483
ENSMUSG00000022799	Arhgap31	protein_coding	3356	3362	3078	3632	3556	3265.44	3593.95	-0.0675402	0.228611
ENSMUSG00000041444	Arhgap32	protein_coding	5644	5603	6645	6108	7411	5963.97	6759.37	-0.0768686	0.186517
ENSMUSG00000036882	Arhgap33	protein_coding	75	60	49	88	87	61.4807	87.4085	-0.0905409	0.177876
ENSMUSG00000058230	Arhgap35	protein_coding	9620	8870	8757	8216	8106	9082.55	8161.08	0.0967739	0.0716348
ENSMUSG00000036198	Arhgap36	protein_coding	13	12	14	29	19	12.8368	23.9031	-0.119683	0.117341
ENSMUSG00000033697	Arhgap39	protein_coding	484	462	433	458	474	459.516	465.865	-0.00715167	0.895327
ENSMUSG00000031389	Arhgap4	protein_coding	216	271	200	235	138	228.708	186.395	0.0550269	0.343612
ENSMUSG00000074625	Arhgap40	protein_coding	139	168	202	182	410	169.89	295.774	-0.225854	0.0308464
ENSMUSG00000050730	Arhgap42	protein_coding	1881	1666	1666	1703	1732	1737.64	1717.53	0.00923801	0.860816
ENSMUSG00000033389	Arhgap44	protein_coding	503	401	466	487	586	456.701	536.467	-0.0773432	0.196091
ENSMUSG00000035697	Arhgap45	protein_coding	780	1007	875	1106	639	887.108	872.863	0.00487016	0.926386
ENSMUSG00000035133	Arhgap5	protein_coding	9137	8409	8893	7862	8723	8813.08	8292.73	0.0451244	0.405695
ENSMUSG00000031355	Arhgap6	protein_coding	1067	795	818	898	752	893.482	824.773	0.0357638	0.516645
ENSMUSG00000078954	Arhgap8	protein_coding	399	467	542	393	407	469.513	400.055	0.0704864	0.233331
ENSMUSG00000040345	Arhgap9	protein_coding	545	657	649	626	417	616.888	521.67	0.0576552	0.318614
ENSMUSG00000025132	Arhgdia	protein_coding	16489	17614	15931	15999	15525	16678.1	15762.1	0.0513679	0.313625
ENSMUSG00000030220	Arhgdib	protein_coding	11919	13232	14676	14623	20432	13275.5	17527.6	-0.180018	0.0232923
ENSMUSG00000073433	Arhgdig	protein_coding	111	128	99	115	104	112.761	109.431	0.00880834	0.867324
ENSMUSG00000040940	Arhgef1	protein_coding	1952	2186	1999	2276	1863	2045.35	2069.82	-0.00722487	0.894286
ENSMUSG00000071176	Arhgef10	protein_coding	2862	2355	2410	2798	2589	2542.24	2693.49	-0.0373057	0.497224
ENSMUSG00000040964	Arhgef10l	protein_coding	1597	1658	1618	1536	1345	1624.06	1440.15	0.101904	0.0684558
ENSMUSG00000041977	Arhgef11	protein_coding	3633	3078	3424	3605	3513	3378.33	3559.06	-0.0404021	0.450718
ENSMUSG00000059495	Arhgef12	protein_coding	21972	18472	21065	20327	20454	20502.8	20390.4	0.00360736	0.946866
ENSMUSG00000052921	Arhgef15	protein_coding	611	533	471	615	601	538.137	608.073	-0.0638555	0.267632
ENSMUSG00000029032	Arhgef16	protein_coding	603	563	689	631	846	618.363	738.419	-0.0701996	0.238498
ENSMUSG00000032875	Arhgef17	protein_coding	5082	4605	5265	4998	5004	4984.01	5001.19	-0.00298401	0.953614
ENSMUSG00000004568	Arhgef18	protein_coding	4324	3979	4476	4168	4199	4259.59	4183.58	0.0148746	0.775066
ENSMUSG00000028919	Arhgef19	protein_coding	1079	1052	1225	837	696	1118.45	766.522	0.461335	5.46301e-05
ENSMUSG00000028059	Arhgef2	protein_coding	3590	3835	3481	3512	3051	3635.53	3281.12	0.0851061	0.121445
ENSMUSG00000019467	Arhgef25	protein_coding	1395	1286	1266	1295	1301	1315.49	1298.15	0.0112003	0.828753
ENSMUSG00000036885	Arhgef26	protein_coding	1153	1052	1330	950	1624	1178.42	1286.75	-0.0275087	0.610061
ENSMUSG00000021662	Arhgef28	protein_coding	1397	1462	1666	1665	1476	1508.31	1570.82	-0.0212847	0.696897
ENSMUSG00000021895	Arhgef3	protein_coding	2384	2611	3079	3435	3827	2691.19	3631	-0.238424	0.00726081
ENSMUSG00000054901	Arhgef33	protein_coding	23	30	24	41	23	25.6274	31.8365	-0.0368769	0.510826
ENSMUSG00000045094	Arhgef37	protein_coding	388	346	522	768	919	418.554	843.253	-0.844101	4.13569e-05
ENSMUSG00000040969	Arhgef38	protein_coding	1	3	0	0	2	1.40954	0.953028	0.0118318	0.754492
ENSMUSG00000051517	Arhgef39	protein_coding	46	49	70	109	38	55.0126	73.77	-0.0425168	0.457969
ENSMUSG00000037509	Arhgef4	protein_coding	1180	1583	1621	1808	1792	1461.36	1799.94	-0.0968647	0.129192
ENSMUSG00000004562	Arhgef40	protein_coding	2049	1918	1764	1755	1690	1910.3	1722.53	0.0749373	0.183803
ENSMUSG00000033542	Arhgef5	protein_coding	4127	4120	4238	3943	4762	4161.94	4352.54	-0.0345801	0.517359
ENSMUSG00000031133	Arhgef6	protein_coding	2319	2387	2448	2677	2383	2384.88	2529.81	-0.0487137	0.357634
ENSMUSG00000031511	Arhgef7	protein_coding	3414	3484	3341	3101	2916	3413.09	3008.54	0.114322	0.0386928
ENSMUSG00000025656	Arhgef9	protein_coding	1089	909	1092	937	1184	1030.34	1060.57	-0.01458	0.78873
ENSMUSG00000007880	Arid1a	protein_coding	6345	5764	5895	6625	5851	6001.27	6238.02	-0.0326079	0.531125
ENSMUSG00000069729	Arid1b	protein_coding	5063	4447	4719	4568	4240	4743.1	4403.9	0.064191	0.223306
ENSMUSG00000033237	Arid2	protein_coding	4616	4325	4304	3876	3764	4414.87	3819.77	0.14396	0.00884581
ENSMUSG00000019564	Arid3a	protein_coding	550	475	576	577	493	533.632	534.742	-0.00104985	0.984488
ENSMUSG00000004661	Arid3b	protein_coding	87	51	73	91	116	70.1934	103.571	-0.14037	0.0760518
ENSMUSG00000048118	Arid4a	protein_coding	1990	2040	1948	2378	2167	1992.28	2272.83	-0.121327	0.028856
ENSMUSG00000039219	Arid4b	protein_coding	3194	2958	2808	3207	3439	2986.98	3323	-0.0918204	0.0927868
ENSMUSG00000037447	Arid5a	protein_coding	519	792	375	444	390	561.804	416.978	0.0746874	0.236135
ENSMUSG00000019947	Arid5b	protein_coding	5796	7574	6760	7135	6872	6710.24	7003.85	-0.0270755	0.62036
ENSMUSG00000025234	Arih1	protein_coding	6923	6549	6715	6703	7345	6728.87	7024.14	-0.0418673	0.389179
ENSMUSG00000064145	Arih2	protein_coding	1913	2125	2130	2174	2283	2056.27	2228.02	-0.0576951	0.296157
ENSMUSG00000060904	Arl1	protein_coding	7669	7808	7857	7610	8253	7778.15	7931.7	-0.0202428	0.659648
ENSMUSG00000025870	Arl10	protein_coding	347	348	296	279	306	330.151	292.517	0.0568072	0.319676
ENSMUSG00000043157	Arl11	protein_coding	571	531	778	530	615	626.365	572.553	0.03082	0.570646
ENSMUSG00000022911	Arl13b	protein_coding	1029	880	813	1046	1129	907.179	1087.65	-0.121513	0.0567771
ENSMUSG00000027122	Arl14ep	protein_coding	1661	1438	1587	1547	1429	1562.04	1487.65	0.0365712	0.496764
ENSMUSG00000073568	Arl14epl	protein_coding	18	29	21	29	26	22.4216	27.2387	-0.0308899	0.576093
ENSMUSG00000042348	Arl15	protein_coding	1567	1689	1521	1421	1380	1592.02	1400.29	0.104239	0.0685754
ENSMUSG00000057594	Arl16	protein_coding	354	330	375	415	350	352.841	382.591	-0.0428562	0.441759
ENSMUSG00000024944	Arl2	protein_coding	1309	1224	1328	1412	1412	1287.27	1412.32	-0.0749602	0.170735
ENSMUSG00000031776	Arl2bp	protein_coding	3858	3600	4167	3849	4132	3875.05	3990.73	-0.0240984	0.645341
ENSMUSG00000025035	Arl3	protein_coding	1976	1792	1877	1844	1981	1881.56	1912.85	-0.0135852	0.794122
ENSMUSG00000047446	Arl4a	protein_coding	1601	1751	1705	1319	1298	1685.62	1308.31	0.256239	0.00109429
ENSMUSG00000049866	Arl4c	protein_coding	3209	3277	3562	2646	2842	3349.24	2743.73	0.178685	0.00696739
ENSMUSG00000034936	Arl4d	protein_coding	263	401	260	295	430	307.934	362.345	-0.0447478	0.425517
ENSMUSG00000036093	Arl5a	protein_coding	3942	3867	3868	3641	3532	3892.28	3586.67	0.0844479	0.0789473
ENSMUSG00000017418	Arl5b	protein_coding	2322	3095	2554	2199	2247	2657.04	2222.91	0.111043	0.0785286
ENSMUSG00000038352	Arl5c	protein_coding	461	532	488	415	351	493.599	383.068	0.155082	0.0356411
ENSMUSG00000022722	Arl6	protein_coding	810	899	837	811	1032	848.628	921.749	-0.0483755	0.386801
ENSMUSG00000030654	Arl6ip1	protein_coding	8841	9134	10092	10365	9793	9355.69	10079.2	-0.0602736	0.262685
ENSMUSG00000029404	Arl6ip4	protein_coding	1181	1279	1127	1261	1144	1195.99	1202.37	-0.0040364	0.939422
ENSMUSG00000035199	Arl6ip5	protein_coding	8163	8093	8380	7383	8092	8212.2	7737.58	0.0545981	0.283218
ENSMUSG00000026960	Arl6ip6	protein_coding	731	817	687	692	819	745.191	755.201	-0.00751584	0.890147
ENSMUSG00000026426	Arl8a	protein_coding	2613	2562	2371	2583	2719	2515.46	2651.19	-0.0408999	0.444708
ENSMUSG00000030105	Arl8b	protein_coding	7846	8062	8259	7471	7596	8055.9	7533.36	0.065648	0.183051
ENSMUSG00000027599	Armc1	protein_coding	2172	2187	2014	1941	2111	2124.41	2025.88	0.0391942	0.45656
ENSMUSG00000038525	Armc10	protein_coding	1453	1442	1426	1334	1254	1440.18	1294.27	0.0956551	0.075999
ENSMUSG00000071324	Armc2	protein_coding	81	55	108	81	100	81.4938	90.3706	-0.0220572	0.680255
ENSMUSG00000037683	Armc3	protein_coding	10	3	7	19	8	6.41181	13.5485	-0.0831121	0.19487
ENSMUSG00000042178	Armc5	protein_coding	626	724	641	618	574	663.663	595.645	0.0712928	0.211345
ENSMUSG00000002343	Armc6	protein_coding	310	308	267	285	298	294.6	291.486	0.00554933	0.918559
ENSMUSG00000057219	Armc7	protein_coding	325	307	307	346	379	313.003	362.59	-0.0808559	0.174227
ENSMUSG00000032468	Armc8	protein_coding	1735	1691	1672	1724	1809	1699.33	1766.33	-0.0372247	0.446157
ENSMUSG00000062590	Armc9	protein_coding	554	537	540	464	474	543.468	468.647	0.119786	0.0433678
ENSMUSG00000033460	Armcx1	protein_coding	1490	1184	1152	1198	1056	1275.48	1127	0.0643226	0.264792
ENSMUSG00000033436	Armcx2	protein_coding	4727	4284	4041	3127	2510	4350.71	2818.53	0.549035	1.88849e-05
ENSMUSG00000049047	Armcx3	protein_coding	1547	1259	1202	1192	1065	1335.91	1128.51	0.104258	0.0926955
ENSMUSG00000049804	Armcx4	protein_coding	2386	2035	1647	1433	1272	2022.81	1352.47	0.431226	0.000565255
ENSMUSG00000072969	Armcx5	protein_coding	453	425	436	428	360	438.059	394.324	0.0510047	0.366091
ENSMUSG00000050394	Armcx6	protein_coding	799	648	655	465	417	700.781	441.46	0.571047	4.20134e-05
ENSMUSG00000060268	Armh1	protein_coding	6	4	8	5	10	6.07178	7.08334	-0.0121649	0.811939
ENSMUSG00000039901	Armh3	protein_coding	1231	1368	1428	1179	1106	1342.28	1142.04	0.131017	0.0313541
ENSMUSG00000036242	Armh4	protein_coding	976	682	699	1022	843	785.793	932.646	-0.0737901	0.217256
ENSMUSG00000061759	Armt1	protein_coding	605	642	624	730	589	623.654	659.37	-0.0334614	0.54323
ENSMUSG00000015522	Arnt	protein_coding	3093	3064	3035	3443	3023	3063.79	3233	-0.0391581	0.4701
ENSMUSG00000015709	Arnt2	protein_coding	1244	1252	1410	943	885	1301.91	914.203	0.469359	6.87702e-07
ENSMUSG00000055116	Arntl	protein_coding	852	762	348	210	366	654.139	288.228	0.292654	0.0195752
ENSMUSG00000040187	Arntl2	protein_coding	120	254	154	325	256	176.078	290.456	-0.178104	0.0509847
ENSMUSG00000029621	Arpc1a	protein_coding	3820	3474	3751	4034	4237	3681.71	4135.41	-0.101554	0.0654266
ENSMUSG00000029622	Arpc1b	protein_coding	8318	8779	7961	9773	8630	8352.54	9201.13	-0.0770287	0.16241
ENSMUSG00000006304	Arpc2	protein_coding	18877	20969	22066	20448	22519	20637.6	21483.7	-0.0280743	0.604373
ENSMUSG00000029465	Arpc3	protein_coding	8039	9307	8573	8704	8753	8639.33	8728.49	-0.00770375	0.884965
ENSMUSG00000079426	Arpc4	protein_coding	3607	4367	4107	3972	3787	4027.08	3879.44	0.0265736	0.622694
ENSMUSG00000008475	Arpc5	protein_coding	10441	11476	11179	10698	10717	11032.2	10707.4	0.0268533	0.595643
ENSMUSG00000026755	Arpc5l	protein_coding	1980	2051	2193	2148	2668	2074.91	2407.55	-0.101974	0.0898883
ENSMUSG00000039043	Arpin	protein_coding	1590	1778	1549	1607	1485	1639.19	1545.9	0.0442716	0.412528
ENSMUSG00000007656	Arpp19	protein_coding	4576	4828	4891	4852	5300	4765.15	5076.12	-0.056991	0.267618
ENSMUSG00000032503	Arpp21	protein_coding	40	26	22	22	19	29.477	20.6576	0.0552979	0.355482
ENSMUSG00000060890	Arr3	protein_coding	13	12	24	13	81	16.1138	46.9947	-0.137848	0.0743264
ENSMUSG00000018909	Arrb1	protein_coding	7125	6719	7152	5370	4713	6998.53	5041.3	0.438763	2.22345e-07
ENSMUSG00000060216	Arrb2	protein_coding	1182	1381	1072	1205	913	1211.6	1059.23	0.0561958	0.325782
ENSMUSG00000026972	Arrdc1	protein_coding	621	629	669	733	773	639.637	752.728	-0.128006	0.0367108
ENSMUSG00000002910	Arrdc2	protein_coding	203	151	175	190	183	176.28	186.537	-0.0224283	0.678331
ENSMUSG00000074794	Arrdc3	protein_coding	8187	8516	11413	8213	13052	9371.71	10632.3	-0.043486	0.434964
ENSMUSG00000042659	Arrdc4	protein_coding	3628	2761	4103	2820	6110	3497.3	4464.86	-0.0663316	0.273188
ENSMUSG00000022620	Arsa	protein_coding	1829	1855	1672	1902	1796	1785.31	1849.15	-0.029252	0.574995
ENSMUSG00000042082	Arsb	protein_coding	5497	4787	6055	5572	5219	5446.3	5395.4	0.00556155	0.91854
ENSMUSG00000020604	Arsg	protein_coding	610	596	786	611	733	664.161	671.978	-0.00446574	0.933334
ENSMUSG00000036412	Arsi	protein_coding	386	353	310	446	263	349.678	354.528	-0.00436539	0.934091
ENSMUSG00000046561	Arsj	protein_coding	89	128	52	99	83	89.7083	91.0662	-0.00262208	0.960279
ENSMUSG00000021592	Arsk	protein_coding	1940	1671	1959	1918	1915	1856.36	1916.12	-0.0178449	0.743747
ENSMUSG00000030996	Art1	protein_coding	81	50	20	36	32	50.2384	34.2834	0.0343698	0.524935
ENSMUSG00000092517	Art2a	protein_coding	3	8	7	3	0	6.06086	1.39092	0.107484	0.0831768
ENSMUSG00000034842	Art3	protein_coding	535	412	366	699	534	437.645	616.432	-0.190678	0.0283664
ENSMUSG00000030217	Art4	protein_coding	805	1028	1304	1546	1225	1045.71	1385.21	-0.101619	0.132465
ENSMUSG00000070424	Art5	protein_coding	14	5	2	19	10	7.06905	14.5144	-0.0372295	0.433853
ENSMUSG00000028539	Artn	protein_coding	100	89	96	96	86	95.1065	91.1048	0.0141751	0.789934
ENSMUSG00000031982	Arv1	protein_coding	131	147	137	131	167	138.177	148.763	-0.0269186	0.619165
ENSMUSG00000118669	Arvcf	protein_coding	2146	1786	1938	1346	1110	1956.54	1228.34	0.597045	9.40058e-06
ENSMUSG00000048355	Arxes1	protein_coding	104	97	103	68	82	101.167	74.8259	0.123457	0.0878
ENSMUSG00000048040	Arxes2	protein_coding	323	306	320	260	238	316.315	248.948	0.162585	0.0258596
ENSMUSG00000003559	As3mt	protein_coding	2099	1878	1854	1834	1559	1943.67	1696.66	0.0913967	0.121288
ENSMUSG00000031591	Asah1	protein_coding	7688	8519	8150	7772	7032	8118.92	7401.96	0.081472	0.126325
ENSMUSG00000024887	Asah2	protein_coding	1207	1034	1037	1093	1223	1092.45	1158	-0.0366347	0.505551
ENSMUSG00000022377	Asap1	protein_coding	4623	4678	4145	4514	3573	4481.91	4043.45	0.0679125	0.23134
ENSMUSG00000052632	Asap2	protein_coding	926	1033	805	930	815	921.219	872.45	0.0307609	0.576042
ENSMUSG00000036995	Asap3	protein_coding	729	622	627	641	576	659.258	608.189	0.0488078	0.381905
ENSMUSG00000026311	Asb1	protein_coding	874	867	840	797	857	860.279	826.653	0.0323837	0.53915
ENSMUSG00000038204	Asb10	protein_coding	77	44	48	45	53	56.5343	48.9395	0.0204792	0.704907
ENSMUSG00000031382	Asb11	protein_coding	525	368	510	1021	2051	467.736	1535.93	-1.42083	1.1292e-06
ENSMUSG00000031204	Asb12	protein_coding	15	5	7	5	2	8.8777	3.27123	0.0755558	0.19108
ENSMUSG00000033781	Asb13	protein_coding	1105	919	1243	1145	1368	1089.04	1256.39	-0.0640552	0.270321
ENSMUSG00000021898	Asb14	protein_coding	14	3	7	8	10	7.82061	9.41441	-0.0108153	0.820627
ENSMUSG00000029685	Asb15	protein_coding	19	4	12	5	7	11.7546	5.6538	0.0621818	0.278228
ENSMUSG00000034768	Asb16	protein_coding	180	177	212	240	193	189.371	216.815	-0.0394139	0.475739
ENSMUSG00000021200	Asb2	protein_coding	211	140	174	208	178	174.857	192.963	-0.0258525	0.630246
ENSMUSG00000020305	Asb3	protein_coding	623	569	703	644	575	631.903	609.104	0.0208768	0.702515
ENSMUSG00000042607	Asb4	protein_coding	13	18	8	4	7	12.7668	5.19016	0.085785	0.171599
ENSMUSG00000031519	Asb5	protein_coding	91	68	19	32	22	59.0357	27.1872	0.0938684	0.162555
ENSMUSG00000039483	Asb6	protein_coding	509	509	458	417	527	491.851	472.15	0.0190529	0.725908
ENSMUSG00000030509	Asb7	protein_coding	1089	915	1086	1024	914	1029.91	968.835	0.0384098	0.48579
ENSMUSG00000048175	Asb8	protein_coding	1405	1183	1244	1354	1387	1277.54	1370.24	-0.0511368	0.349884
ENSMUSG00000044475	Ascc1	protein_coding	1306	1338	1568	1163	1617	1403.67	1390.05	0.00424223	0.937198
ENSMUSG00000020412	Ascc2	protein_coding	2238	2336	2637	2211	2344	2403.48	2277.54	0.0409005	0.447242
ENSMUSG00000038774	Ascc3	protein_coding	2429	3227	2423	2786	2281	2692.98	2533.53	0.0282209	0.60617
ENSMUSG00000020052	Ascl1	protein_coding	21	4	17	15	31	14.2796	23.1432	-0.0523371	0.367858
ENSMUSG00000009248	Ascl2	protein_coding	19	24	25	29	29	22.8205	28.6682	-0.0335675	0.547134
ENSMUSG00000035951	Ascl3	protein_coding	6	14	5	8	10	8.51558	8.9379	-0.00454537	0.930823
ENSMUSG00000085111	Ascl4	protein_coding	7	8	11	6	10	8.92611	7.54698	0.0132822	0.795176
ENSMUSG00000019857	Asf1a	protein_coding	1211	1160	1253	1039	1153	1207.89	1096.32	0.080715	0.139011
ENSMUSG00000005470	Asf1b	protein_coding	258	432	261	503	172	317.111	337.542	-0.0100134	0.850411
ENSMUSG00000020884	Asgr1	protein_coding	12	5	23	13	22	13.2828	17.4508	-0.0220676	0.670673
ENSMUSG00000040963	Asgr2	protein_coding	29	31	66	33	54	41.5772	43.8523	-0.00705808	0.894396
ENSMUSG00000028053	Ash1l	protein_coding	7712	6682	7199	7873	8152	7197.68	8012.4	-0.0968907	0.0715013
ENSMUSG00000031575	Ash2l	protein_coding	2421	2753	2542	2304	2291	2571.95	2297.68	0.0890332	0.113656
ENSMUSG00000023017	Asic1	protein_coding	130	106	118	173	137	117.889	155.319	-0.0731857	0.24035
ENSMUSG00000020704	Asic2	protein_coding	257	258	314	162	100	276.082	131.171	0.850703	0.000108263
ENSMUSG00000038276	Asic3	protein_coding	7	2	8	0	15	5.71908	7.62423	-0.012947	0.769618
ENSMUSG00000033007	Asic4	protein_coding	30	23	42	6	63	31.4517	34.6954	-0.00843642	0.870404
ENSMUSG00000025533	Asl	protein_coding	1563	1414	1440	1363	1228	1472.03	1295.3	0.0981633	0.08905
ENSMUSG00000029752	Asns	protein_coding	477	992	484	578	200	650.74	388.915	0.114671	0.125996
ENSMUSG00000026095	Asnsd1	protein_coding	167	155	175	190	173	165.715	181.772	-0.0397593	0.473023
ENSMUSG00000020774	Aspa	protein_coding	660	431	607	670	650	566.37	660.194	-0.0466251	0.407294
ENSMUSG00000037686	Aspg	protein_coding	35	47	52	27	29	44.6077	27.741	0.134737	0.0911926
ENSMUSG00000028207	Asph	protein_coding	13753	12182	14045	10819	10986	13326.5	10902.5	0.170098	0.0109831
ENSMUSG00000029348	Asphd2	protein_coding	88	48	76	87	87	70.5806	86.9449	-0.0450016	0.428911
ENSMUSG00000033952	Aspm	protein_coding	533	569	603	1143	363	568.116	753.219	-0.0600554	0.318268
ENSMUSG00000021388	Aspn	protein_coding	7237	6901	7082	7976	7547	7073.18	7761.28	-0.0753468	0.16815
ENSMUSG00000033508	Asprv1	protein_coding	28716	20104	33100	32393	44182	27306.9	38287.5	-0.120491	0.0995206
ENSMUSG00000025142	Aspscr1	protein_coding	1202	1230	1217	1146	1029	1216.32	1087.69	0.0959442	0.0813743
ENSMUSG00000024654	Asrgl1	protein_coding	1382	1175	1381	1477	1592	1312.48	1534.36	-0.121817	0.0440778
ENSMUSG00000076441	Ass1	protein_coding	2216	3465	2823	2578	2141	2834.4	2359.17	0.0781544	0.197642
ENSMUSG00000032567	Aste1	protein_coding	178	189	154	224	228	173.598	226.088	-0.164056	0.0306802
ENSMUSG00000026587	Astn1	protein_coding	421	327	441	453	535	396.183	494.044	-0.118779	0.0764404
ENSMUSG00000028373	Astn2	protein_coding	1817	1588	1824	1461	980	1743.23	1220.55	0.227397	0.0161624
ENSMUSG00000042548	Asxl1	protein_coding	2546	2352	2449	2493	2148	2448.99	2320.33	0.0390269	0.471962
ENSMUSG00000037486	Asxl2	protein_coding	2179	2113	2137	2634	2476	2142.63	2555.18	-0.19197	0.000682726
ENSMUSG00000045215	Asxl3	protein_coding	54	54	55	55	65	54.1426	59.7577	-0.0224937	0.673966
ENSMUSG00000010796	Asz1	protein_coding	13	5	14	14	16	10.7221	15.0553	-0.0241639	0.634022
ENSMUSG00000013662	Atad1	protein_coding	5831	6016	5738	5473	5201	5861.9	5336.74	0.0911906	0.0734761
ENSMUSG00000022360	Atad2	protein_coding	898	1229	853	1554	1007	993.286	1280.74	-0.0865621	0.17673
ENSMUSG00000052812	Atad2b	protein_coding	1529	1473	1577	1830	1877	1526.37	1853.96	-0.184063	0.0043169
ENSMUSG00000029036	Atad3a	protein_coding	946	1164	786	874	847	965.424	860.833	0.0506636	0.369607
ENSMUSG00000054514	Atad3aos	lncRNA	10	8	16	16	13	11.4511	14.5531	-0.0265628	0.625322
ENSMUSG00000017550	Atad5	protein_coding	276	395	326	484	295	332.245	389.739	-0.0502587	0.376102
ENSMUSG00000024426	Atat1	protein_coding	470	447	522	390	367	479.86	378.65	0.183024	0.0132461
ENSMUSG00000034958	Atcay	protein_coding	61	64	90	20	116	71.7841	68.3348	0.00537518	0.918972
ENSMUSG00000085779	Atcayos	lncRNA	40	19	8	32	17	22.2764	24.8046	-0.00799029	0.87407
ENSMUSG00000030850	Ate1	protein_coding	3613	3500	3420	3515	3707	3510.81	3611.3	-0.0279179	0.55895
ENSMUSG00000023027	Atf1	protein_coding	2435	2596	2409	2463	2409	2479.95	2436.05	0.016828	0.732675
ENSMUSG00000027104	Atf2	protein_coding	4148	3443	3893	3921	3713	3828	3817.23	0.00205181	0.969369
ENSMUSG00000026628	Atf3	protein_coding	1486	6452	1697	1088	1712	3211.66	1399.67	0.0977369	0.148936
ENSMUSG00000042406	Atf4	protein_coding	4077	4042	2744	3759	4631	3621.2	4194.98	-0.0518261	0.361772
ENSMUSG00000038539	Atf5	protein_coding	3738	3499	3012	3838	3784	3416.19	3811.24	-0.072354	0.205187
ENSMUSG00000026663	Atf6	protein_coding	4763	5324	5078	4976	4716	5055.05	4845.68	0.0383118	0.449461
ENSMUSG00000015461	Atf6b	protein_coding	1557	1695	1460	1498	1457	1570.93	1477.37	0.0431748	0.429804
ENSMUSG00000099083	Atf7	protein_coding	3793	3434	3739	3931	3878	3655.5	3904.3	-0.0497619	0.359109
ENSMUSG00000030213	Atf7ip	protein_coding	5727	6137	6270	5969	4907	6044.53	5438.02	0.0748948	0.186032
ENSMUSG00000021619	Atg10	protein_coding	561	494	564	586	606	539.493	596.083	-0.0607522	0.283733
ENSMUSG00000037204	Atg101	protein_coding	555	593	549	556	634	565.777	595.066	-0.0335257	0.53949
ENSMUSG00000032905	Atg12	protein_coding	2628	2445	2978	2976	3271	2683.35	3123.22	-0.104137	0.0848937
ENSMUSG00000027244	Atg13	protein_coding	2849	2512	2856	2986	3049	2739.1	3017.29	-0.0693648	0.21589
ENSMUSG00000037526	Atg14	protein_coding	896	755	995	1056	926	882.02	991.257	-0.0601712	0.293266
ENSMUSG00000026289	Atg16l1	protein_coding	815	732	767	835	953	771.047	894.253	-0.089682	0.134699
ENSMUSG00000047767	Atg16l2	protein_coding	201	158	171	162	189	176.598	175.487	0.00254995	0.961919
ENSMUSG00000024773	Atg2a	protein_coding	1834	1767	2212	2066	1829	1937.69	1947.42	-0.0025202	0.962916
ENSMUSG00000041341	Atg2b	protein_coding	1711	1780	1673	1746	1738	1721.2	1742.19	-0.0101142	0.84525
ENSMUSG00000022663	Atg3	protein_coding	2468	2663	2464	2769	3006	2531.99	2887.35	-0.119453	0.0320333
ENSMUSG00000079418	Atg4a	protein_coding	706	716	712	736	763	711.278	749.818	-0.0418473	0.432328
ENSMUSG00000026280	Atg4b	protein_coding	2270	2113	2107	1972	2222	2163.09	2096.92	0.023613	0.658123
ENSMUSG00000028550	Atg4c	protein_coding	1116	1053	1211	1147	1253	1126.76	1200.14	-0.0471517	0.385
ENSMUSG00000002820	Atg4d	protein_coding	692	755	768	753	881	738.31	816.774	-0.0588518	0.299405
ENSMUSG00000038160	Atg5	protein_coding	1772	1881	1925	1728	1962	1859.21	1844.9	0.00577501	0.913749
ENSMUSG00000030314	Atg7	protein_coding	1523	1741	1877	1499	1485	1713.55	1492.11	0.104875	0.0743006
ENSMUSG00000033124	Atg9a	protein_coding	877	914	866	896	743	885.582	819.557	0.0462722	0.406147
ENSMUSG00000038295	Atg9b	protein_coding	60	64	73	108	100	65.9702	104.28	-0.293568	0.0110186
ENSMUSG00000026192	Atic	protein_coding	2478	3620	2660	2719	2204	2919.3	2461.57	0.0798531	0.186195
ENSMUSG00000021066	Atl1	protein_coding	202	220	236	200	202	219.228	201.167	0.0367969	0.50478
ENSMUSG00000059811	Atl2	protein_coding	4132	4217	4516	5013	5643	4288.26	5327.88	-0.225566	0.000876375
ENSMUSG00000024759	Atl3	protein_coding	14233	15598	16375	14435	14754	15402.2	14594.4	0.039347	0.467755
ENSMUSG00000034218	Atm	protein_coding	1593	2055	1553	1968	1753	1734.04	1860.15	-0.0349338	0.526888
ENSMUSG00000047388	Atmin	protein_coding	2025	1855	2096	2173	1988	1992.09	2080.32	-0.0352843	0.503543
ENSMUSG00000004263	Atn1	protein_coding	413	333	357	360	355	367.796	357.155	0.015278	0.779113
ENSMUSG00000037621	Atoh8	protein_coding	299	254	335	450	445	296.043	447.397	-0.470943	0.000245774
ENSMUSG00000034858	Atosa	protein_coding	1053	993	1181	1081	1151	1075.7	1116.23	-0.0222092	0.684454
ENSMUSG00000036002	Atosb	protein_coding	1123	1284	1100	1410	1223	1168.92	1316.56	-0.0630903	0.272319
ENSMUSG00000018585	Atox1	protein_coding	1510	1616	1746	1610	1735	1623.69	1672.13	-0.0171266	0.753594
ENSMUSG00000025324	Atp10a	protein_coding	506	617	430	647	566	517.993	606.67	-0.0687243	0.243366
ENSMUSG00000055415	Atp10b	protein_coding	1043	970	1257	1127	2041	1089.91	1584.02	-0.177006	0.0404271
ENSMUSG00000046808	Atp10d	protein_coding	3794	5214	4143	3728	2696	4383.75	3211.89	0.209663	0.015984
ENSMUSG00000031441	Atp11a	protein_coding	8934	8199	9632	8991	12066	8921.47	10528.6	-0.0915541	0.134244
ENSMUSG00000037400	Atp11b	protein_coding	5001	4450	5052	5709	6068	4834.43	5888.59	-0.153577	0.0208024
ENSMUSG00000062949	Atp11c	protein_coding	1610	1614	1424	1459	1311	1549.39	1384.99	0.0730677	0.202346
ENSMUSG00000022229	Atp12a	protein_coding	1021	500	333	720	1519	617.987	1119.35	-0.151287	0.0763332
ENSMUSG00000031862	Atp13a1	protein_coding	1448	1624	1383	1396	1184	1484.84	1290.07	0.0989263	0.0953368
ENSMUSG00000036622	Atp13a2	protein_coding	2145	2254	2684	2098	2023	2361.01	2060.86	0.0868208	0.141231
ENSMUSG00000022533	Atp13a3	protein_coding	7317	7375	7126	7081	6110	7272.78	6595.28	0.0733075	0.188852
ENSMUSG00000038094	Atp13a4	protein_coding	992	1025	1605	895	1775	1207.12	1335.16	-0.0251956	0.638676
ENSMUSG00000048939	Atp13a5	protein_coding	14	10	13	9	27	12.12	17.9788	-0.0325666	0.539707
ENSMUSG00000033161	Atp1a1	protein_coding	39890	47280	40825	40174	38494	42665	39334.1	0.0587481	0.287535
ENSMUSG00000007097	Atp1a2	protein_coding	58895	50759	49882	24695	10844	53178.4	17769.4	1.33154	1.32916e-06
ENSMUSG00000040907	Atp1a3	protein_coding	5911	4660	6609	5515	8052	5726.32	6783.8	-0.0617762	0.289782
ENSMUSG00000007107	Atp1a4	protein_coding	150	152	169	159	58	157.202	108.813	0.08872	0.185924
ENSMUSG00000026576	Atp1b1	protein_coding	11666	10152	10317	12219	12743	10711.5	12480.8	-0.0988359	0.102454
ENSMUSG00000041329	Atp1b2	protein_coding	10789	8573	10135	6713	7261	9832.19	6987.31	0.384545	0.00026894
ENSMUSG00000032412	Atp1b3	protein_coding	45071	43287	42944	28374	20303	43767.4	24338.6	0.79228	1.11329e-08
ENSMUSG00000025436	Atp23	protein_coding	172	187	200	162	170	186.424	165.956	0.0544305	0.338086
ENSMUSG00000030730	Atp2a1	protein_coding	9290	3662	3205	3958	2130	5385.37	3043.82	0.0392694	0.447784
ENSMUSG00000029467	Atp2a2	protein_coding	14399	17077	13462	13144	12816	14979.5	12980.3	0.103239	0.0826819
ENSMUSG00000020788	Atp2a3	protein_coding	1235	1215	1302	1427	988	1250.71	1207.69	0.0131967	0.805363
ENSMUSG00000019943	Atp2b1	protein_coding	12636	14368	14995	17642	19893	13999.5	18767.5	-0.292508	0.00122527
ENSMUSG00000030302	Atp2b2	protein_coding	519	326	430	459	673	424.944	565.921	-0.109348	0.113613
ENSMUSG00000031376	Atp2b3	protein_coding	139	61	134	159	142	111.718	150.747	-0.0736035	0.241739
ENSMUSG00000026463	Atp2b4	protein_coding	6062	5458	5302	5245	4850	5607.31	5047.33	0.0912448	0.0936424
ENSMUSG00000032570	Atp2c1	protein_coding	4652	4462	4519	4881	4736	4544.4	4808.4	-0.0561498	0.245886
ENSMUSG00000034112	Atp2c2	protein_coding	102	226	132	185	160	153.645	172.319	-0.0259815	0.629434
ENSMUSG00000005553	Atp4a	protein_coding	10	12	12	6	1	11.052	3.72199	0.132168	0.0790559
ENSMUSG00000025428	Atp5a1	protein_coding	41992	44311	42650	37137	33725	42984.6	35430.7	0.193441	0.00216212
ENSMUSG00000025393	Atp5b	protein_coding	46371	46595	43635	41393	37682	45533.5	39537.3	0.134738	0.0155834
ENSMUSG00000025781	Atp5c1	protein_coding	10417	11233	10955	10357	10416	10868.4	10386.2	0.0404561	0.428604
ENSMUSG00000003072	Atp5d	protein_coding	4899	4874	4848	4468	4406	4873.87	4436.74	0.0899298	0.0802153
ENSMUSG00000016252	Atp5e	protein_coding	2945	2945	2988	2998	3532	2959	3264.91	-0.0756754	0.173431
ENSMUSG00000006057	Atp5g1	protein_coding	2702	2663	2436	2413	2222	2600.36	2317.14	0.100529	0.06806
ENSMUSG00000062683	Atp5g2	protein_coding	2053	2136	2216	2161	2007	2135.05	2084.28	0.0179938	0.736004
ENSMUSG00000018770	Atp5g3	protein_coding	10004	10247	9488	8244	8217	9912.88	8230.72	0.17641	0.00494869
ENSMUSG00000034566	Atp5h	protein_coding	7286	7242	7702	6769	7870	7410.04	7319.62	0.00881862	0.869434
ENSMUSG00000022890	Atp5j	protein_coding	5572	5127	5269	5504	5625	5323	5564.55	-0.0408329	0.417163
ENSMUSG00000038690	Atp5j2	protein_coding	4374	4404	4311	4731	4891	4363.2	4810.96	-0.0919122	0.0777728
ENSMUSG00000050856	Atp5k	protein_coding	2684	2728	2441	2646	3214	2617.69	2930.03	-0.0704443	0.219573
ENSMUSG00000038717	Atp5l	protein_coding	3824	3676	3907	3520	4145	3802.5	3832.34	-0.00479048	0.929734
ENSMUSG00000084168	Atp5l2-ps	processed_pseudogene	31	23	32	24	26	28.5269	24.9205	0.0233911	0.665348
ENSMUSG00000071528	Atp5md	protein_coding	2620	2734	2665	2736	3317	2673.32	3026.95	-0.0874316	0.131247
ENSMUSG00000021290	Atp5mpl	protein_coding	2740	2578	2560	2730	2915	2626	2822.61	-0.0688682	0.170884
ENSMUSG00000022956	Atp5o	protein_coding	1124	1211	1216	1258	1299	1183.55	1278.65	-0.0512637	0.355765
ENSMUSG00000000563	Atp5pb	protein_coding	10230	11138	10306	10036	9822	10558.1	9928.92	0.059601	0.227423
ENSMUSG00000044751	Atp5pb-ps	processed_pseudogene	52	59	35	67	60	48.6464	63.4024	-0.057241	0.335642
ENSMUSG00000019087	Atp6ap1	protein_coding	14574	15147	15085	13424	12378	14935.4	12901.1	0.160793	0.00168011
ENSMUSG00000078958	Atp6ap1l	protein_coding	7	2	5	3	4	4.99085	3.29698	0.0249641	0.608636
ENSMUSG00000031007	Atp6ap2	protein_coding	11721	10978	13489	12527	13948	12062.8	13237.1	-0.0579071	0.303882
ENSMUSG00000019302	Atp6v0a1	protein_coding	7882	7798	8498	7194	7774	8059.51	7483.84	0.0644222	0.220842
ENSMUSG00000038023	Atp6v0a2	protein_coding	3901	3809	3524	3198	3304	3744.46	3251.17	0.120837	0.0367853
ENSMUSG00000038600	Atp6v0a4	protein_coding	24	47	21	15	7	30.5264	10.7538	0.335815	0.0136013
ENSMUSG00000033379	Atp6v0b	protein_coding	3840	4180	3983	3927	3936	4000.67	3931.52	0.0157283	0.754799
ENSMUSG00000024121	Atp6v0c	protein_coding	1654	1689	1761	1268	1454	1701	1360.96	0.227354	0.00113381
ENSMUSG00000080242	Atp6v0c-ps2	processed_pseudogene	2000	2194	2223	1617	1747	2139.01	1682.04	0.235581	0.00170886
ENSMUSG00000013160	Atp6v0d1	protein_coding	5158	5214	5699	4724	5180	5356.93	4952.1	0.060875	0.264101
ENSMUSG00000028238	Atp6v0d2	protein_coding	4367	3777	6552	2706	5073	4898.53	3889.38	0.0675176	0.263883
ENSMUSG00000015575	Atp6v0e	protein_coding	3758	4009	3787	3184	3460	3851.63	3322.36	0.148622	0.00693937
ENSMUSG00000039347	Atp6v0e2	protein_coding	2800	2468	2890	2201	2441	2719.38	2321.03	0.120107	0.0486381
ENSMUSG00000052459	Atp6v1a	protein_coding	16111	16699	17241	13933	13964	16683.7	13948.5	0.218311	1.11796e-05
ENSMUSG00000006269	Atp6v1b1	protein_coding	48	25	42	16	18	38.144	16.9356	0.321924	0.0156786
ENSMUSG00000006273	Atp6v1b2	protein_coding	11438	11760	11613	10737	11114	11603.4	10925.6	0.0535849	0.298914
ENSMUSG00000022295	Atp6v1c1	protein_coding	4629	4101	4586	3523	4091	4438.68	3807.04	0.10642	0.0790965
ENSMUSG00000020566	Atp6v1c2	protein_coding	34	22	29	44	62	28.5028	52.7645	-0.226237	0.0326822
ENSMUSG00000021114	Atp6v1d	protein_coding	5005	5126	5480	5846	5729	5203.79	5787.11	-0.102807	0.0478394
ENSMUSG00000019210	Atp6v1e1	protein_coding	7194	6939	7696	7271	8594	7276.41	7932.6	-0.0585875	0.293803
ENSMUSG00000053375	Atp6v1e2	protein_coding	15	12	10	5	4	12.0847	4.22425	0.115864	0.100178
ENSMUSG00000004285	Atp6v1f	protein_coding	3097	2889	3246	2875	3441	3077.33	3158.44	-0.0186919	0.728067
ENSMUSG00000039105	Atp6v1g1	protein_coding	6020	5987	6141	6089	6455	6049.43	6271.69	-0.0343385	0.485366
ENSMUSG00000024403	Atp6v1g2	protein_coding	164	148	224	101	212	178.577	156.323	0.0270396	0.617694
ENSMUSG00000033793	Atp6v1h	protein_coding	4441	4964	5103	4224	4356	4836.17	4290.02	0.105963	0.0549287
ENSMUSG00000033792	Atp7a	protein_coding	1936	2146	1939	1837	1773	2007	1804.79	0.089418	0.103919
ENSMUSG00000006567	Atp7b	protein_coding	488	368	370	320	226	408.802	272.889	0.213701	0.0254684
ENSMUSG00000037685	Atp8a1	protein_coding	2613	3185	3065	2852	2851	2954.26	2851.41	0.0252891	0.639251
ENSMUSG00000021983	Atp8a2	protein_coding	228	229	281	205	533	246.133	368.836	-0.103493	0.144954
ENSMUSG00000039529	Atp8b1	protein_coding	1917	2217	1987	2258	2643	2040.29	2450.34	-0.14629	0.0224107
ENSMUSG00000060671	Atp8b2	protein_coding	2842	2651	2192	2800	2492	2561.78	2646.28	-0.0192304	0.724629
ENSMUSG00000003341	Atp8b3	protein_coding	26	24	20	32	22	23.4653	26.7236	-0.0190543	0.723727
ENSMUSG00000060131	Atp8b4	protein_coding	395	499	450	653	297	448.092	475.075	-0.013155	0.803065
ENSMUSG00000028457	Atp8b5	protein_coding	98	69	78	91	97	81.5156	94.0411	-0.0414703	0.455386
ENSMUSG00000027546	Atp9a	protein_coding	6129	5963	7110	5682	6174	6400.92	5928.04	0.0509676	0.358315
ENSMUSG00000024566	Atp9b	protein_coding	2369	2392	2417	2034	2225	2392.65	2129.42	0.106414	0.0499684
ENSMUSG00000028710	Atpaf1	protein_coding	609	541	591	658	616	580.305	637.012	-0.0671627	0.229157
ENSMUSG00000042709	Atpaf2	protein_coding	597	651	612	636	560	620.004	598.247	0.023903	0.659868
ENSMUSG00000054428	Atpif1	protein_coding	2890	2956	3341	3181	3817	3062.53	3499.19	-0.0914369	0.119543
ENSMUSG00000039065	Atpsckmt	protein_coding	451	394	414	438	402	419.851	419.927	-0.000111841	0.99835
ENSMUSG00000032409	Atr	protein_coding	1271	1702	1280	1294	1185	1417.88	1239.08	0.0628451	0.277183
ENSMUSG00000013622	Atraid	protein_coding	2374	2399	2587	2219	2250	2453.32	2234.54	0.0727008	0.187749
ENSMUSG00000025646	Atrip	protein_coding	379	422	394	377	444	398.511	410.757	-0.0152975	0.778715
ENSMUSG00000027312	Atrn	protein_coding	3629	3338	3586	3362	3459	3517.86	3410.9	0.0300468	0.53508
ENSMUSG00000054843	Atrnl1	protein_coding	5214	4949	5051	4648	4651	5071.57	4649.61	0.0846277	0.0934051
ENSMUSG00000031229	Atrx	protein_coding	9475	8895	8977	8904	8858	9115.59	8881.07	0.0258631	0.587862
ENSMUSG00000046876	Atxn1	protein_coding	1030	948	985	1145	1102	987.97	1123.45	-0.0825599	0.157752
ENSMUSG00000016541	Atxn10	protein_coding	6203	6781	6978	6101	5713	6653.96	5907.45	0.10441	0.0589003
ENSMUSG00000069895	Atxn1l	protein_coding	4162	3824	3985	3905	3752	3990.4	3828.42	0.0374716	0.459655
ENSMUSG00000042605	Atxn2	protein_coding	2423	2190	2136	2277	2192	2249.35	2234.68	0.00553195	0.914803
ENSMUSG00000032637	Atxn2l	protein_coding	2766	3321	2664	3052	2601	2917.17	2826.24	0.0177658	0.744836
ENSMUSG00000021189	Atxn3	protein_coding	2259	2291	2680	2756	2769	2409.93	2762.21	-0.0851486	0.149263
ENSMUSG00000021738	Atxn7	protein_coding	1872	1551	1756	1727	2039	1726.63	1882.56	-0.0553568	0.322773
ENSMUSG00000020564	Atxn7l1	protein_coding	817	795	875	1026	942	828.945	984.045	-0.147629	0.0168589
ENSMUSG00000048997	Atxn7l2	protein_coding	122	123	103	147	99	115.613	122.813	-0.0178895	0.73643
ENSMUSG00000059995	Atxn7l3	protein_coding	2819	2761	2480	2769	2872	2686.44	2820.64	-0.0395516	0.454353
ENSMUSG00000074748	Atxn7l3b	protein_coding	9995	9272	9665	8468	8821	9644.09	8644.57	0.108006	0.0362362
ENSMUSG00000081044	AU015836	protein_coding	6	21	15	6	1	14.2597	3.72199	0.12249	0.0738006
ENSMUSG00000097415	AU020206	lncRNA	1784	1578	2033	1993	1654	1797.98	1823.59	-0.00774557	0.886774
ENSMUSG00000051669	AU021092	protein_coding	206	187	126	173	171	172.935	171.997	0.00160928	0.975541
ENSMUSG00000105336	AU022133	processed_pseudogene	8	14	14	17	10	12.1329	13.1107	-0.00821787	0.876275
ENSMUSG00000078584	AU022252	protein_coding	577	458	544	576	609	526.239	592.413	-0.0590885	0.301714
ENSMUSG00000097209	AU022754	lncRNA	5	7	7	8	9	6.41281	8.46138	-0.0262143	0.624475
ENSMUSG00000115230	AU022793	lncRNA	74	60	91	49	90	74.9648	69.3652	0.0165114	0.755542
ENSMUSG00000028830	AU040320	protein_coding	1818	2077	1850	1821	1832	1915.15	1826.45	0.0373869	0.482643
ENSMUSG00000091523	AU040972	lncRNA	12	14	23	19	23	16.1024	20.7091	-0.0343954	0.538323
ENSMUSG00000078435	AU041133	protein_coding	324	217	270	230	302	270.313	266.038	0.00533784	0.919697
ENSMUSG00000021460	Auh	protein_coding	1585	1194	1419	1453	1291	1399.2	1372.2	0.0105362	0.846518
ENSMUSG00000078521	Aunip	protein_coding	11	40	13	36	9	21.2844	22.3706	-0.00395334	0.938052
ENSMUSG00000068328	Aup1	protein_coding	2272	2703	2513	2684	2500	2495.91	2591.67	-0.0283053	0.597201
ENSMUSG00000027496	Aurka	protein_coding	268	482	264	484	143	338.29	313.497	0.0112438	0.832879
ENSMUSG00000065990	Aurkaip1	protein_coding	1953	2041	1961	1921	2143	1984.67	2032.34	-0.0207359	0.684517
ENSMUSG00000020897	Aurkb	protein_coding	316	497	315	602	163	375.823	382.386	-0.00242811	0.96348
ENSMUSG00000029673	Auts2	protein_coding	2444	2571	2929	3333	3013	2647.98	3172.58	-0.127641	0.0456333
[truncated: 18,286 more rows]

## Sheet: Table S2 RNAseq >15 pV
	Supplemental Table 2: List of DEGs in DBA/2J compared to Gpnmb+ mice (fold change > 1.5, pV < 0.05)
gene_id	symbol	biotype	Log2 FC (DBA/2J vs Gpnmb)	pvalue	D2 Mean Mean	Gpnmb Mean
ENSMUSG00000026420	Il24	protein_coding	10.7761		39.1217	0
ENSMUSG00000099876	Gm29650	lncRNA	5.14742	4.59672e-06	30.8441	0
ENSMUSG00000054672	Scart2	protein_coding	3.5273	5.28143e-07	38.111	1.39092
ENSMUSG00000037411	Serpine1	protein_coding	2.90119	3.44245e-12	27078.6	2484.76
ENSMUSG00000079105	C7	protein_coding	2.60866	2.27646e-12	672.155	77.4532
ENSMUSG00000045179	Sox3	protein_coding	2.32577	1.14838e-07	45.7693	4.70077
ENSMUSG00000028626	Col9a2	protein_coding	2.24805	3.15079e-26	4057.68	774.919
ENSMUSG00000114545	Gm32184	lncRNA	2.22966	1.71193e-07	46.3545	5.21591
ENSMUSG00000031443	F7	protein_coding	2.13279	1.4293e-10	132.767	22.5379
ENSMUSG00000002020	Ltbp2	protein_coding	2.09479	1.30941e-53	21848.8	4931.89
ENSMUSG00000073125	Xlr3b	protein_coding	2.0841	4.40004e-07	71.1654	9.00227
ENSMUSG00000010311	Optc	protein_coding	2.05771	1.37376e-15	28365.6	5862.83
ENSMUSG00000030898	Cckbr	protein_coding	2.04887	1.50929e-12	107.075	21.1213
ENSMUSG00000035805	Mlc1	protein_coding	2.01568	2.31079e-45	2799.76	665.281
ENSMUSG00000058914	C1qtnf3	protein_coding	1.92332	5.75235e-09	396.722	78.2645
ENSMUSG00000027400	Pdyn	protein_coding	1.87891	9.75819e-13	1092.48	254.241
ENSMUSG00000030283	St8sia1	protein_coding	1.87419	9.62247e-28	2281.22	587.339
ENSMUSG00000026147	Col9a1	protein_coding	1.82311	1.41905e-11	2836.15	680.002
ENSMUSG00000022126	Acod1	protein_coding	1.78812	3.86511e-07	210.112	42.1395
ENSMUSG00000090991	Gm6647	unprocessed_pseudogene	1.78709	9.80606e-09	117.834	26.7493
ENSMUSG00000024164	C3	protein_coding	1.7654	1.1618e-10	43277.7	10743
ENSMUSG00000042256	Ptchd4	protein_coding	1.74971	1.59546e-12	140.536	36.6402
ENSMUSG00000003617	Cp	protein_coding	1.74201	8.57843e-15	83793.3	22593.9
ENSMUSG00000022483	Col2a1	protein_coding	1.74055	1.54507e-13	2153.38	573.791
ENSMUSG00000000305	Cdh4	protein_coding	1.7396	4.0224e-23	1233.36	348.037
ENSMUSG00000102568	Gm37040	TEC	1.72386	2.85212e-06	66.3209	12.6084
ENSMUSG00000109564	Muc16	protein_coding	1.69543	1.87637e-05	88.9464	9.45303
ENSMUSG00000060780	Lrrtm1	protein_coding	1.69051	1.27223e-09	291.733	75.7276
ENSMUSG00000067586	S1pr3	protein_coding	1.68928	7.60481e-16	2403.46	683.144
ENSMUSG00000067860	Zic3	protein_coding	1.67883	3.1235e-14	648.852	183.575
ENSMUSG00000007379	Dennd2c	protein_coding	1.67578	4.02063e-19	1213.37	355.133
ENSMUSG00000042109	Csdc2	protein_coding	1.67287	4.39151e-32	1594.03	481.9
ENSMUSG00000016150	Tenm1	protein_coding	1.66659	2.90661e-12	847.263	237.138
ENSMUSG00000066108	Muc5b	protein_coding	1.66212	3.19905e-05	655.808	26.9038
ENSMUSG00000091387	Gcnt4	protein_coding	1.65885	5.4113e-11	180.089	49.7895
ENSMUSG00000001435	Col18a1	protein_coding	1.65374	7.52697e-15	47260.9	13736.7
ENSMUSG00000009214	Mymk	protein_coding	1.65002	2.03529e-06	52.9798	11.694
ENSMUSG00000102406	A730094K22Rik	TEC	1.6492	2.39878e-06	72.8879	15.9182
ENSMUSG00000021099	Six6	protein_coding	1.64547	1.49301e-17	1652.3	491.739
ENSMUSG00000029420	Rimbp2	protein_coding	1.6405	8.76127e-11	536.7	150.309
ENSMUSG00000055254	Ntrk2	protein_coding	1.63891	8.54288e-17	24832.8	7400.92
ENSMUSG00000021743	Fezf2	protein_coding	1.63392	3.59294e-07	175.519	43.1827
ENSMUSG00000047638	Nr1h4	protein_coding	1.62122	4.55454e-09	514.612	140.869
ENSMUSG00000066438	Plekhd1	protein_coding	1.61914	3.36854e-07	150.299	37.7864
ENSMUSG00000041703	Zic5	protein_coding	1.59448	7.08947e-12	1332.21	395.432
ENSMUSG00000047495	Dlgap2	protein_coding	1.58522	8.08303e-10	180.269	52.1206
ENSMUSG00000037944	Ccr7	protein_coding	1.56914	1.80644e-05	166.699	32.0167
ENSMUSG00000063887	Nlgn1	protein_coding	1.56847	4.24469e-11	1156.65	347.587
ENSMUSG00000021680	Crhbp	protein_coding	1.56268	8.22175e-08	9184.32	2548.89
ENSMUSG00000021922	Itih4	protein_coding	1.55726	2.84574e-05	46.0319	7.54698
ENSMUSG00000033633	Clec18a	protein_coding	1.55025	5.9196e-10	1576.25	472.293
ENSMUSG00000047230	Cldn2	protein_coding	1.54529	8.03487e-11	7689.09	2349.76
ENSMUSG00000050370	Ch25h	protein_coding	1.52558	4.73082e-07	1089.3	301.983
ENSMUSG00000021614	Vcan	protein_coding	1.51274	1.38621e-16	11694.3	3854.41
ENSMUSG00000024411	Aqp4	protein_coding	1.5012	2.30461e-08	7954.56	2401.88
ENSMUSG00000027737	Slc7a11	protein_coding	1.50083	7.30162e-10	7166.88	2243.96
ENSMUSG00000033152	Podxl2	protein_coding	1.49746	1.8965e-10	10997.3	3487.88
ENSMUSG00000036972	Zic4	protein_coding	1.49618	5.38297e-08	1608.84	482.119
ENSMUSG00000042379	Esm1	protein_coding	1.48782	1.7714e-07	2244.82	664.367
ENSMUSG00000031965	Tbx20	protein_coding	1.4834	3.07948e-06	1153.29	313.613
ENSMUSG00000066058	Cldn19	protein_coding	1.4711	1.94977e-09	2392.44	763.509
ENSMUSG00000019762	Iyd	protein_coding	1.46651	1.17426e-09	304.833	98.0851
ENSMUSG00000029245	Epha5	protein_coding	1.46633	4.63219e-12	1106.93	367.819
ENSMUSG00000031779	Ccl22	protein_coding	1.45802	7.00933e-06	226.424	60.7107
ENSMUSG00000021239	Vsx2	protein_coding	1.43849	7.92824e-20	4038.58	1426.83
ENSMUSG00000026494	Kif26b	protein_coding	1.43255	2.87028e-17	2655.25	935.106
ENSMUSG00000055022	Cntn1	protein_coding	1.42986	8.97826e-09	11308.9	3697.77
ENSMUSG00000045761	Togaram2	protein_coding	1.42908	5.42153e-10	228.398	76.4101
ENSMUSG00000022311	Csmd3	protein_coding	1.41233	4.17971e-08	847.65	276.947
ENSMUSG00000032368	Zic1	protein_coding	1.41128	3.25359e-07	6812.39	2158.48
ENSMUSG00000043531	Sorcs1	protein_coding	1.40792	1.15968e-19	2721.92	984.148
ENSMUSG00000061524	Zic2	protein_coding	1.40566	1.95553e-09	3393.56	1149.51
ENSMUSG00000041481	Serpina3g	protein_coding	1.4034	1.28733e-05	50.914	14.0894
ENSMUSG00000055874	Foxi3	protein_coding	1.39802	1.26874e-08	560.491	188.057
ENSMUSG00000097010	Gm26709	lncRNA	1.39675	6.04574e-06	62.3646	18.3008
ENSMUSG00000034145	Tmem63c	protein_coding	1.38267	5.87398e-07	115.026	37.0524
ENSMUSG00000075707	Dio3	protein_coding	1.38102	2.8943e-09	2314.27	799.106
ENSMUSG00000050840	Cdh20	protein_coding	1.37547	1.82908e-07	1829.54	607.185
ENSMUSG00000005360	Slc1a3	protein_coding	1.37504	9.58136e-22	4528.69	1686.51
ENSMUSG00000070498	Tmem132b	protein_coding	1.37191	6.41276e-07	4830.33	1572.61
ENSMUSG00000026824	Kcnj3	protein_coding	1.36912	2.96067e-09	511.768	178.539
ENSMUSG00000067438	Hmx1	protein_coding	1.36755	1.98066e-08	508.468	174.753
ENSMUSG00000017453	Pipox	protein_coding	1.35141	5.09627e-09	303.265	107.049
ENSMUSG00000026579	F5	protein_coding	1.34797	1.55389e-07	18595.4	6356.49
ENSMUSG00000019232	Etnppl	protein_coding	1.34376	1.20824e-12	637.748	235.747
ENSMUSG00000042436	Mfap4	protein_coding	1.34177	5.66347e-23	25950.9	9930.7
ENSMUSG00000026443	Lrrn2	protein_coding	1.33622	6.00902e-07	870.475	294.372
ENSMUSG00000028519	Dab1	protein_coding	1.33369	1.02297e-22	2035.46	783.354
ENSMUSG00000053395	Cacng8	protein_coding	1.33307	5.76844e-05	33.4488	8.46138
ENSMUSG00000007097	Atp1a2	protein_coding	1.33154	1.32916e-06	53178.4	17769.4
ENSMUSG00000028965	Tnfrsf9	protein_coding	1.31994	3.64442e-06	211.433	69.5585
ENSMUSG00000116582	Gm36169	lncRNA	1.29717	6.36501e-05	272.878	73.0101
ENSMUSG00000038173	Enpp6	protein_coding	1.28988	1.0521e-09	447.931	168.597
ENSMUSG00000067215	Usp51	protein_coding	1.28095	3.56494e-05	59.0848	17.8114
ENSMUSG00000115263	Gm5089	lncRNA	1.27512	4.84496e-06	187.649	64.2138
ENSMUSG00000031241	Tbx22	protein_coding	1.27431	1.72194e-06	483.392	170.361
ENSMUSG00000046768	Rhoj	protein_coding	1.25814	2.8644e-14	12915.5	5155.49
ENSMUSG00000022656	Nectin3	protein_coding	1.25594	1.54871e-07	19140.5	7140.3
ENSMUSG00000055312	Them7	protein_coding	1.24586	1.44765e-05	116.192	39.2676
ENSMUSG00000085555	2610035F20Rik	lncRNA	1.24463	5.31052e-06	120.852	42.6032
ENSMUSG00000042988	Notum	protein_coding	1.23677	2.2619e-05	436.617	145.595
ENSMUSG00000039546	Ajap1	protein_coding	1.23264	3.02272e-05	858.401	281.905
ENSMUSG00000075463	4930594M22Rik	lncRNA	1.22231	2.29456e-06	925.245	341.676
ENSMUSG00000028584	Lrrc38	protein_coding	1.22138	2.93981e-06	293.236	107.757
ENSMUSG00000046709	Mapk10	protein_coding	1.22108	5.00992e-15	618.615	254.872
ENSMUSG00000053414	Hunk	protein_coding	1.21833	6.74692e-10	4184.32	1676.56
ENSMUSG00000042453	Reln	protein_coding	1.21789	1.26303e-11	33025.7	13424.6
ENSMUSG00000064080	Fbln2	protein_coding	1.2123	4.30154e-08	5678.81	2231.02
ENSMUSG00000058420	Syt17	protein_coding	1.20601	4.07164e-09	1072.37	430.307
ENSMUSG00000030772	Dkk3	protein_coding	1.20433	4.44544e-15	107995	45075.8
ENSMUSG00000032511	Scn5a	protein_coding	1.20039	3.52773e-05	157.94	53.5115
ENSMUSG00000074934	Grem1	protein_coding	1.19569	0.000144721	1958.39	240.95
ENSMUSG00000038473	Nos1ap	protein_coding	1.19496	9.86326e-10	866.786	353.408
ENSMUSG00000030125	Lrrc23	protein_coding	1.19363	1.433e-07	105.772	41.766
ENSMUSG00000027358	Bmp2	protein_coding	1.18972	4.82104e-06	4158.1	1559.86
ENSMUSG00000031558	Slit2	protein_coding	1.18865	4.27257e-18	6035.22	2568.72
ENSMUSG00000064125	Prr36	protein_coding	1.1853	1.0367e-07	189.505	75.7146
ENSMUSG00000102752	Gm7694	protein_coding	1.1761	8.73272e-09	2779.22	1138.76
ENSMUSG00000119972	Gm6634	lncRNA	1.17556	5.61945e-07	110.425	43.6592
ENSMUSG00000050875	Minar2	protein_coding	1.17312	6.03492e-07	3963.01	1569.78
ENSMUSG00000053647	Gper1	protein_coding	1.17197	6.41444e-05	87.3489	29.1448
ENSMUSG00000050640	Tmem150c	protein_coding	1.16778	2.19174e-10	2462.57	1032.82
ENSMUSG00000079355	Ackr4	protein_coding	1.15941	1.53159e-09	645.123	270.352
ENSMUSG00000052819	Best2	protein_coding	1.15675	1.84316e-05	2844.81	1056.08
ENSMUSG00000020089	Ppa1	protein_coding	1.15593	1.50929e-09	5948.32	2500.41
ENSMUSG00000027070	Lrp2	protein_coding	1.15253	2.98372e-13	3242.9	1399.34
ENSMUSG00000000792	Slc5a5	protein_coding	1.15106	3.16272e-07	1095.95	446.239
ENSMUSG00000087001	Gm15475	lncRNA	1.15097	0.000230077	33.1194	6.55533
ENSMUSG00000040612	Ildr2	protein_coding	1.14892	8.16556e-08	7450.28	3077.72
ENSMUSG00000050075	Gpr171	protein_coding	1.14443	6.60234e-05	172.086	59.5388
ENSMUSG00000019935	Slc17a8	protein_coding	1.14218	2.64784e-05	550.97	204.348
ENSMUSG00000022324	Matn2	protein_coding	1.14182	7.19986e-08	8425.75	3505.57
ENSMUSG00000036040	Adamtsl2	protein_coding	1.12669	6.99162e-06	705.402	279.355
ENSMUSG00000028600	Podn	protein_coding	1.12579	4.82302e-12	2905.76	1273.14
ENSMUSG00000061311	Rag1	protein_coding	1.12047	0.000198427	28.8322	3.74774
ENSMUSG00000113581	Dio3os	lncRNA	1.11771	9.44002e-07	880.424	364.729
ENSMUSG00000049420	Tmem200a	protein_coding	1.1175	7.29552e-07	1025.49	426.251
ENSMUSG00000051279	Gdf6	protein_coding	1.10535	8.71096e-05	66.1077	23.5038
ENSMUSG00000020701	Tmem132e	protein_coding	1.09572	1.87862e-06	402.242	168.404
ENSMUSG00000091498	Mpc1-ps	processed_pseudogene	1.09406	1.32716e-09	253.995	112.316
ENSMUSG00000054226	Tprkb	protein_coding	1.0809	2.23201e-07	8829.55	3836.68
ENSMUSG00000001773	Folh1	protein_coding	1.08018	2.07007e-09	3434.82	1533.42
ENSMUSG00000059921	Unc5c	protein_coding	1.07866	4.68966e-09	3634.32	1619.09
ENSMUSG00000064246	Chil1	protein_coding	1.07037	7.05921e-08	162378	71800.5
ENSMUSG00000006369	Fbln1	protein_coding	1.06762	3.89615e-08	51023.5	22696.4
ENSMUSG00000056222	Spock1	protein_coding	1.06215	1.66261e-08	14593.3	6550.75
ENSMUSG00000045573	Penk	protein_coding	1.06118	9.18157e-07	34442.7	15018.2
ENSMUSG00000031283	Chrdl1	protein_coding	1.05899	1.773e-08	5579.65	2510.2
ENSMUSG00000110340	1600027J07Rik	lncRNA	1.05666	1.5453e-05	164.853	68.5025
ENSMUSG00000004347	Pde1c	protein_coding	1.05249	2.59715e-10	7491.01	3441.74
ENSMUSG00000022758	P2rx6	protein_coding	1.05233	1.39785e-12	632.173	293.766
ENSMUSG00000048216	Gpr85	protein_coding	1.05127	9.53222e-07	284.587	125.028
ENSMUSG00000024529	Lox	protein_coding	1.04602	3.13909e-05	7430.97	3044.35
ENSMUSG00000003934	Efnb3	protein_coding	1.0454	4.04726e-09	254.377	116.412
ENSMUSG00000021314	Amph	protein_coding	1.04136	2.70551e-10	3293.83	1526.37
ENSMUSG00000023861	Mpc1	protein_coding	1.03985	1.13661e-12	1288.17	604.621
ENSMUSG00000022010	Tsc22d1	protein_coding	1.03922	3.32667e-09	51496.6	23713.1
ENSMUSG00000041189	Chrnb1	protein_coding	1.03874	9.07992e-06	625.455	268.343
ENSMUSG00000043913	Ccdc60	protein_coding	1.03461	3.77264e-07	316.979	142.62
ENSMUSG00000026980	Ly75	protein_coding	1.03385	6.64719e-07	1042.02	466.908
ENSMUSG00000092083	Kcnb2	protein_coding	1.03053	5.62943e-05	122.205	49.5061
ENSMUSG00000067879	Vxn	protein_coding	1.029	0.00016783	169.761	62.1919
ENSMUSG00000035279	Ssc5d	protein_coding	1.02676	1.85577e-07	1866.22	850.183
ENSMUSG00000026442	Nfasc	protein_coding	1.02131	6.20947e-06	4196.45	1844.96
ENSMUSG00000045259	Klhdc9	protein_coding	1.01664	0.000131836	67.0963	25.7834
ENSMUSG00000023349	Clec4n	protein_coding	1.01373	5.38192e-05	2107.7	871.677
ENSMUSG00000042429	Adora1	protein_coding	1.00846	9.98849e-10	6547.84	3101.69
ENSMUSG00000021365	Nedd9	protein_coding	1.0071	3.39075e-10	6656.72	3166.32
ENSMUSG00000027204	Fbn1	protein_coding	1.00539	2.19393e-07	24784.4	11482.2
ENSMUSG00000045246	Kcng4	protein_coding	1.00506	8.66527e-05	458.057	185.661
ENSMUSG00000031344	Gabrq	protein_coding	1.00215	7.68325e-05	487.385	199.918
ENSMUSG00000050671	Ism2	protein_coding	1.00197	3.1476e-05	2223.68	953.948
ENSMUSG00000064115	Cadm2	protein_coding	1.00049	1.20269e-10	2141.38	1026.38
ENSMUSG00000117611	Gm35229	lncRNA	1.00034	0.000346119	95.9459	31.5016
ENSMUSG00000030142	Clec4e	protein_coding	0.996898	0.000284893	490.262	172.061
ENSMUSG00000055003	Lrtm2	protein_coding	0.991616	3.32514e-13	1359.95	662.86
ENSMUSG00000022303	Dcstamp	protein_coding	0.990489	4.51458e-05	143.784	61.4706
ENSMUSG00000027690	Slc2a2	protein_coding	0.989389	0.000133852	74.1428	29.5183
ENSMUSG00000041750	Cd1d2	protein_coding	0.987337	0.000478259	26.3087	5.6023
ENSMUSG00000063297	Luzp2	protein_coding	0.984919	6.34507e-07	1082.2	505.803
ENSMUSG00000028339	Col15a1	protein_coding	0.982512	2.00196e-07	2813.92	1329.53
ENSMUSG00000074637	Sox2	protein_coding	0.978291	8.47002e-08	174.477	83.1328
ENSMUSG00000021750	Fam107a	protein_coding	0.977227	6.5939e-07	5810.15	2732.49
ENSMUSG00000004296	Il12b	protein_coding	0.97473	0.000511873	30.584	8.47426
ENSMUSG00000037656	Slc20a2	protein_coding	0.97389	4.52407e-08	7844.06	3763.86
ENSMUSG00000016200	Syt14	protein_coding	0.972421	6.7642e-08	552.101	264.621
ENSMUSG00000046618	Olfml2a	protein_coding	0.970502	3.76879e-09	10502.7	5103.79
ENSMUSG00000055717	Slain1	protein_coding	0.968918	1.21239e-05	409.782	186.627
ENSMUSG00000030209	Grin2b	protein_coding	0.968359	2.84146e-05	759.459	338.25
ENSMUSG00000068522	Aard	protein_coding	0.967504	1.44055e-05	125.032	56.7441
ENSMUSG00000025475	Adgra1	protein_coding	0.96696	0.000356058	89.6934	31.6561
ENSMUSG00000062542	Syt9	protein_coding	0.96449	9.16859e-06	5621.98	2585.4
ENSMUSG00000029830	Svopl	protein_coding	0.949035	2.37585e-05	316.138	144.217
ENSMUSG00000000247	Lhx2	protein_coding	0.948459	4.73624e-07	3116.87	1505.53
ENSMUSG00000031428	Zcchc18	protein_coding	0.946449	2.04121e-10	1260.34	628.821
ENSMUSG00000032940	Rbm11	protein_coding	0.946087	8.10481e-05	353.558	154.018
ENSMUSG00000026764	Kif5c	protein_coding	0.946058	2.03344e-08	1497.64	737.454
ENSMUSG00000024827	Gldc	protein_coding	0.944836	9.06391e-06	16547	7748.68
ENSMUSG00000030096	Slc6a6	protein_coding	0.944565	1.0215e-15	171867	87259.8
ENSMUSG00000000632	Sez6	protein_coding	0.943957	0.000105125	232.61	100.068
ENSMUSG00000021373	Cap2	protein_coding	0.941657	2.2384e-09	1017.06	506.318
ENSMUSG00000031444	F10	protein_coding	0.940779	5.67105e-05	310.109	138.357
ENSMUSG00000057777	Mab21l2	protein_coding	0.93562	5.66691e-05	4618.63	2072.05
ENSMUSG00000027966	Col11a1	protein_coding	0.933036	1.77448e-08	5873.71	2923.42
ENSMUSG00000014773	Dll1	protein_coding	0.930124	6.37627e-07	2212.75	1082.79
ENSMUSG00000071847	Apcdd1	protein_coding	0.928798	9.96687e-09	3130.31	1566.44
ENSMUSG00000024810	Il33	protein_coding	0.928351	1.73496e-08	16305.5	8146.41
ENSMUSG00000020932	Gfap	protein_coding	0.924141	2.44803e-05	815.55	380.839
ENSMUSG00000009378	Slc16a12	protein_coding	0.920344	1.19788e-05	4830.82	2300.77
ENSMUSG00000063796	Slc22a8	protein_coding	0.920015	8.30004e-06	2668.43	1279.73
ENSMUSG00000051379	Flrt3	protein_coding	0.917875	5.72199e-09	895.361	452.755
ENSMUSG00000054640	Slc8a1	protein_coding	0.917765	6.17739e-14	2812.67	1451.25
ENSMUSG00000006205	Htra1	protein_coding	0.917679	5.97094e-25	18840.9	9845.65
ENSMUSG00000079598	Clec2l	protein_coding	0.915825	0.000109272	131.405	58.1608
ENSMUSG00000020080	Hkdc1	protein_coding	0.913701	2.2007e-05	458.161	216.673
ENSMUSG00000023903	Mmp25	protein_coding	0.912327	0.000301122	184.439	74.3365
ENSMUSG00000006403	Adamts4	protein_coding	0.908608	0.000678366	336.276	102.168
ENSMUSG00000068696	Gpr88	protein_coding	0.908405	0.00045872	215.427	80.1965
ENSMUSG00000054582	Pabpc1l	protein_coding	0.907084	1.91919e-07	273.752	137.494
ENSMUSG00000055489	Ano5	protein_coding	0.902078	0.000207516	368.741	157.766
ENSMUSG00000037594	Clba1	protein_coding	0.900931	2.12997e-11	978.507	507.477
ENSMUSG00000032649	Colgalt2	protein_coding	0.899897	6.91996e-08	2459.74	1249.63
ENSMUSG00000024697	Gna14	protein_coding	0.897849	2.97388e-05	842.767	401.266
ENSMUSG00000031409	Tceal6	protein_coding	0.897326	4.80448e-05	2700.16	1267.25
ENSMUSG00000041592	Sdk2	protein_coding	0.897069	0.000493028	2272.04	849.424
ENSMUSG00000026989	Dapl1	protein_coding	0.89592	1.51636e-11	5371.78	2798.07
ENSMUSG00000037035	Inhbb	protein_coding	0.89579	4.08085e-09	2504.19	1289.33
ENSMUSG00000020990	Cdkl1	protein_coding	0.894194	0.000422102	68.493	26.7364
ENSMUSG00000034612	Chst11	protein_coding	0.893589	4.84987e-10	3890.34	2017.31
ENSMUSG00000048078	Tenm4	protein_coding	0.893077	2.47694e-06	8791.7	4384.36
ENSMUSG00000032502	Stac	protein_coding	0.891301	1.54338e-07	2699.18	1375.41
ENSMUSG00000092130	D030025P21Rik	lncRNA	0.888592	0.000762093	48.815	14.5402
ENSMUSG00000022756	Slc7a4	protein_coding	0.887057	1.85709e-08	899.983	464.204
ENSMUSG00000022494	Shisa9	protein_coding	0.886557	2.38683e-06	1018.69	510.967
ENSMUSG00000001506	Col1a1	protein_coding	0.882133	3.36015e-06	55317.1	27752.5
ENSMUSG00000051079	Rgs13	protein_coding	0.881009	0.00045062	88.1067	34.7986
ENSMUSG00000057914	Cacnb2	protein_coding	0.877023	1.49391e-11	1480.97	782.375
ENSMUSG00000030088	Aldh1l1	protein_coding	0.876479	2.38278e-05	2607.22	1273.56
ENSMUSG00000025478	Dpysl4	protein_coding	0.875366	6.22454e-05	321.283	152.665
ENSMUSG00000056947	Mab21l1	protein_coding	0.874456	2.58222e-06	2930.75	1484.06
ENSMUSG00000052372	Il1rapl1	protein_coding	0.872542	4.64331e-06	358.138	180.458
ENSMUSG00000043621	Ubxn10	protein_coding	0.870334	0.000503006	93.1797	36.563
ENSMUSG00000040387	Klhl32	protein_coding	0.869943	6.6826e-06	192.553	96.7457
ENSMUSG00000021835	Bmp4	protein_coding	0.866737	7.16742e-09	2877.17	1512.58
ENSMUSG00000054855	Rnd1	protein_coding	0.866139	0.000583226	157.069	59.8607
ENSMUSG00000046844	Vat1l	protein_coding	0.86607	9.08245e-07	21166.6	10890
ENSMUSG00000021806	Nid2	protein_coding	0.865729	1.39886e-07	5062.64	2634.35
ENSMUSG00000018417	Myo1b	protein_coding	0.865542	2.22929e-11	2699.51	1437.69
ENSMUSG00000038233	Gask1a	protein_coding	0.85784	1.81723e-07	730.931	382.269
ENSMUSG00000041625	Ggact	protein_coding	0.857672	1.61522e-09	2621.71	1393.28
ENSMUSG00000057751	Megf6	protein_coding	0.856961	6.07574e-05	1453.38	703.674
ENSMUSG00000038602	Slc35f1	protein_coding	0.852965	1.7329e-07	627.668	329.62
ENSMUSG00000020704	Asic2	protein_coding	0.850703	0.000108263	276.082	131.171
ENSMUSG00000022240	Ctnnd2	protein_coding	0.848693	1.32693e-05	859.408	435.407
ENSMUSG00000029236	Nmu	protein_coding	0.845631	0.000170742	247.886	115.356
ENSMUSG00000031994	Adamts8	protein_coding	0.842099	0.000611881	325.911	128.904
ENSMUSG00000019906	Lin7a	protein_coding	0.841987	3.48575e-06	435.052	225.688
ENSMUSG00000033965	Slc16a2	protein_coding	0.840715	3.17914e-10	8915.59	4816.11
ENSMUSG00000020651	Slc26a4	protein_coding	0.840304	4.89164e-05	13217.2	6550.28
ENSMUSG00000026582	Sele	protein_coding	0.837722	0.00015791	503.372	237.588
ENSMUSG00000044461	Shisa2	protein_coding	0.837414	0.000218196	5810.12	2681.18
ENSMUSG00000042254	Cilp	protein_coding	0.836878	1.25515e-05	642.494	329.286
ENSMUSG00000024304	Cdh2	protein_coding	0.834821	8.94883e-20	3593.55	1985.4
ENSMUSG00000005947	Itgae	protein_coding	0.828846	0.000327055	191.972	86.2107
ENSMUSG00000027820	Mme	protein_coding	0.828381	2.68598e-09	4744.84	2575.64
ENSMUSG00000045532	C1ql1	protein_coding	0.827044	0.00012633	156.758	75.7918
ENSMUSG00000005125	Ndrg1	protein_coding	0.826002	3.60653e-07	17264.5	9228.03
ENSMUSG00000044647	Csrnp3	protein_coding	0.825456	7.42969e-08	612.671	329.942
ENSMUSG00000015968	Cacna1d	protein_coding	0.825277	3.6718e-06	1970.13	1035.7
ENSMUSG00000028542	Slc6a9	protein_coding	0.821797	9.08328e-06	7905.66	4124.2
ENSMUSG00000043671	Dpy19l3	protein_coding	0.819594	5.80327e-07	2091.66	1120.74
ENSMUSG00000097648	9330185C12Rik	lncRNA	0.811903	0.00111565	34.4686	9.82655
ENSMUSG00000049871	Nlrc3	protein_coding	0.811802	5.36301e-07	534.717	288.305
ENSMUSG00000070802	Pnma8b	protein_coding	0.810789	5.26293e-07	4071	2197.95
ENSMUSG00000059040	Eno1b	protein_coding	0.8059	1.70225e-08	2605.47	1431.93
ENSMUSG00000062939	Stat4	protein_coding	0.805067	0.000508687	98.5974	43.2084
ENSMUSG00000032334	Loxl1	protein_coding	0.804375	6.20066e-12	9505.04	5306.56
ENSMUSG00000047793	Sned1	protein_coding	0.801152	0.000295662	15013.3	7052.54
ENSMUSG00000034780	B3galt1	protein_coding	0.800579	7.29065e-06	325.44	173.349
ENSMUSG00000029641	Rasl11a	protein_coding	0.799655	0.000323554	259.375	121.125
ENSMUSG00000049723	Mmp12	protein_coding	0.798025	2.68045e-06	8528	4599.44
ENSMUSG00000061718	Ppp1r1b	protein_coding	0.797552	0.000687742	1563.88	655.713
ENSMUSG00000025909	Sntg1	protein_coding	0.797009	9.31396e-06	628.78	334.824
ENSMUSG00000051323	Pcdh19	protein_coding	0.794516	0.000126712	1959.95	979.654
ENSMUSG00000087474	Gm12100	lncRNA	0.793599	0.000723093	32.037	4.70077
ENSMUSG00000032412	Atp1b3	protein_coding	0.79228	1.11329e-08	43767.4	24338.6
ENSMUSG00000020583	Matn3	protein_coding	0.791054	0.000188165	1828.56	898.157
ENSMUSG00000044707	Ccnjl	protein_coding	0.790601	3.05645e-05	437.265	229.539
ENSMUSG00000049176	Frmpd4	protein_coding	0.790165	0.000158609	2452.72	1217.72
ENSMUSG00000030559	Rab38	protein_coding	0.781685	1.46476e-07	2402.21	1335.38
ENSMUSG00000038555	Reep2	protein_coding	0.780141	2.23376e-05	435.73	232.257
ENSMUSG00000118140	Gm4949	processed_pseudogene	0.778909	1.83081e-09	1483.18	836.621
ENSMUSG00000055932	Fto	protein_coding	0.77883	0.000874536	5505.15	2252.06
ENSMUSG00000025932	Eya1	protein_coding	0.775014	2.40727e-06	2409.43	1325.26
ENSMUSG00000121484	Serpina3h	lncRNA	0.774407	0.00043344	479.833	224.426
ENSMUSG00000025128	Bhlhe22	protein_coding	0.774338	0.000129595	197.567	100.725
ENSMUSG00000041923	Nol4	protein_coding	0.773974	0.000234907	249.501	123.147
ENSMUSG00000045062	Pcdhb7	protein_coding	0.773718	9.34127e-06	357.819	194.329
ENSMUSG00000038119	Cdon	protein_coding	0.772313	1.05887e-06	13078.8	7252.22
ENSMUSG00000022763	Aifm3	protein_coding	0.771785	0.000296094	362.636	176.401
ENSMUSG00000038400	Pmepa1	protein_coding	0.771111	2.7066e-13	7766.46	4457.3
ENSMUSG00000013089	Etv5	protein_coding	0.771025	6.94217e-08	1384.73	778.396
ENSMUSG00000044468	Tent5c	protein_coding	0.76423	1.00091e-08	3159.64	1795.76
ENSMUSG00000033361	Prrg3	protein_coding	0.763054	2.68354e-06	3109.96	1725.81
ENSMUSG00000001986	Gria3	protein_coding	0.761985	3.89827e-06	2285.98	1265.6
ENSMUSG00000034648	Lrrn1	protein_coding	0.761927	3.1674e-05	2224.8	1196.98
ENSMUSG00000041577	Prelp	protein_coding	0.761418	5.57679e-13	31401.5	18139.7
ENSMUSG00000048636	A730049H05Rik	lncRNA	0.759182	0.00123376	165.308	61.7025
ENSMUSG00000098708	Gm27252	lncRNA	0.759098	0.000714839	76.9867	34.2319
ENSMUSG00000024544	Ldlrad4	protein_coding	0.756634	1.19398e-22	1379.06	807.373
ENSMUSG00000079014	Serpina3i	protein_coding	0.754907	0.00025651	285.238	142.929
ENSMUSG00000110616	Gm36879	lncRNA	0.753531	0.00073198	146.584	65.4889
ENSMUSG00000064193	Gm4735	processed_pseudogene	0.753314	9.90368e-08	2535.06	1443.02
ENSMUSG00000017167	Cntnap1	protein_coding	0.753041	1.32586e-11	673.953	390.576
ENSMUSG00000021822	Plau	protein_coding	0.75264	0.000677575	2955.94	1341.91
ENSMUSG00000063524	Eno1	protein_coding	0.752629	4.03082e-09	22300	12813.6
ENSMUSG00000063428	Ddo	protein_coding	0.752233	2.19468e-05	439.646	240.139
ENSMUSG00000024210	Ip6k3	protein_coding	0.751703	4.277e-08	371.593	212.346
ENSMUSG00000002324	Rec8	protein_coding	0.751603	0.00114893	31.1713	6.09169
ENSMUSG00000041552	Ptchd1	protein_coding	0.751215	0.000639685	238.242	109.367
ENSMUSG00000046223	Plaur	protein_coding	0.748599	0.000184779	799.603	411.182
ENSMUSG00000033998	Kcnk1	protein_coding	0.747716	0.000165492	2610.55	1350.99
ENSMUSG00000022199	Slc22a17	protein_coding	0.747553	1.36661e-08	4943.23	2843.36
ENSMUSG00000036790	Slitrk2	protein_coding	0.745815	8.91383e-06	1125.48	626.104
ENSMUSG00000035186	Ubd	protein_coding	0.745778	0.000655666	32.7019	3.76061
ENSMUSG00000014303	Glis2	protein_coding	0.744506	8.25693e-08	3100.02	1777.91
ENSMUSG00000042604	Kcna4	protein_coding	0.742289	0.000646073	66.7816	30.9864
ENSMUSG00000051242	Pcdhb9	protein_coding	0.741892	7.01061e-11	899.39	524.336
ENSMUSG00000038132	Rbm24	protein_coding	0.741673	3.8891e-06	494.53	278.389
ENSMUSG00000030108	Slc6a13	protein_coding	0.740752	0.00115598	3555.99	1449.99
ENSMUSG00000020310	Madcam1	protein_coding	0.738268	0.0010642	64.6525	27.3031
ENSMUSG00000026043	Col3a1	protein_coding	0.737645	0.000738562	62606.6	28685.6
ENSMUSG00000027962	Vcam1	protein_coding	0.736665	6.28522e-06	12958	7291.96
ENSMUSG00000027832	Ptx3	protein_coding	0.736087	0.00118797	643.861	122.529
ENSMUSG00000020646	Mboat2	protein_coding	0.733692	6.02838e-07	2198.13	1260.97
ENSMUSG00000034855	Cxcl10	protein_coding	0.730729	0.0010057	316.165	137.636
ENSMUSG00000078234	Klhdc7a	protein_coding	0.730268	1.83306e-05	5352.12	2988.07
ENSMUSG00000031284	Pak3	protein_coding	0.729221	1.187e-05	1364.42	767.113
ENSMUSG00000045005	Fzd5	protein_coding	0.728716	5.25e-13	3052.85	1806.79
ENSMUSG00000047844	Bex4	protein_coding	0.727803	3.77933e-05	239.586	132.304
ENSMUSG00000106647	Gm42523	lncRNA	0.726171	0.00158163	58.2742	20.6834
ENSMUSG00000052133	Sema5b	protein_coding	0.724821	0.000447155	613.531	304.559
ENSMUSG00000041272	Tox	protein_coding	0.723521	7.34344e-08	973.066	567.377
ENSMUSG00000025272	Tro	protein_coding	0.722679	3.98687e-07	759.943	440.649
ENSMUSG00000027684	Mecom	protein_coding	0.722	2.78806e-08	3116.33	1824.63
ENSMUSG00000004885	Crabp2	protein_coding	0.721858	0.000890848	717.681	326.157
ENSMUSG00000035472	Slc25a21	protein_coding	0.719878	0.000100865	288.958	156.632
ENSMUSG00000031503	Col4a2	protein_coding	0.719626	0.000301008	10415	5366.49
ENSMUSG00000034450	Gulo	protein_coding	0.718103	0.000569375	233.806	114.209
ENSMUSG00000030607	Acan	protein_coding	0.71713	0.00161632	20.6701	5.19016
ENSMUSG00000015452	Ager	protein_coding	0.715939	0.000251481	145.235	75.9078
ENSMUSG00000050587	Lrrc4c	protein_coding	0.715086	0.000169456	1461.46	780.444
ENSMUSG00000047992	Dipk1c	protein_coding	0.713558	0.000538818	260.25	128.608
ENSMUSG00000072941	Sod3	protein_coding	0.710776	8.04476e-05	18239.4	10044.6
ENSMUSG00000020650	Bcap29	protein_coding	0.710033	1.14503e-07	4440.22	2612.88
ENSMUSG00000024940	Ltbp3	protein_coding	0.709119	1.05645e-12	14869.5	8922.28
ENSMUSG00000109732	Gm45285	lncRNA	0.708736	0.000869637	223.716	104.319
ENSMUSG00000019852	Arfgef3	protein_coding	0.705538	1.50512e-09	2205.19	1315.51
ENSMUSG00000114547	Gm3226	processed_pseudogene	0.701234	3.95393e-06	405.221	235.708
ENSMUSG00000063531	Sema3e	protein_coding	0.700963	0.000109273	1036.99	570.892
ENSMUSG00000032965	Ift57	protein_coding	0.700375	3.76964e-06	2599.1	1513.58
ENSMUSG00000010064	Slc38a3	protein_coding	0.697028	3.14686e-05	1957.73	1114.67
ENSMUSG00000026098	Pms1	protein_coding	0.694162	8.41793e-06	613.477	356.293
ENSMUSG00000087143	A830082K12Rik	lncRNA	0.693387	0.000321553	382.23	201.747
ENSMUSG00000063568	Jazf1	protein_coding	0.693026	1.18928e-07	476.463	283.991
ENSMUSG00000051951	Xkr4	protein_coding	0.692338	0.000373806	772.293	404.009
ENSMUSG00000036834	Plch1	protein_coding	0.691858	0.000231146	1799.55	969.363
ENSMUSG00000024518	Rax	protein_coding	0.690721	7.72933e-05	1475.75	828.52
ENSMUSG00000087179	5730471H19Rik	lncRNA	0.690245	1.7898e-07	715.387	426.958
ENSMUSG00000024087	Cyp1b1	protein_coding	0.68948	4.56052e-05	8233.7	4685.16
ENSMUSG00000084939	Gm830	lncRNA	0.688793	0.00192789	93.1487	25.6289
ENSMUSG00000026580	Selp	protein_coding	0.687924	0.00176172	1641.95	641.508
ENSMUSG00000059173	Pde1a	protein_coding	0.687372	7.17015e-05	5395.61	3044.17
ENSMUSG00000037095	Lrg1	protein_coding	0.686668	0.000710081	876.304	435.008
ENSMUSG00000036904	Fzd8	protein_coding	0.686367	2.11635e-06	1698.83	1004.59
ENSMUSG00000021318	Gli3	protein_coding	0.685954	0.000100407	2041.65	1142.61
ENSMUSG00000051043	Gprc5c	protein_coding	0.68321	6.02775e-07	1378.13	822.609
ENSMUSG00000035403	Crb2	protein_coding	0.68289	4.66349e-05	1316.33	752.87
ENSMUSG00000037306	Man1c1	protein_coding	0.682427	1.03043e-06	7026.15	4185.84
ENSMUSG00000052852	Reep1	protein_coding	0.679583	1.26741e-07	1203.9	725.013
ENSMUSG00000028351	Brinp1	protein_coding	0.679554	0.000398749	485.384	256.443
ENSMUSG00000027896	Slc16a4	protein_coding	0.677385	0.000150881	831.358	462.608
ENSMUSG00000035459	Stab2	protein_coding	0.677356	0.00038539	3055.69	1622.07
ENSMUSG00000021403	Serpinb9b	protein_coding	0.675648	0.00108651	69.4133	32.8281
ENSMUSG00000019124	Scrn1	protein_coding	0.675598	6.03448e-11	5016.23	3074.16
ENSMUSG00000038156	Spon1	protein_coding	0.672412	7.65533e-10	31127.9	19061.7
ENSMUSG00000021219	Rgs6	protein_coding	0.671894	4.21752e-05	3160.81	1828.93
ENSMUSG00000029603	Dtx1	protein_coding	0.671861	0.000498638	825.654	432.522
ENSMUSG00000015476	Prrt1	protein_coding	0.670885	4.54677e-05	386.709	223.589
ENSMUSG00000026749	Nek6	protein_coding	0.67075	8.25181e-13	3789.52	2339.55
ENSMUSG00000020674	Pxdn	protein_coding	0.670143	8.73016e-05	3288.57	1874.58
ENSMUSG00000026473	Glul	protein_coding	0.669474	5.88661e-08	86997.7	52935.1
ENSMUSG00000074461	Gm10699	TEC	0.668825	0.000529391	108.802	56.9115
ENSMUSG00000070532	Ccdc190	protein_coding	0.668717	0.00184697	98.8233	40.2721
ENSMUSG00000032773	Chrm1	protein_coding	0.667331	0.000317153	1116.83	606.503
ENSMUSG00000056418	BC043934	lncRNA	0.664426	0.00102268	836.397	407.358
ENSMUSG00000037341	Slc9a7	protein_coding	0.662301	0.000142167	499	282.239
ENSMUSG00000034161	Scx	protein_coding	0.662153	7.4227e-06	582.977	348.076
ENSMUSG00000029661	Col1a2	protein_coding	0.65891	4.50893e-06	90575	54457.9
ENSMUSG00000082100	Glns-ps1	processed_pseudogene	0.655379	4.43534e-06	2229.83	1344.51
ENSMUSG00000085982	9530051G07Rik	lncRNA	0.654511	0.00177877	65.207	28.2947
ENSMUSG00000047181	Samd14	protein_coding	0.654313	9.26118e-08	3909.29	2403.46
ENSMUSG00000019139	Isyna1	protein_coding	0.653594	0.00159394	2660.52	1199.9
ENSMUSG00000041120	Nbl1	protein_coding	0.652584	3.7591e-08	20807.7	12841.1
ENSMUSG00000023915	Tnfrsf21	protein_coding	0.651952	6.99949e-17	9335.09	5870.6
ENSMUSG00000031027	Stk33	protein_coding	0.650927	0.00135175	178.182	84.2147
ENSMUSG00000064363	mt-Nd4	protein_coding	0.649822	7.6347e-08	139316	85998.7
ENSMUSG00000032766	Gng11	protein_coding	0.649664	2.88104e-10	2831.09	1765.79
ENSMUSG00000085776	5430402O13Rik	lncRNA	0.648889	0.00212901	52.3799	21.0698
ENSMUSG00000031595	Pdgfrl	protein_coding	0.647184	7.26166e-07	3192.85	1958.97
ENSMUSG00000038805	Six3	protein_coding	0.644006	7.13705e-06	3344.88	2027.53
ENSMUSG00000029189	Sel1l3	protein_coding	0.643181	3.76626e-05	651.552	387.099
ENSMUSG00000046668	Cxxc5	protein_coding	0.642671	1.27216e-06	3607.85	2215.35
ENSMUSG00000032902	Slc16a1	protein_coding	0.641623	3.9844e-07	4772.97	2948.91
ENSMUSG00000029843	Slc13a4	protein_coding	0.641393	0.0024494	8483.9	2472.53
ENSMUSG00000035299	Mid1	protein_coding	0.639883	0.000551932	269.611	145.363
ENSMUSG00000039007	Cpq	protein_coding	0.63793	3.18685e-07	10343.8	6414.21
ENSMUSG00000039385	Cdh6	protein_coding	0.633525	2.61241e-05	873.45	526.087
ENSMUSG00000026610	Esrrg	protein_coding	0.630689	2.15994e-08	925.102	581.183
ENSMUSG00000042751	Nmnat2	protein_coding	0.630305	2.7308e-05	3526.34	2128.73
ENSMUSG00000041789	2700046A07Rik	lncRNA	0.628785	0.00255933	119.146	45.063
ENSMUSG00000021196	Pfkp	protein_coding	0.627401	8.1347e-08	7123.14	4472.6
ENSMUSG00000035200	Chrnb4	protein_coding	0.625273	0.000607976	2768.25	1506.62
ENSMUSG00000062209	Erbb4	protein_coding	0.623489	0.000721217	1279.9	687.871
ENSMUSG00000052117	D630039A03Rik	protein_coding	0.623342	0.00189234	612.604	280.861
ENSMUSG00000024600	Slc27a6	protein_coding	0.620985	0.000309393	871.152	496.749
ENSMUSG00000040899	Ccr6	protein_coding	0.620952	0.00182006	93.6404	43.6206
ENSMUSG00000049690	Nckap5	protein_coding	0.618761	0.000283981	534.036	306.4
ENSMUSG00000031517	Gpm6a	protein_coding	0.618499	1.29741e-05	11831.9	7278.62
ENSMUSG00000005640	Insrr	protein_coding	0.617404	0.00242605	1007.85	422.787
ENSMUSG00000032883	Acsl3	protein_coding	0.617109	1.92945e-05	9858.37	6044.25
ENSMUSG00000079625	Tm4sf19	protein_coding	0.616722	0.00230969	165.838	71.6319
ENSMUSG00000020029	Nudt4	protein_coding	0.616147	4.65164e-08	30616.9	19418.6
ENSMUSG00000031709	Tbc1d9	protein_coding	0.615693	1.29074e-07	2595.3	1642.24
ENSMUSG00000019789	Hey2	protein_coding	0.615334	0.000264584	226.074	130.565
ENSMUSG00000001436	Slc19a1	protein_coding	0.612164	2.67301e-11	1149.92	739.296
ENSMUSG00000027831	Veph1	protein_coding	0.610068	5.45109e-05	1365.7	829.023
ENSMUSG00000042788	Fam166b	protein_coding	0.607549	0.00207682	16.7251	3.2841
ENSMUSG00000028949	Smarcd3	protein_coding	0.606369	5.25172e-06	1319.65	826.408
ENSMUSG00000034675	Dbn1	protein_coding	0.603559	1.6491e-08	1740.29	1117.06
ENSMUSG00000048376	F2r	protein_coding	0.60214	9.25249e-07	7444.07	4725.33
ENSMUSG00000064370	mt-Cytb	protein_coding	0.599724	1.0469e-05	438687	274570
ENSMUSG00000121513	PTPRG	protein_coding	0.598523	9.72661e-10	9101.79	5889.91
ENSMUSG00000032076	Cadm1	protein_coding	0.597254	1.8439e-08	21504.9	13864.6
ENSMUSG00000118669	Arvcf	protein_coding	0.597045	9.40058e-06	1956.54	1228.34
ENSMUSG00000022180	Slc7a8	protein_coding	0.597043	2.62219e-09	10619.6	6870.53
ENSMUSG00000068876	Cgn	protein_coding	0.596794	5.61374e-06	3399.53	2144.05
ENSMUSG00000029379	Cxcl3	protein_coding	0.594622	0.00040997	66.2817	0.463639
ENSMUSG00000026483	Niban1	protein_coding	0.59212	6.88701e-05	43738.9	26840.5
ENSMUSG00000038128	Camk4	protein_coding	0.591837	9.61293e-05	365.769	222.945
ENSMUSG00000050921	P2ry10	protein_coding	0.590209	0.00288517	275.974	115.433
ENSMUSG00000004317	Clcn5	protein_coding	0.588797	5.27269e-07	2634.36	1693.49
ENSMUSG00000020135	Apc2	protein_coding	0.585028	1.68881e-05	560.745	353.421
ENSMUSG00000027165	Iftap	protein_coding	0.578806	2.59787e-05	2099.82	1323.31
ENSMUSG00000022332	Khdrbs3	protein_coding	0.578788	2.15273e-06	2744.66	1766.63
ENSMUSG00000024232	Bambi	protein_coding	0.578188	5.15034e-07	1637.36	1061.22
ENSMUSG00000020251	Glt8d2	protein_coding	-0.576031	1.25111e-05	518.053	813.49
ENSMUSG00000031381	Piga	protein_coding	-0.5765	1.68208e-06	4311.56	6677.86
ENSMUSG00000027875	Hmgcs2	protein_coding	-0.580696	0.000320717	1096.8	1851.21
ENSMUSG00000041794	Myrip	protein_coding	-0.581262	0.00235998	500.881	1060.49
ENSMUSG00000041540	Sox5	protein_coding	-0.58157	0.00164377	106.976	208.225
ENSMUSG00000022025	Cnmd	protein_coding	-0.582528	0.00228268	150.398	316.02
ENSMUSG00000054252	Fgfr3	protein_coding	-0.582653	0.000277294	3651.34	6137.24
ENSMUSG00000075602	Ly6a	protein_coding	-0.582703	9.17997e-08	18039	27774
ENSMUSG00000033213	AA467197	protein_coding	-0.584114	0.000510115	211.743	367.278
ENSMUSG00000025059	Gk	protein_coding	-0.58427	3.24459e-05	5042.09	8060.53
ENSMUSG00000031845	Bco1	protein_coding	-0.588316	0.0014185	50.9493	97.879
ENSMUSG00000069833	Ahnak	protein_coding	-0.589126	3.06853e-08	52184.2	80529.1
ENSMUSG00000049044	Rapgef4	protein_coding	-0.589154	0.00181756	516.251	1038.37
ENSMUSG00000061959	Ces1e	protein_coding	-0.589523	0.00206191	193.322	400.776
ENSMUSG00000019768	Esr1	protein_coding	-0.590511	2.40068e-06	638.586	1001.61
ENSMUSG00000097392	Thoc2l	protein_coding	-0.594768	4.58452e-05	219.537	356.048
ENSMUSG00000031016	Wee1	protein_coding	-0.596502	8.49858e-07	1245.87	1953.25
ENSMUSG00000066952	Myo1h	protein_coding	-0.597318	0.00122136	48.1284	91.6843
ENSMUSG00000021062	Rab15	protein_coding	-0.598867	0.00014344	1363.14	2274.03
ENSMUSG00000053117	E330013P04Rik	lncRNA	-0.600829	0.000352763	124.643	215.54
ENSMUSG00000020021	Fgd6	protein_coding	-0.603205	1.39714e-05	1114.11	1790.16
ENSMUSG00000037885	Stk35	protein_coding	-0.60487	0.000604753	3238.57	5810.36
ENSMUSG00000031431	Tsc22d3	protein_coding	-0.606936	7.70543e-07	2628.82	4153.24
ENSMUSG00000036098	Myrf	protein_coding	-0.609005	0.00266795	585.908	1439.36
ENSMUSG00000050463	Krt78	protein_coding	-0.615002	0.000673998	1815.09	3322.75
ENSMUSG00000054580	Pla2r1	protein_coding	-0.615757	4.04525e-05	434.854	716.011
ENSMUSG00000032525	Nktr	protein_coding	-0.616102	8.9226e-06	1501.08	2426.47
ENSMUSG00000042564	Fam227a	protein_coding	-0.616153	0.00284577	12.4732	36.2796
ENSMUSG00000006649	Nphs1	protein_coding	-0.617125	0.00127314	6.42447	48.669
ENSMUSG00000050069	Grem2	protein_coding	-0.617261	3.09331e-06	651.042	1044.6
ENSMUSG00000054206	Gzmm	protein_coding	-0.61741	0.00274381	47.5151	126.856
ENSMUSG00000007653	Gabrb2	protein_coding	-0.618297	0.002571	61.166	152.447
ENSMUSG00000046532	Ar	protein_coding	-0.620578	8.53976e-06	891.72	1445.88
ENSMUSG00000016763	Scube1	protein_coding	-0.621095	4.00503e-06	2470.48	3983.03
ENSMUSG00000031210	Gpr165	protein_coding	-0.625555	3.96613e-05	1526.61	2533.52
ENSMUSG00000022144	Gdnf	protein_coding	-0.626358	0.00038371	191.195	340.812
ENSMUSG00000062783	Csprs	protein_coding	-0.627941	0.00181275	57.376	124.757
ENSMUSG00000056966	Gjc3	protein_coding	-0.628559	0.00111742	69.4446	136.837
ENSMUSG00000026447	Pik3c2b	protein_coding	-0.629044	2.77581e-06	702.112	1136.3
ENSMUSG00000028751	Pla2g2e	protein_coding	-0.629528	0.0009723	63.2894	122.593
ENSMUSG00000117786	Gm10503	lncRNA	-0.631531	0.00096097	431.488	836.453
ENSMUSG00000120909	Gm39529	lncRNA	-0.631938	0.00176507	88.8552	193.53
ENSMUSG00000028134	Ptbp2	protein_coding	-0.640035	1.14642e-05	443.814	733.191
ENSMUSG00000026768	Itga8	protein_coding	-0.641908	0.00122518	777.319	1586.99
ENSMUSG00000000983	Wfdc18	protein_coding	-0.645495	0.00170381	252.21	560.306
ENSMUSG00000020169	Best3	protein_coding	-0.646906	0.00186361	45.0299	103.597
ENSMUSG00000040943	Tet2	protein_coding	-0.648347	7.31407e-05	899.631	1541.16
ENSMUSG00000085385	Snhg17	lncRNA	-0.650515	0.00140019	77.8154	165.828
ENSMUSG00000020598	Nrcam	protein_coding	-0.65052	2.21661e-05	444.324	746.379
ENSMUSG00000030222	Rerg	protein_coding	-0.650977	9.64694e-09	1446.65	2334.3
ENSMUSG00000021136	Smoc1	protein_coding	-0.653315	6.17067e-11	3475.85	5578.25
ENSMUSG00000037016	Frem2	protein_coding	-0.655496	0.00133371	214.754	456.58
ENSMUSG00000064294	Aox3	protein_coding	-0.656612	0.000832466	298.821	588.948
ENSMUSG00000050663	Trhde	protein_coding	-0.661104	0.00222323	16.3831	45.6811
ENSMUSG00000022416	Cacna1i	protein_coding	-0.661783	0.00123574	116.476	246.308
ENSMUSG00000072944	Nup62cl	protein_coding	-0.663036	0.00011849	125.023	219.816
ENSMUSG00000118663	Spata5l1	protein_coding	-0.668197	2.06478e-05	192.783	328.384
ENSMUSG00000009628	Tex15	protein_coding	-0.671889	5.41336e-05	533.05	925.665
ENSMUSG00000031465	Angpt2	protein_coding	-0.671896	4.83877e-06	506.861	852.5
ENSMUSG00000094546	Ighv1-26	IG_V_gene	-0.672481	0.000402309	1.06876	21.1728
ENSMUSG00000023132	Gzma	protein_coding	-0.673002	0.00129107	45.5454	99.3473
ENSMUSG00000115783	Bc1	lncRNA	-0.676566	0.000154701	10053.3	18066.4
ENSMUSG00000022836	Mylk	protein_coding	-0.678294	5.17754e-05	10035.7	17511.9
ENSMUSG00000042102	Dmgdh	protein_coding	-0.679974	0.00156032	27.7992	65.1926
ENSMUSG00000000402	Egfl6	protein_coding	-0.682696	0.00022816	199.774	367.137
ENSMUSG00000005268	Prlr	protein_coding	-0.688946	0.00142977	50.1577	116.631
ENSMUSG00000087095	Emx2os	lncRNA	-0.689074	0.0018412	18.8733	50.3047
ENSMUSG00000074264	Amy1	protein_coding	-0.690521	0.000581955	143.831	284.776
ENSMUSG00000002265	Peg3	protein_coding	-0.692235	0.000165588	1284.25	2349.11
ENSMUSG00000026640	Plxna2	protein_coding	-0.695231	1.7786e-09	2578.89	4290.45
ENSMUSG00000025255	Zfhx4	protein_coding	-0.695372	6.87134e-08	3129	5248.48
ENSMUSG00000026344	Lypd1	protein_coding	-0.695685	0.00101486	250.85	541.361
ENSMUSG00000027524	Edn3	protein_coding	-0.698277	0.000107402	2938.25	5321.01
ENSMUSG00000024990	Rbp4	protein_coding	-0.700962	0.00168062	102.397	267.738
ENSMUSG00000032528	Vipr1	protein_coding	-0.705134	0.000822977	170.565	360.169
ENSMUSG00000022790	Igsf11	protein_coding	-0.707516	0.00103918	86.1322	190.812
ENSMUSG00000068617	Efcab1	protein_coding	-0.709513	0.000365197	174.349	338.983
ENSMUSG00000048583	Igf2	protein_coding	-0.711539	0.000584928	139.031	282.909
ENSMUSG00000062563	Cys1	protein_coding	-0.717512	1.01141e-06	432.276	745.851
ENSMUSG00000043924	Ncmap	protein_coding	-0.721849	0.000205966	74.0393	140.881
ENSMUSG00000045733	Sprn	protein_coding	-0.721882	0.000281872	120.865	234.098
ENSMUSG00000056258	Kcnq3	protein_coding	-0.7234	0.000753265	46.9768	100.635
ENSMUSG00000032776	Mctp2	protein_coding	-0.725329	1.86227e-06	537.429	936.676
ENSMUSG00000038402	Foxf2	protein_coding	-0.731044	0.00111502	294.665	697.362
ENSMUSG00000040181	Fmo1	protein_coding	-0.734575	3.90038e-11	2610.82	4449.22
ENSMUSG00000038331	Satb2	protein_coding	-0.736848	0.00129617	55.3695	141.178
ENSMUSG00000067279	Ppp1r3c	protein_coding	-0.739168	0.000771714	225.92	497.934
ENSMUSG00000040998	Npnt	protein_coding	-0.740864	2.77135e-05	1894.65	3448.01
ENSMUSG00000032852	Rspo4	protein_coding	-0.741424	0.00149794	15.0336	56.9115
ENSMUSG00000059412	Fxyd2	protein_coding	-0.744691	0.000269653	74.2381	146.883
ENSMUSG00000013584	Aldh1a2	protein_coding	-0.752511	0.000186073	1328.73	2595.58
ENSMUSG00000028031	Dkk2	protein_coding	-0.753291	2.04596e-05	2716.08	4969.86
ENSMUSG00000070469	Adamtsl3	protein_coding	-0.754319	6.33004e-08	1505.42	2642.4
ENSMUSG00000029086	Prom1	protein_coding	-0.755654	0.000215843	7382.67	14588.6
ENSMUSG00000024534	Sncaip	protein_coding	-0.757393	0.000106569	723.927	1385.95
ENSMUSG00000026249	Serpine2	protein_coding	-0.759547	2.44797e-06	17728.4	31830.2
ENSMUSG00000029322	Plac8	protein_coding	-0.766381	9.15579e-06	4074.57	7453
ENSMUSG00000042156	Dzip1	protein_coding	-0.770187	1.22351e-05	1012.01	1864.11
ENSMUSG00000086224	2700069I18Rik	lncRNA	-0.773	0.00110447	24.9329	65.7335
ENSMUSG00000074300	Smim31	protein_coding	-0.774425	0.00130978	17.396	64.2396
ENSMUSG00000032373	Car12	protein_coding	-0.774994	0.000151708	1787.44	3535.99
ENSMUSG00000031963	Bmper	protein_coding	-0.779312	0.000149635	344.207	683.582
ENSMUSG00000070720	Tmem200b	protein_coding	-0.78237	4.3148e-08	310.004	555.348
ENSMUSG00000055373	Fut9	protein_coding	-0.782795	9.8982e-07	1855.1	3372.11
ENSMUSG00000086370	Ftx	lncRNA	-0.788974	0.000351722	89.1496	189.975
ENSMUSG00000071042	Rasgrp3	protein_coding	-0.789105	2.2297e-06	924.706	1699.59
ENSMUSG00000031298	Adgrg2	protein_coding	-0.792422	2.29253e-07	423.377	769.509
ENSMUSG00000040310	Alx4	protein_coding	-0.79722	1.45057e-05	1241.75	2346.71
ENSMUSG00000031736	Crnde	lncRNA	-0.804443	0.000599408	29.2668	68.5797
ENSMUSG00000068452	Duox2	protein_coding	-0.806899	0.000449018	84.6718	190.233
ENSMUSG00000043969	Emx2	protein_coding	-0.807085	4.64725e-06	535.217	1005.08
ENSMUSG00000022208	Jph4	protein_coding	-0.814715	0.000110738	141.178	286.489
ENSMUSG00000035184	Fam124a	protein_coding	-0.819196	2.12412e-08	403.617	742.374
ENSMUSG00000031380	Vegfd	protein_coding	-0.822086	1.76182e-06	745.426	1404.85
ENSMUSG00000037440	Vnn1	protein_coding	-0.822362	5.2197e-05	227.804	452.704
ENSMUSG00000026141	Col19a1	protein_coding	-0.830238	0.000983472	17.5233	54.5547
ENSMUSG00000000673	Haao	protein_coding	-0.832704	0.000723756	37.7846	98.4199
ENSMUSG00000061322	Dnai1	protein_coding	-0.833137	0.000955287	14.6102	44.7667
ENSMUSG00000069892	9930111J21Rik2	protein_coding	-0.833448	1.06593e-08	684.384	1270.16
ENSMUSG00000036560	Lgi4	protein_coding	-0.834016	1.48635e-08	857.669	1593.95
ENSMUSG00000026023	Cdk15	protein_coding	-0.838966	3.77877e-05	92.8766	185.88
ENSMUSG00000097814	Panct2	lncRNA	-0.839016	3.42796e-05	244.309	487.476
ENSMUSG00000021719	Rgs7bp	protein_coding	-0.83918	2.86027e-09	1236.08	2296.01
ENSMUSG00000028023	Pitx2	protein_coding	-0.842383	8.07664e-06	1949.5	3797.22
ENSMUSG00000046605	B3gntl1	protein_coding	-0.842531	1.07518e-05	191.327	374.207
ENSMUSG00000100005	B130024G19Rik	lncRNA	-0.842753	0.000917309	26.7885	83.0427
ENSMUSG00000045094	Arhgef37	protein_coding	-0.844101	4.13569e-05	418.554	843.253
ENSMUSG00000020182	Ddc	protein_coding	-0.846222	0.000646859	77.2158	200.137
ENSMUSG00000044678	Ly6k	protein_coding	-0.847981	4.4511e-05	102.23	207.169
ENSMUSG00000045672	Col27a1	protein_coding	-0.848677	1.73722e-05	184.582	366.119
ENSMUSG00000019987	Arg1	protein_coding	-0.863396	3.85015e-05	1346.53	2757.16
ENSMUSG00000114784	Gm47754	lncRNA	-0.870854	0.000309293	36.3979	85.2448
ENSMUSG00000044349	Snhg11	protein_coding	-0.872497	0.000385592	72.5908	175.886
ENSMUSG00000091199	Gm2619	lncRNA	-0.875092	0.000300353	147.792	347.007
ENSMUSG00000032224	Fam81a	protein_coding	-0.880205	0.000115282	103.724	225.894
ENSMUSG00000061013	Mkx	protein_coding	-0.882885	3.64817e-08	400.122	774.88
ENSMUSG00000027977	Ndst3	protein_coding	-0.884203	0.000259499	57.5599	134.545
ENSMUSG00000020848	Doc2b	protein_coding	-0.88645	0.000124594	90.8235	200.137
ENSMUSG00000026347	Tmem163	protein_coding	-0.888924	0.000743442	20.7167	67.0856
ENSMUSG00000040373	Cacng5	protein_coding	-0.89174	0.000755426	140.635	478.358
ENSMUSG00000033705	Stard9	protein_coding	-0.894168	7.45759e-10	441.99	853.583
ENSMUSG00000033544	Angptl1	protein_coding	-0.89684	0.000132272	353.706	791.403
ENSMUSG00000101970	Chaserr	lncRNA	-0.923845	2.71376e-05	241.921	519.454
ENSMUSG00000029778	Adcyap1r1	protein_coding	-0.925414	2.09592e-05	344.062	734.518
ENSMUSG00000060534	Dcc	protein_coding	-0.926193	0.000500688	26.0367	75.0707
ENSMUSG00000059146	Ntrk3	protein_coding	-0.928567	1.02715e-05	526.436	1110.26
ENSMUSG00000010601	Apol7a	protein_coding	-0.932967	3.3311e-06	666.758	1387.83
ENSMUSG00000038725	Pkhd1l1	protein_coding	-0.933659	0.000101854	137.454	315.235
ENSMUSG00000049252	Lrp1b	protein_coding	-0.936929	0.000361669	45.6397	122.233
ENSMUSG00000031297	Slc7a3	protein_coding	-0.937833	0.000266505	22.8078	57.7744
ENSMUSG00000043122	A530016L24Rik	protein_coding	-0.942405	9.55753e-05	116.97	269.811
ENSMUSG00000033227	Wnt6	protein_coding	-0.943708	1.45318e-06	112.985	235.193
ENSMUSG00000021087	Rtn1	protein_coding	-0.944435	2.0075e-05	699.918	1519.92
ENSMUSG00000070407	Hs3st3b1	protein_coding	-0.950952	5.96255e-06	752.697	1604.75
ENSMUSG00000075555	Gm10863	lncRNA	-0.951748	0.000159618	33.8714	82.2184
ENSMUSG00000047361	Gm973	protein_coding	-0.956748	6.44175e-05	620.757	1423.29
ENSMUSG00000039313	Minar1	protein_coding	-0.961991	0.000422078	93.9665	278.93
ENSMUSG00000054951	9130008F23Rik	protein_coding	-0.963178	1.0276e-07	133.057	276.148
ENSMUSG00000042353	Frem3	protein_coding	-0.965089	0.000498839	96.7789	319.008
ENSMUSG00000097743	Gm16973	lncRNA	-0.972469	7.09833e-05	48.6678	114.222
ENSMUSG00000028527	Ak4	protein_coding	-0.976841	6.04168e-08	309.664	647.984
ENSMUSG00000074505	Fat3	protein_coding	-0.977832	6.37439e-07	160.075	340.426
ENSMUSG00000002588	Pon1	protein_coding	-0.982666	0.000493342	327.905	1193.21
ENSMUSG00000000805	Car4	protein_coding	-0.983911	0.000469916	23.0635	79.3979
ENSMUSG00000028020	Glrb	protein_coding	-1.04281	1.34816e-07	513.762	1140.19
ENSMUSG00000035189	Ano4	protein_coding	-1.04658	0.000154451	62.1874	172.177
ENSMUSG00000042425	Frmpd3	protein_coding	-1.04701	0.000109174	38.5332	102.245
ENSMUSG00000009394	Syn2	protein_coding	-1.05123	3.06624e-05	177.351	434.827
ENSMUSG00000037033	Clca3b	protein_coding	-1.05203	0.000171414	869.301	2470.55
ENSMUSG00000052353	Cemip	protein_coding	-1.05514	2.02949e-17	769.635	1639.07
ENSMUSG00000033770	Clcnka	protein_coding	-1.08314	0.000282484	42.6528	154.185
ENSMUSG00000003477	Inmt	protein_coding	-1.08367	0.000164197	669.75	1997.68
ENSMUSG00000029123	Stk32b	protein_coding	-1.08965	9.74383e-05	66.8245	186.241
ENSMUSG00000020953	Coch	protein_coding	-1.08971	8.92027e-05	474.212	1308.52
ENSMUSG00000033826	Dnah8	protein_coding	-1.09405	6.12134e-11	373.142	835.591
ENSMUSG00000020963	Tshr	protein_coding	-1.09419	0.000228839	190.868	639.728
ENSMUSG00000027895	Kcnc4	protein_coding	-1.0971	0.000208333	144.035	469.935
ENSMUSG00000102602	A930004J17Rik	TEC	-1.10058	0.000119183	26.7294	77.7236
ENSMUSG00000033737	Fndc3c1	protein_coding	-1.11098	0.000273335	48.8979	203.202
ENSMUSG00000022598	Psca	protein_coding	-1.1156	4.53652e-05	1826.5	4925.14
ENSMUSG00000025431	Crisp1	protein_coding	-1.11636	0.000246279	48.978	292.105
ENSMUSG00000092274	Neat1	lncRNA	-1.1183	2.82311e-18	548.926	1223.36
ENSMUSG00000028039	Efna3	protein_coding	-1.13359	3.30456e-06	217.595	543.653
ENSMUSG00000031425	Plp1	protein_coding	-1.15773	2.74016e-12	819.971	1916.33
ENSMUSG00000039579	Grin3a	protein_coding	-1.16029	9.87546e-08	146.659	359.152
ENSMUSG00000086233	Gm11816	lncRNA	-1.16312	4.89753e-06	161.933	420.12
ENSMUSG00000024211	Grm8	protein_coding	-1.16427	1.81579e-05	46.7206	126.83
ENSMUSG00000022055	Nefl	protein_coding	-1.16431	0.000136531	287.839	969.89
ENSMUSG00000020812	Snhg16	lncRNA	-1.17572	5.33515e-06	46.0612	121.241
ENSMUSG00000024245	Tmem178	protein_coding	-1.17789	3.29972e-06	185.479	484.128
ENSMUSG00000026904	Slc4a10	protein_coding	-1.18954	1.63793e-05	277.603	771.878
ENSMUSG00000030092	Cntn6	protein_coding	-1.19751	9.24271e-05	28.961	95.5093
ENSMUSG00000052951	C130021I20Rik	lncRNA	-1.19861	1.92454e-14	836.537	1999.75
ENSMUSG00000037161	Mgarp	protein_coding	-1.19988	2.91041e-09	4412.78	10920.9
ENSMUSG00000033006	Sox10	protein_coding	-1.20494	3.54305e-08	195.457	493.735
ENSMUSG00000061080	Lsamp	protein_coding	-1.21836	7.51903e-07	1036.22	2737.86
ENSMUSG00000048108	Tmem72	protein_coding	-1.21922	7.54279e-06	1124.53	3134.77
ENSMUSG00000000197	Nalcn	protein_coding	-1.21923	3.2711e-09	324.566	816.762
ENSMUSG00000027559	Car3	protein_coding	-1.22873	0.000149721	992.708	6413.48
ENSMUSG00000028972	Car6	protein_coding	-1.25265	0.000107231	55.8778	518.166
ENSMUSG00000056494	Cngb3	protein_coding	-1.27837	2.64398e-05	35.2462	113.076
ENSMUSG00000104597	B230334C09Rik	lncRNA	-1.28194	0.000106336	28.9717	125.015
ENSMUSG00000030157	Clec2d	protein_coding	-1.31849	2.00401e-07	1059.28	3022.45
ENSMUSG00000023943	Sult1c1	protein_coding	-1.33441	6.13537e-07	486.051	1435.14
ENSMUSG00000047759	Hs3st3a1	protein_coding	-1.33839	1.55269e-07	780.71	2262.76
ENSMUSG00000111785	Gm39464	lncRNA	-1.34334	7.63901e-05	11.6973	53.0865
ENSMUSG00000074796	Slc4a11	protein_coding	-1.35424	1.18019e-05	328.275	1099.76
ENSMUSG00000025927	Tfap2b	protein_coding	-1.35884	1.18297e-17	2389.13	6396.71
ENSMUSG00000028176	Lrrc7	protein_coding	-1.36037	2.22394e-05	43.8308	156.168
ENSMUSG00000026156	B3gat2	protein_coding	-1.36587	3.55069e-06	48.2575	154.34
ENSMUSG00000049148	Plcxd3	protein_coding	-1.38015	2.57716e-05	62.855	235.309
ENSMUSG00000031382	Asb11	protein_coding	-1.42083	1.1292e-06	467.736	1535.93
ENSMUSG00000031980	Agt	protein_coding	-1.43327	7.02217e-07	39.4826	129.844
ENSMUSG00000038765	Lmx1b	protein_coding	-1.44677	1.229e-12	488.242	1437.78
ENSMUSG00000059336	Slc14a1	protein_coding	-1.47272	2.95589e-09	289.52	911.794
ENSMUSG00000051159	Cited1	protein_coding	-1.48792	2.39966e-07	33.378	113.63
ENSMUSG00000021969	Zdhhc20	protein_coding	-1.51941	9.8971e-30	828.384	2450.35
ENSMUSG00000058921	Slc10a5	protein_coding	-1.52379	1.73763e-07	29.656	103.971
ENSMUSG00000035916	Ptprq	protein_coding	-1.54206	3.65475e-05	3.19461	30.9864
ENSMUSG00000097789	Ctxnd1	protein_coding	-1.54331	1.34759e-10	190.321	623.811
ENSMUSG00000063434	Sorcs3	protein_coding	-1.55998	1.79888e-06	18.9083	74.7487
ENSMUSG00000055761	Nkain3	protein_coding	-1.58303	3.76304e-07	22.091	84.5623
ENSMUSG00000107653	Gm31520	transcribed_processed_pseudogene	-1.58426	4.90926e-07	38.108	147.411
ENSMUSG00000041216	Clvs1	protein_coding	-1.61177	2.61993e-07	64.412	252.09
ENSMUSG00000019880	Rspo3	protein_coding	-1.6231	5.72013e-10	61.071	217.948
ENSMUSG00000021732	Fgf10	protein_coding	-1.63797	7.61107e-12	314.536	1101.4
ENSMUSG00000035653	Lrfn5	protein_coding	-1.65715	3.4108e-06	17.1108	81.5872
ENSMUSG00000079056	Kcnip3	protein_coding	-1.66048	7.41872e-13	196.21	691.837
ENSMUSG00000021587	Pcsk1	protein_coding	-1.6631	4.24411e-14	135.777	474.031
ENSMUSG00000045515	Pou3f3	protein_coding	-1.68719	3.6929e-11	202.954	751.312
ENSMUSG00000022132	Cldn10	protein_coding	-1.70934	2.40736e-12	253.403	938.943
ENSMUSG00000032452	Clstn2	protein_coding	-1.71297	8.17429e-18	365.566	1295.24
ENSMUSG00000031952	Chst5	protein_coding	-1.72397	1.72758e-06	104.283	521.489
ENSMUSG00000012819	Cdh23	protein_coding	-1.73835	1.61343e-10	125.137	492.911
ENSMUSG00000033208	S100b	protein_coding	-1.79742	2.65337e-11	559.077	2288.63
ENSMUSG00000069372	Ctxn3	protein_coding	-1.85677	1.52535e-13	224.896	934.99
ENSMUSG00000022243	Slc45a2	protein_coding	-1.8828	1.90194e-07	148.501	813.336
ENSMUSG00000023033	Scn8a	protein_coding	-1.941	6.30187e-12	72.6384	336.446
ENSMUSG00000036853	Mcoln3	protein_coding	-2.08057	1.96327e-17	90.6547	437.893
ENSMUSG00000004872	Pax3	protein_coding	-2.10227	1.25811e-07	21.6792	158.487
ENSMUSG00000022054	Nefm	protein_coding	-2.32695	6.85812e-12	414.253	2818.76
ENSMUSG00000024261	Syt4	protein_coding	-2.46859	3.63452e-18	375.269	2513.61
ENSMUSG00000042459	Bpifa2	protein_coding	-2.86046	4.21755e-08	15.6926	226.86
ENSMUSG00000031610	Scrg1	protein_coding	-4.44065	2.24548e-10	2.84241	76.2683
ENSMUSG00000029816	Gpnmb	protein_coding	-5.66679	0	2218.51	112802
ENSMUSG00000076523	Igkv15-103	IG_V_gene	-5.84682	4.96473e-06	1.06851	398.638
ENSMUSG00000076583	Igkv8-24	IG_V_gene	-8.60405	6.69853e-09	0.352199	196.995

## Sheet: Table S3 RNAseq clusters
Supplemental Table 3: Top MLC Clusters of DEGs in DBA/2J Compared to Gpnmb+
UPREGULATED IN DBA/2J					DOWNREGULATED IN DBA/2J
Collagen fibril organization	Adamtsl2	ADAMTS-like protein 2		Pigmentation/ Melanocyte differentiation	Alx4	Homeobox protein aristaless-like 4
	Col11a1	Collagen alpha-1(XI) chain			Edn3	Endothelin-3
	Col15a1	Collagen alpha-1(XV) chain			Myrf	Myelin regulatory factor
	Cols18a1	Collagen alpha-1(XVIII) chain			Pax3	Paired box protein Pax-3
	Col1a1	Collagen alpha-1(I) chain			Plp1	Myelin proteolipid protein
	Col1a2	Collagen alpha-2(I) chain			S100b	Protein S100-B
	Col2a1	Collagen alpha-1(II) chain			Sox10	Transcription factor SOX-10
	Col3a1	Collagen alpha-1(III) chain
	Col4a2	Collagen alpha-2(IV) chain
	Col9a2	Collagen alpha-2(IX) chain
	Colgalt2	Procollagen galactosyltransferase 2
	Cyp1b1	Cytochrome P450 1B1
	Fbln1	Fibulin-1
	Fbln2	Fibulin-2
	Fbn1	Fibrillin-1
	Lox	Lysyl oxidase
	Loxl1	Lysyl oxidase-like 1
	Ltbp2	Latent-transforming growth factor beta-binding protein 2
	Ltbp3	Latent-transforming growth factor beta-binding protein 3
	Mfap4	Microfibril-associated glycoprotein 4
	Nid2	Nidogen-2
	Podn	Podocan
Cytokine-mediated signaling	Ackr4	Atypical chemokine receptor 4
	Ccl22	C-C motif chemokine 22
	Ccr6	C-C motif chemokine receptor 6
	Ccr7	C-C motif chemokine receptor 7
	Il12b	Interleukin-12 subunit beta
	Il33	Interleukin-33
	Itgae	Integrin alpha-E
	Ly75	Lymphocyte antigen 75
	Madcam1	Mucosal vascular addressin cell adhesion molecule 1
	Rag1	Recombination-activating gene 1
	Serpinb9b	Serine protease inhibitor B9b
	Stat4	Signal transducer and activator of transcription 4
	Tnfrsf21	Tumor necrosis factor receptor superfamily member 21
	Tnfrsf9	Tumor necrosis factor receptor superfamily member 9
ECM Proteoglycans	Acan	Aggrecan
	Adamts4	A disintegrin and metalloproteinase with thrombospondin motifs 4
	Adamts8	A disintegrin and metalloproteinase with thrombospondin motifs 8
	Chst11	Carbohydrate sulfotransferase 11
	Cilp	Cartilage intermediate layer protein 1
	Htra1	Serine protease HTRA1
	Matn3	Matrilin-3
	Prelp	Prolargin
	Scx	Scleraxis
	Vcan	Versican
Cadherin binding	Apc2	Adenomatous polyposis coli protein 2
	Arvcf	Armadillo repeat gene deleted in velocardiofacial syndrome
	Cdh2	Cadherin-2
	Cdh20	Cadherin-20
	Cdh4	Cadherin-4
	Cdh6	Cadherin-6
	Ctnnd2	Catenin delta-2
	Pcdh19	Protocadherin-19
TGF beta signaling	Bmp2	Bone morphogenetic protein 2
	Bmp4	Bone morphogenetic protein 4
	Chrdl1	Chordin-like protein 1
	Gdf6	Growth/differentiation factor 6
	Grem1	Gremlin-1
	Hey2	Hairy/enhancer-of-split related with YRPW motif protein 2
	Nbl1	Neuroblastoma suppressor of tumorigenicity 1
	Bambi	BMP and activin membrane-bound inhibitor homolog

## Sheet: Table S4 ProtRaw Precursor Data
Supplemental Table 4: Proteomics raw precursor data
Accession	Description	Name	Genes	Sequence	PrecursorId	Peptide Position	D2 (125210)	D2 (125211)	D2 (125212)	Gpnmb (125213)	Gpnmb (125214)	SPQC D2	SPQC Gpnmb
A0A087WPF7	Autism susceptibility gene 2 protein homolog, org=Mus musculus	AUTS2_MOUSE	Auts2	_TPGVDSTRPNSTSSR_	_TPGVDSTRPNSTSSR_.3	946	227.81	397.252	464.168	364.365	451.789	287.744	580.783
A0A087WPF7	Autism susceptibility gene 2 protein homolog, org=Mus musculus	AUTS2_MOUSE	Auts2	_LTDPFRPMLR_	_LTDPFRPMLR_.3	634		517.219	308.839	383.966	304.176
A0A087WPF7	Autism susceptibility gene 2 protein homolog, org=Mus musculus	AUTS2_MOUSE	Auts2	_FLASQSADR_	_FLASQSADR_.2	501	208.594		288.169	505.173	278.132		575.378
A0A087WPF7	Autism susceptibility gene 2 protein homolog, org=Mus musculus	AUTS2_MOUSE	Auts2	_TPPSFPTPPPWLKPGELER_	_TPPSFPTPPPWLKPGELER_.3	798	62.374	116.875		74.49	114.099
A0A087WPF7	Autism susceptibility gene 2 protein homolog, org=Mus musculus	AUTS2_MOUSE	Auts2	_VPSPYVR_	_VPSPYVR_.2	939	322.224		604.266
A0A0B4J1G0	Low affinity immunoglobulin gamma Fc region receptor III-A, org=Mus musculus	FCG3A_MOUSE	Fcgr4	_GLIGHNNK_	_GLIGHNNK_.2	173	538.566	1664.28	822.636	114.75	1104.26	781.207
A0A0B4J1G0	Low affinity immunoglobulin gamma Fc region receptor III-A, org=Mus musculus	FCG3A_MOUSE	Fcgr4	_C[Carbamidomethyl (C)]HSWQNRPVR_	_C[Carbamidomethyl (C)]HSWQNRPVR_.3	127		220.454	76.002	82.7706	127.058	78.6822	50.0061
A0A0B4J1G0	Low affinity immunoglobulin gamma Fc region receptor III-A, org=Mus musculus	FCG3A_MOUSE	Fcgr4	_C[Carbamidomethyl (C)]QGTFSPEDNSIK_	_C[Carbamidomethyl (C)]QGTFSPEDNSIK_.2	46	150.098	234.506	163.758			204.041	144.38
A0A0B4J1G0	Low affinity immunoglobulin gamma Fc region receptor III-A, org=Mus musculus	FCG3A_MOUSE	Fcgr4	_WLFQEGDPIHLR_	_WLFQEGDPIHLR_.3	115	166.808	297.001	286.937	80.2227	185.308		93.6913
A0A0B4J1G0	Low affinity immunoglobulin gamma Fc region receptor III-A, org=Mus musculus	FCG3A_MOUSE	Fcgr4	_GLQSPVADYEEPK_	_GLQSPVADYEEPK_.2	227	335.875	336.073	285.992	97.1151	149.235		217.605
A0A0B4J1N3	Protein GPR15LG, org=Mus musculus	GP15L_MOUSE	Gpr15lg	_SWVVPGALPQI_	_SWVVPGALPQI_.2	68		75.761	89.8776	94.8032	220.652
A0A0G2JDV3	Guanylate-binding protein 6, org=Mus musculus	GBP6_MOUSE	Gbp6	_AADHYSEQMAQR_	_AADHYSEQMAQR_.3	328	2810.06	2465.02	2831.18	3124.16	3131.83	3297.47	3245.59
A0A0G2JDV3	Guanylate-binding protein 6, org=Mus musculus	GBP6_MOUSE	Gbp6	_AADHYSEQMAQR_	_AADHYSEQMAQR_.2	328	333.822	330.553	433.887	370.557	288.558	407.224	440.713
A0A0G2JDV3	Guanylate-binding protein 6, org=Mus musculus	GBP6_MOUSE	Gbp6	_LDSITEDQLDPK_	_LDSITEDQLDPK_.2	247	1642.44	861.565	1268.58	1921.4	1982.42	2122.48	1603.88
A0A0G2JDV3	Guanylate-binding protein 6, org=Mus musculus	GBP6_MOUSE	Gbp6	_LNGEDITSDDYLENALK_	_LNGEDITSDDYLENALK_.2	187	747.552	1004.91	1110.8	1057.16	941.376	1159.74	1395.75
A0A0G2JDV3	Guanylate-binding protein 6, org=Mus musculus	GBP6_MOUSE	Gbp6	_DFMLELK_	_DFMLELK_.2	180	751.398	784.276	897.061	827.311	627.49	1494.7	1477.82
A0A0G2JDV3	Guanylate-binding protein 6, org=Mus musculus	GBP6_MOUSE	Gbp6	_EKIEHDYWQVPR_	_EKIEHDYWQVPR_.3	436	460.51	484.386	1082.17	803.743	1105.96	478.385	737.608
A0A0G2JDV3	Guanylate-binding protein 6, org=Mus musculus	GBP6_MOUSE	Gbp6	_YC[Carbamidomethyl (C)]QEELDR_	_YC[Carbamidomethyl (C)]QEELDR_.2	403	551.215	369.103	747.125	702.931	504.56	862.258	895.059
A0A0G2JDV3	Guanylate-binding protein 6, org=Mus musculus	GBP6_MOUSE	Gbp6	_EQQEYMEAQEK_	_EQQEYMEAQEK_.2	507	192.331	307.609	166.729	221.638	230.576	163.966	241.524
A0A0G2JDV3	Guanylate-binding protein 6, org=Mus musculus	GBP6_MOUSE	Gbp6	_VAAEKEQELLR_	_VAAEKEQELLR_.3	492	1456.12	1508.54	1678.32	1806.54	2325.68	1664.34	1632.42
A0A0G2JDV3	Guanylate-binding protein 6, org=Mus musculus	GBP6_MOUSE	Gbp6	_VAAEKEQELLR_	_VAAEKEQELLR_.2	492	98.4822		225.98	307.684	208.98		159.766
A0A0G2JDV3	Guanylate-binding protein 6, org=Mus musculus	GBP6_MOUSE	Gbp6	_QKEQQEYMEAQEK_	_QKEQQEYMEAQEK_.3	505	639.454		409.907	711.988	1046.86	305.334	841.979
A0A0G2JDV3	Guanylate-binding protein 6, org=Mus musculus	GBP6_MOUSE	Gbp6	_AFVSYIFTYAK_	_AFVSYIFTYAK_.2	265	458.876	215.107	566.649	565.751	796.864		518.743
A0A0G2JDV3	Guanylate-binding protein 6, org=Mus musculus	GBP6_MOUSE	Gbp6	_SHKENLEQLR_	_SHKENLEQLR_.3	518	607.54	265.107	328.725	305.513	507.505		391.685
A0A0G2JDV3	Guanylate-binding protein 6, org=Mus musculus	GBP6_MOUSE	Gbp6	_LVELIGENK_	_LVELIGENK_.2	381		624.141	1069.43	671.788	1164.9	1759.59	1250.59
A0A0G2JDV3	Guanylate-binding protein 6, org=Mus musculus	GBP6_MOUSE	Gbp6	_DFMENISTFFVPC[Carbamidomethyl (C)]GHK_	_DFMENISTFFVPC[Carbamidomethyl (C)]GHK_.3	414	218.145	180.621	372.583	270.288	309.969
A0A0G2JDV3	Guanylate-binding protein 6, org=Mus musculus	GBP6_MOUSE	Gbp6	_ISQPVVVVAIVGLYR_	_ISQPVVVVAIVGLYR_.2	32		93.6658	210.198	94.7731	209.247	118.608	249.096
A0A0G2JDV3	Guanylate-binding protein 6, org=Mus musculus	GBP6_MOUSE	Gbp6	_ISQPVVVVAIVGLYR_	_ISQPVVVVAIVGLYR_.3	32	67.2216	56.704	157.599	62.2584	187.415
A0A0G2JDV3	Guanylate-binding protein 6, org=Mus musculus	GBP6_MOUSE	Gbp6	_NSTEFVSFFPDFVWTVR_	_NSTEFVSFFPDFVWTVR_.3	163	55.2791		60.0497		87.2281	227.228	254.503
A0A0G2JDV3	Guanylate-binding protein 6, org=Mus musculus	GBP6_MOUSE	Gbp6	_ENLEQLR_	_ENLEQLR_.2	521	1904.41	5792.6	1673.89	1093.19	1623.04		2203.06
A0A0G2JDV3	Guanylate-binding protein 6, org=Mus musculus	GBP6_MOUSE	Gbp6	_SYLMNC[Carbamidomethyl (C)]LAGQNHGFPLGSTVQSQTK_	_SYLMNC[Carbamidomethyl (C)]LAGQNHGFPLGSTVQSQTK_.3	50	187.425	316.619	249.74	260.049	284.67	500.132
A0A0G2JDV3	Guanylate-binding protein 6, org=Mus musculus	GBP6_MOUSE	Gbp6	_AFLEEGFKK_	_AFLEEGFKK_.2	554	157.407	197.188	138.269		181.877
A0A0G2JDV3	Guanylate-binding protein 6, org=Mus musculus	GBP6_MOUSE	Gbp6	_SSPNPAGIK_	_SSPNPAGIK_.2	154	90.7423		95.9057	45.4961	78.6167		161.985
A0A0G2JDV3	Guanylate-binding protein 6, org=Mus musculus	GBP6_MOUSE	Gbp6	_LRLPTETLQELLDVHAAC[Carbamidomethyl (C)]EK_	_LRLPTETLQELLDVHAAC[Carbamidomethyl (C)]EK_.4	340	111.282	89.2807	77.4771	185.389	91.7421
A0A0G2JDV3	Guanylate-binding protein 6, org=Mus musculus	GBP6_MOUSE	Gbp6	_AFLEEGFK_	_AFLEEGFK_.2	554	264.242	216.411	574.445		467.04		1734.55
A0A0G2JDV3	Guanylate-binding protein 6, org=Mus musculus	GBP6_MOUSE	Gbp6	_LPTETLQELLDVHAAC[Carbamidomethyl (C)]EK_	_LPTETLQELLDVHAAC[Carbamidomethyl (C)]EK_.3	342	200.689	236.284	308.041		214.685
A0A0G2JDV3	Guanylate-binding protein 6, org=Mus musculus	GBP6_MOUSE	Gbp6	_IKEALLNGFSTVLFHYLVR_	_IKEALLNGFSTVLFHYLVR_.4	588	18.0687		11.2316	9.36082
A0A0G2JDV3	Guanylate-binding protein 6, org=Mus musculus	GBP6_MOUSE	Gbp6	_EALLNGFSTVLFHYLVR_	_EALLNGFSTVLFHYLVR_.3	590				54.222
A0A140LIF8	Immunity-related GTPase family M protein 2, org=Mus musculus	IRGM2_MOUSE	Irgm2	_YQQDDWVLAR_	_YQQDDWVLAR_.2	330	748.239	546.2	588.845	812.953	614.768	520.185	635.394
A0A140LIF8	Immunity-related GTPase family M protein 2, org=Mus musculus	IRGM2_MOUSE	Irgm2	_VGSIGFDYMK_	_VGSIGFDYMK_.2	347	414.757	388.684	284.265	363.126	474.382	278.828	249.771
A0A140LIF8	Immunity-related GTPase family M protein 2, org=Mus musculus	IRGM2_MOUSE	Irgm2	_DILDETAAK_	_DILDETAAK_.2	371	1317.68	738.564		639.15	654.606	1599.22	2040.12
A0A140LIF8	Immunity-related GTPase family M protein 2, org=Mus musculus	IRGM2_MOUSE	Irgm2	_LIGHEEKDSAPTGVVR_	_LIGHEEKDSAPTGVVR_.3	86	365.504	303.306	422.4	540.109	470.282	324.088	277.009
A0A140LIF8	Immunity-related GTPase family M protein 2, org=Mus musculus	IRGM2_MOUSE	Irgm2	_LIGHEEKDSAPTGVVR_	_LIGHEEKDSAPTGVVR_.4	86		249.407	149.216	193.584	135.455		239.744
A0A140LIF8	Immunity-related GTPase family M protein 2, org=Mus musculus	IRGM2_MOUSE	Irgm2	_HFNTSMESQETQR_	_HFNTSMESQETQR_.3	317	138.508		337.773	206.629	310.811	559.245	291.577
A0A140LIF8	Immunity-related GTPase family M protein 2, org=Mus musculus	IRGM2_MOUSE	Irgm2	_HFNTSMESQETQR_	_HFNTSMESQETQR_.2	317	22.0334	53.7463	11.6993	10.2403	15.217	22.3587
A0A140LIF8	Immunity-related GTPase family M protein 2, org=Mus musculus	IRGM2_MOUSE	Irgm2	_EIIQNVSR_	_EIIQNVSR_.2	55	928.724	1488.93	785.965	576.259	830.56
A0A1W2P872	RNA-binding protein Nova-2, org=Mus musculus	NOVA2_MOUSE	Nova2	_VLIPSYAAGSIIGK_	_VLIPSYAAGSIIGK_.2	37	1280.84	1561.51	1344.4	1315.75	1445.37	1445.9	1161.35
A0A1W2P872	RNA-binding protein Nova-2, org=Mus musculus	NOVA2_MOUSE	Nova2	_LIVPNSTAGLIIGK_	_LIVPNSTAGLIIGK_.2	135	690.824	900.766	502.478	590.551	773.343	728.906	643.94
A0A1W2P872	RNA-binding protein Nova-2, org=Mus musculus	NOVA2_MOUSE	Nova2	_VVTVSGEPEQVHK_	_VVTVSGEPEQVHK_.3	179		350.889	92.171	153.481	305.61	266.277	137.264
A0A1W2P872	RNA-binding protein Nova-2, org=Mus musculus	NOVA2_MOUSE	Nova2	_TLVEYQELTGAR_	_TLVEYQELTGAR_.2	428	602.49	684.896	403.238	455.399	411.743
A0A1W2P872	RNA-binding protein Nova-2, org=Mus musculus	NOVA2_MOUSE	Nova2	_VC[Carbamidomethyl (C)]LVQGTAEALNAVHSFIAEK_	_VC[Carbamidomethyl (C)]LVQGTAEALNAVHSFIAEK_.3	82	116.841	138.518	95.1381	131.762
A0A1W2P872	RNA-binding protein Nova-2, org=Mus musculus	NOVA2_MOUSE	Nova2	_AVMEQSGAWVQLSQKPEGINLQER_	_AVMEQSGAWVQLSQKPEGINLQER_.3	155		81.8964	68.972
A0A7N9VSG0	ATPase family gene 2 protein homolog B, org=Mus musculus	AFG2B_MOUSE	Afg2b	_ASQQEC[Carbamidomethyl (C)]QEILSR_	_ASQQEC[Carbamidomethyl (C)]QEILSR_.2	604			43.7414
A1A535	Ventricular zone-expressed PH domain-containing protein 1, org=Mus musculus	MELT_MOUSE	Veph1	_TPVMVLAVPIAVK_	_TPVMVLAVPIAVK_.2	123	372.812	395.789	401.388	351.686	371.14
A1A535	Ventricular zone-expressed PH domain-containing protein 1, org=Mus musculus	MELT_MOUSE	Veph1	_SILQGNAM[Oxidation (M)]LLR_	_SILQGNAM[Oxidation (M)]LLR_.2	173	124.472	294.217	296.916		107.626
A1A535	Ventricular zone-expressed PH domain-containing protein 1, org=Mus musculus	MELT_MOUSE	Veph1	_ADLLADHTEGIIK_	_ADLLADHTEGIIK_.3	160	170.022	101.363	14.2367		167.843		210.84
A1A535	Ventricular zone-expressed PH domain-containing protein 1, org=Mus musculus	MELT_MOUSE	Veph1	_DVEVVQK_	_DVEVVQK_.2	230		117.946
A1A5B6	TBC1 domain family member 25, org=Mus musculus	TBC25_MOUSE	Tbc1d25	_VNPEDLEFIR_	_VNPEDLEFIR_.2	330	215.824		336.187
A1IGU4	Rho guanine nucleotide exchange factor 37, org=Mus musculus	ARH37_MOUSE	Arhgef37	_YPLLLQK_	_YPLLLQK_.2	175	247.706	97.536	99.2971	194.749	145.067	375.104
A1IGU4	Rho guanine nucleotide exchange factor 37, org=Mus musculus	ARH37_MOUSE	Arhgef37	_SLVWQPLC[Carbamidomethyl (C)]SLAR_	_SLVWQPLC[Carbamidomethyl (C)]SLAR_.2	341	190.963	220.061		462.329
A1IGU4	Rho guanine nucleotide exchange factor 37, org=Mus musculus	ARH37_MOUSE	Arhgef37	_LLDVGSVTWEEEAAR_	_LLDVGSVTWEEEAAR_.2	378		88.4203	97.5928	248.676	169.262
A1IGU4	Rho guanine nucleotide exchange factor 37, org=Mus musculus	ARH37_MOUSE	Arhgef37	_LLEHTLGQSSSQLR_	_LLEHTLGQSSSQLR_.3	459			60.4486	125.878	25.0627	1481.91
A1IGU4	Rho guanine nucleotide exchange factor 37, org=Mus musculus	ARH37_MOUSE	Arhgef37	_ILENTPADASAHPALQR_	_ILENTPADASAHPALQR_.3	182				495.035
A1IGU4	Rho guanine nucleotide exchange factor 37, org=Mus musculus	ARH37_MOUSE	Arhgef37	_VLPPSTTQPLLPGSEHQMQALLTR_	_VLPPSTTQPLLPGSEHQMQALLTR_.3	481						475.224
A1L314	Macrophage-expressed gene 1 protein, org=Mus musculus	MPEG1_MOUSE	Mpeg1	_LPGLPGPLVK_	_LPGLPGPLVK_.2	319	51036.2	58393.3	53124.4	21966.8	43561.5	62930.2	60034.7
A1L314	Macrophage-expressed gene 1 protein, org=Mus musculus	MPEG1_MOUSE	Mpeg1	_TTPTSELSLGFTK_	_TTPTSELSLGFTK_.2	161	33194.3	35819.1	30712.8	13622.6	26865.1	44940.7	48258.1
A1L314	Macrophage-expressed gene 1 protein, org=Mus musculus	MPEG1_MOUSE	Mpeg1	_FSTEFQR_	_FSTEFQR_.2	129	23313.3	30722.9	33828	8704.73	17919.8	34912	35346.9
A1L314	Macrophage-expressed gene 1 protein, org=Mus musculus	MPEG1_MOUSE	Mpeg1	_FSTEFQR_	_FSTEFQR_.1	129	93.2296	138.81	76.3313	19.2637	137.813	123.497	75.3173
A1L314	Macrophage-expressed gene 1 protein, org=Mus musculus	MPEG1_MOUSE	Mpeg1	_GITNHLVAIDR_	_GITNHLVAIDR_.3	295	22075.4	27833.3	24979.2	11045.1	18870.1	23995.7	21742.9
A1L314	Macrophage-expressed gene 1 protein, org=Mus musculus	MPEG1_MOUSE	Mpeg1	_GITNHLVAIDR_	_GITNHLVAIDR_.2	295	1782.39	3496.85	3595.91	1030.15	2067.17	2330.09	2984.08
A1L314	Macrophage-expressed gene 1 protein, org=Mus musculus	MPEG1_MOUSE	Mpeg1	_VMDLTYTNC[Carbamidomethyl (C)]K_	_VMDLTYTNC[Carbamidomethyl (C)]K_.2	62	22079.6	18193.9	20698.1	8543.49	15043.3	26269	24107.9
A1L314	Macrophage-expressed gene 1 protein, org=Mus musculus	MPEG1_MOUSE	Mpeg1	_VM[Oxidation (M)]DLTYTNC[Carbamidomethyl (C)]K_	_VM[Oxidation (M)]DLTYTNC[Carbamidomethyl (C)]K_.2	62	1284.93	977.758	720.133	383.33	947.374	2448.13	2254.21
A1L314	Macrophage-expressed gene 1 protein, org=Mus musculus	MPEG1_MOUSE	Mpeg1	_TVC[Carbamidomethyl (C)]EDVFR_	_TVC[Carbamidomethyl (C)]EDVFR_.2	444	19191.4	20207.9	19369	7767.86	14699.6	21132.4	21641.3
A1L314	Macrophage-expressed gene 1 protein, org=Mus musculus	MPEG1_MOUSE	Mpeg1	_LPVLEVLPGGGWDNLR_	_LPVLEVLPGGGWDNLR_.2	40	7232.54	9739.49	8783.51	2930.12	4793.21	11042.4	10134.1
A1L314	Macrophage-expressed gene 1 protein, org=Mus musculus	MPEG1_MOUSE	Mpeg1	_LPVLEVLPGGGWDNLR_	_LPVLEVLPGGGWDNLR_.3	40	2289.61	3557.94	3081.21	828.429	1402.73	3139.22	2011.78
A1L314	Macrophage-expressed gene 1 protein, org=Mus musculus	MPEG1_MOUSE	Mpeg1	_AGIFTGGSLLPVR_	_AGIFTGGSLLPVR_.2	577	9239.17	11671.5	12628.3	4432.69	8888.87	7149.59	6278.76
A1L314	Macrophage-expressed gene 1 protein, org=Mus musculus	MPEG1_MOUSE	Mpeg1	_AGLPLHFFIKPDK_	_AGLPLHFFIKPDK_.3	306	6187.61	9171.88	9015.82	952.63	3703.47	10598.4	10225.5
A1L314	Macrophage-expressed gene 1 protein, org=Mus musculus	MPEG1_MOUSE	Mpeg1	_TTEDGQYIIPDEVYTIPQK_	_TTEDGQYIIPDEVYTIPQK_.3	72	4604.76	5467.82	5136.76	1844.36	3599.31	6183.76	6145.21
A1L314	Macrophage-expressed gene 1 protein, org=Mus musculus	MPEG1_MOUSE	Mpeg1	_NALKLPVLEVLPGGGWDNLR_	_NALKLPVLEVLPGGGWDNLR_.3	36	6181.34	4138.58	3755.42	2377.68	5400.09	4510.24	5847.95
A1L314	Macrophage-expressed gene 1 protein, org=Mus musculus	MPEG1_MOUSE	Mpeg1	_TVETAVR_	_TVETAVR_.2	333	4160.25	7633.66	6448.74	3267.91	2812.33	2000.56	1866.09
A1L314	Macrophage-expressed gene 1 protein, org=Mus musculus	MPEG1_MOUSE	Mpeg1	_VQSFGGVPFYPGITLETWQK_	_VQSFGGVPFYPGITLETWQK_.3	275	2630.31	2468.79	2159.82	904.793	1989.03	3530.72	3138.58
A1L314	Macrophage-expressed gene 1 protein, org=Mus musculus	MPEG1_MOUSE	Mpeg1	_LGEPLELR_	_LGEPLELR_.2	629	2785.93	3432.34	2889.91	1244.54	2168.36	2354.14	2786.85
A1L314	Macrophage-expressed gene 1 protein, org=Mus musculus	MPEG1_MOUSE	Mpeg1	_AGLPLHFFIKPDKLPGLPGPLVK_	_AGLPLHFFIKPDKLPGLPGPLVK_.5	306	696.731	1599.31	1046.54	295.407	518.068	542.473	1400.01
A1L314	Macrophage-expressed gene 1 protein, org=Mus musculus	MPEG1_MOUSE	Mpeg1	_AGLPLHFFIKPDKLPGLPGPLVK_	_AGLPLHFFIKPDKLPGLPGPLVK_.4	306	578.796	1291.1	886.773	195.187	381.105	320.835	1126.18
A1L314	Macrophage-expressed gene 1 protein, org=Mus musculus	MPEG1_MOUSE	Mpeg1	_C[Carbamidomethyl (C)]PGGFSQHLAVISDGC[Carbamidomethyl (C)]QVSYC[Carbamidomethyl (C)]VK_	_C[Carbamidomethyl (C)]PGGFSQHLAVISDGC[Carbamidomethyl (C)]QVSYC[Carbamidomethyl (C)]VK_.3	554	1317.89	728.113	984.279	484.554	626.198	603.765	849.61
A1L314	Macrophage-expressed gene 1 protein, org=Mus musculus	MPEG1_MOUSE	Mpeg1	_HYYTFNTHPGC[Carbamidomethyl (C)]TNVDSPNFNFQANMDDDSC[Carbamidomethyl (C)]DAK_	_HYYTFNTHPGC[Carbamidomethyl (C)]TNVDSPNFNFQANMDDDSC[Carbamidomethyl (C)]DAK_.4	340	268.085	344.334	243.64	104.299	145.487	114.184	115.278
A1L314	Macrophage-expressed gene 1 protein, org=Mus musculus	MPEG1_MOUSE	Mpeg1	_VETDYISQTSLTK_	_VETDYISQTSLTK_.2	252	14018.1	16749.2	17097.5	3697.1	9455.96	24183.5	25994.2
A1L314	Macrophage-expressed gene 1 protein, org=Mus musculus	MPEG1_MOUSE	Mpeg1	_VETDYISQTSLTK_	_VETDYISQTSLTK_.3	252	310.73	578.621	377.602	20.3017		441.129	70.4645
A1L314	Macrophage-expressed gene 1 protein, org=Mus musculus	MPEG1_MOUSE	Mpeg1	_MATYLAELLILNYGTHVITSVDAGAALVQEDHVR_	_MATYLAELLILNYGTHVITSVDAGAALVQEDHVR_.4	189	605.889	411.066	647.319	119.222	394.146	1586.81	1597.3
A1L314	Macrophage-expressed gene 1 protein, org=Mus musculus	MPEG1_MOUSE	Mpeg1	_M[Oxidation (M)]ATYLAELLILNYGTHVITSVDAGAALVQEDHVR_	_M[Oxidation (M)]ATYLAELLILNYGTHVITSVDAGAALVQEDHVR_.4	189	152.109	298.061	224.531			675.568	896.927
A1L314	Macrophage-expressed gene 1 protein, org=Mus musculus	MPEG1_MOUSE	Mpeg1	_AYWC[Carbamidomethyl (C)]VAAGQVPDNSGLLFGGVFTDK_	_AYWC[Carbamidomethyl (C)]VAAGQVPDNSGLLFGGVFTDK_.3	459	1096.53	1443.83	1016.42	497.95	729.071		1034.81
A1L314	Macrophage-expressed gene 1 protein, org=Mus musculus	MPEG1_MOUSE	Mpeg1	_KC[Carbamidomethyl (C)]PGGFSQHLAVISDGC[Carbamidomethyl (C)]QVSYC[Carbamidomethyl (C)]VK_	_KC[Carbamidomethyl (C)]PGGFSQHLAVISDGC[Carbamidomethyl (C)]QVSYC[Carbamidomethyl (C)]VK_.4	553	524.665	533.222	873.811	353.68	424.837	560.354
A1L314	Macrophage-expressed gene 1 protein, org=Mus musculus	MPEG1_MOUSE	Mpeg1	_KC[Carbamidomethyl (C)]PGGFSQHLAVISDGC[Carbamidomethyl (C)]QVSYC[Carbamidomethyl (C)]VK_	_KC[Carbamidomethyl (C)]PGGFSQHLAVISDGC[Carbamidomethyl (C)]QVSYC[Carbamidomethyl (C)]VK_.3	553	92.5412	177.027	211.696	22.3493	107.861	234.974	156.985
A1L314	Macrophage-expressed gene 1 protein, org=Mus musculus	MPEG1_MOUSE	Mpeg1	_EYQEIEEQESLVGSLATDATVLNGEEDPSPA_	_EYQEIEEQESLVGSLATDATVLNGEEDPSPA_.4	683	405.411	294.624	300.194		374.598	6931.9	6704.83
A1L314	Macrophage-expressed gene 1 protein, org=Mus musculus	MPEG1_MOUSE	Mpeg1	_TLQVKDQAVTTR_	_TLQVKDQAVTTR_.3	138	1644.6	1215.65	1225.91		1418.83	1176.12	1019.87
A1L314	Macrophage-expressed gene 1 protein, org=Mus musculus	MPEG1_MOUSE	Mpeg1	_TLQVKDQAVTTR_	_TLQVKDQAVTTR_.2	138	68.3266		33.5607		18.2647	61.2379	41.2488
A1L314	Macrophage-expressed gene 1 protein, org=Mus musculus	MPEG1_MOUSE	Mpeg1	_TINPMTNAQSC[Carbamidomethyl (C)]PAGYIPLNLFESLK_	_TINPMTNAQSC[Carbamidomethyl (C)]PAGYIPLNLFESLK_.3	484	745.694	641.782	648.137	286.674	485.449	806.194	1185.45
A1L314	Macrophage-expressed gene 1 protein, org=Mus musculus	MPEG1_MOUSE	Mpeg1	_TINPM[Oxidation (M)]TNAQSC[Carbamidomethyl (C)]PAGYIPLNLFESLK_	_TINPM[Oxidation (M)]TNAQSC[Carbamidomethyl (C)]PAGYIPLNLFESLK_.3	484	620.675	80.6907	103.533			363.023
A1L314	Macrophage-expressed gene 1 protein, org=Mus musculus	MPEG1_MOUSE	Mpeg1	_VC[Carbamidomethyl (C)]VSLDYELGFK_	_VC[Carbamidomethyl (C)]VSLDYELGFK_.2	509	375.63	252.453	377.726	56.9295	184.352		325.046
A1L314	Macrophage-expressed gene 1 protein, org=Mus musculus	MPEG1_MOUSE	Mpeg1	_SWIKDPQTNQWK_	_SWIKDPQTNQWK_.3	617	650.508	531.111	636.784	502.658	582.052
A1L314	Macrophage-expressed gene 1 protein, org=Mus musculus	MPEG1_MOUSE	Mpeg1	_SWIKDPQTNQWK_	_SWIKDPQTNQWK_.2	617		1374.9	497.485		920.171
A1L314	Macrophage-expressed gene 1 protein, org=Mus musculus	MPEG1_MOUSE	Mpeg1	_FSVPFGGFFSC[Carbamidomethyl (C)]IMGNPLVNSDTAK_	_FSVPFGGFFSC[Carbamidomethyl (C)]IMGNPLVNSDTAK_.3	521	176.124		76.2172		127.986	202.926
A1L314	Macrophage-expressed gene 1 protein, org=Mus musculus	MPEG1_MOUSE	Mpeg1	_FSVPFGGFFSC[Carbamidomethyl (C)]IM[Oxidation (M)]GNPLVNSDTAK_	_FSVPFGGFFSC[Carbamidomethyl (C)]IM[Oxidation (M)]GNPLVNSDTAK_.3	521		22.7618		15.0637			287.457
A1L314	Macrophage-expressed gene 1 protein, org=Mus musculus	MPEG1_MOUSE	Mpeg1	_ALMDIC[Carbamidomethyl (C)]DQLEK_	_ALMDIC[Carbamidomethyl (C)]DQLEK_.2	174	53.8961	398.697	261.6			756.514	569.639
A1L314	Macrophage-expressed gene 1 protein, org=Mus musculus	MPEG1_MOUSE	Mpeg1	_ALM[Oxidation (M)]DIC[Carbamidomethyl (C)]DQLEK_	_ALM[Oxidation (M)]DIC[Carbamidomethyl (C)]DQLEK_.2	174
A1L317	Keratin, type I cytoskeletal 24, org=Mus musculus	K1C24_MOUSE	Krt24	_VVSSQVSNISEVK_	_VVSSQVSNISEVK_.2	498	589.796	330.746	263.9	239.843	260.621	245.266	316.975
A1L317	Keratin, type I cytoskeletal 24, org=Mus musculus	K1C24_MOUSE	Krt24	_NVVLSDSGSC[Carbamidomethyl (C)]AGQGKDPSK_	_NVVLSDSGSC[Carbamidomethyl (C)]AGQGKDPSK_.3	464		83.3434	234.661	172.969
A1L317	Keratin, type I cytoskeletal 24, org=Mus musculus	K1C24_MOUSE	Krt24	_DYSQYYSIIEDLKK_	_DYSQYYSIIEDLKK_.3	190	85.2632	75.0995	71.4959	62.4781
A1L317	Keratin, type I cytoskeletal 24, org=Mus musculus	K1C24_MOUSE	Krt24	_QILSATC[Carbamidomethyl (C)]ENAR_	_QILSATC[Carbamidomethyl (C)]ENAR_.2	204
A1L3P4	Sodium/hydrogen exchanger 6, org=Mus musculus	SL9A6_MOUSE	Slc9a6	_GEISSHELNNVQDNEMLR_	_GEISSHELNNVQDNEMLR_.3	158	3735.04	3276.26	3432.4	4139.91	4577.51	3240.79	3091.67
A1L3P4	Sodium/hydrogen exchanger 6, org=Mus musculus	SL9A6_MOUSE	Slc9a6	_LVLPMDDSEPALNSLDDTR_	_LVLPMDDSEPALNSLDDTR_.3	680	888.923	644.733	742.691	629.393	555.257	1141.93	1236.57
A1L3P4	Sodium/hydrogen exchanger 6, org=Mus musculus	SL9A6_MOUSE	Slc9a6	_FMGNSSEDALDR_	_FMGNSSEDALDR_.2	653	165.539	470.309	361.722	260.462	205.18	394.649	239.717
A1L3P4	Sodium/hydrogen exchanger 6, org=Mus musculus	SL9A6_MOUSE	Slc9a6	_FYEYTLK_	_FYEYTLK_.2	151	5954.43	5236.84	5201.9	6006.58	7337.49	4802.6	5511.21
A1L3P4	Sodium/hydrogen exchanger 6, org=Mus musculus	SL9A6_MOUSE	Slc9a6	_FYEYTLK_	_FYEYTLK_.1	151		36.12	69.8937	129.965	196.316	80.6587
A1L3P4	Sodium/hydrogen exchanger 6, org=Mus musculus	SL9A6_MOUSE	Slc9a6	_AESAWLFR_	_AESAWLFR_.2	562	4499.2	4239.72	4148.02	3301.97	4111.14		4385.01
A1L3P4	Sodium/hydrogen exchanger 6, org=Mus musculus	SL9A6_MOUSE	Slc9a6	_AMDEEIVSEK_	_AMDEEIVSEK_.2	53	4005.02	2436.21	3057.59	3818.26	4127.67	3596.65	3346.14
A1L3P4	Sodium/hydrogen exchanger 6, org=Mus musculus	SL9A6_MOUSE	Slc9a6	_AM[Oxidation (M)]DEEIVSEK_	_AM[Oxidation (M)]DEEIVSEK_.2	53	448.606	265.883	235.068		330.359	478.385	439.556
A1L3P4	Sodium/hydrogen exchanger 6, org=Mus musculus	SL9A6_MOUSE	Slc9a6	_GAMAFALAIR_	_GAMAFALAIR_.2	492	707.172	632.556	539.829	762.456	691.567		512.33
A1L3P4	Sodium/hydrogen exchanger 6, org=Mus musculus	SL9A6_MOUSE	Slc9a6	_AANIYPLSLLLNLGR_	_AANIYPLSLLLNLGR_.2	459	243.472	119.125		296.194	233.837	210.657	212.974
A1L3P4	Sodium/hydrogen exchanger 6, org=Mus musculus	SL9A6_MOUSE	Slc9a6	_IGSNFQHMMMFAGLR_	_IGSNFQHMMMFAGLR_.3	477	161.787	235.891	484.361	300.917	416.804	104.62	400.807
A1L3P4	Sodium/hydrogen exchanger 6, org=Mus musculus	SL9A6_MOUSE	Slc9a6	_ELTFGDHELVIR_	_ELTFGDHELVIR_.3	665	1198.33	677.7	1623.38	704.35	555.425		2560.07
A1L3P4	Sodium/hydrogen exchanger 6, org=Mus musculus	SL9A6_MOUSE	Slc9a6	_LVLPMDDSEPALNSLDDTRHSPA_	_LVLPMDDSEPALNSLDDTRHSPA_.3	680	591.228		198.174	240.873	717.464
A1L3P4	Sodium/hydrogen exchanger 6, org=Mus musculus	SL9A6_MOUSE	Slc9a6	_GEISSHELNNVQDNEMLRK_	_GEISSHELNNVQDNEMLRK_.3	158	140.45		107.321	226.331	179.445
A1L3P4	Sodium/hydrogen exchanger 6, org=Mus musculus	SL9A6_MOUSE	Slc9a6	_GEISSHELNNVQDNEMLRK_	_GEISSHELNNVQDNEMLRK_.4	158	28.9321		33.6227		91.2971
A1L3P4	Sodium/hydrogen exchanger 6, org=Mus musculus	SL9A6_MOUSE	Slc9a6	_FMGNSSEDALDRELTFGDHELVIR_	_FMGNSSEDALDRELTFGDHELVIR_.4	653	118.124	20.5484	115.437	53.025
A1L3P4	Sodium/hydrogen exchanger 6, org=Mus musculus	SL9A6_MOUSE	Slc9a6	_VGVDSDQEHLGVPDNER_	_VGVDSDQEHLGVPDNER_.3	541			117.323	167.238
A2A432	Cullin-4B, org=Mus musculus	CUL4B_MOUSE	Cul4b	_INQIQMK_	_INQIQMK_.2	880	1837.31	2284.46	2429.31	2245	2303.91	2270.03	2405.65
A2A432	Cullin-4B, org=Mus musculus	CUL4B_MOUSE	Cul4b	_DVFEAFYK_	_DVFEAFYK_.2	658	1797.22	2143.61	2218.77	2303.21	2272.89	2051.13	2088.05
A2A432	Cullin-4B, org=Mus musculus	CUL4B_MOUSE	Cul4b	_QYQIDAAIVR_	_QYQIDAAIVR_.2	904	2344.4	1762.04	2033.59	2056.73	2464.08	2108.23	1835.12
A2A432	Cullin-4B, org=Mus musculus	CUL4B_MOUSE	Cul4b	_GLNSLLDENR_	_GLNSLLDENR_.2	517	1280.69	1769.46	1610.73	1441.06	1382.45	1257.74	1527.28
A2A432	Cullin-4B, org=Mus musculus	CUL4B_MOUSE	Cul4b	_SSTAVSSFANSKPGSAK_	_SSTAVSSFANSKPGSAK_.3	236	1262.86	1192.31	1015.21	1242.68	865.049	756.172	725.304
A2A432	Cullin-4B, org=Mus musculus	CUL4B_MOUSE	Cul4b	_SSTAVSSFANSKPGSAK_	_SSTAVSSFANSKPGSAK_.2	236	189.455	181.143	278.727	233.989	173.278	271.371	292.03
A2A432	Cullin-4B, org=Mus musculus	CUL4B_MOUSE	Cul4b	_RPNKPAELIAK_	_RPNKPAELIAK_.3	612	1418.29	1548.48	934.433	845.453	1237.43	684.396	784.983
A2A432	Cullin-4B, org=Mus musculus	CUL4B_MOUSE	Cul4b	_LPENYTDETWQK_	_LPENYTDETWQK_.2	265	811.438	824.69	1043.1	1310.95	900.069	1375.26	1437.99
A2A432	Cullin-4B, org=Mus musculus	CUL4B_MOUSE	Cul4b	_ETVEEQASTTER_	_ETVEEQASTTER_.2	887	881.63	1236.23	993.424	998.366	988.639	1158.04	1226.76
A2A432	Cullin-4B, org=Mus musculus	CUL4B_MOUSE	Cul4b	_LITYLDQTTQK_	_LITYLDQTTQK_.2	485	737.992	917.605	957.009	793.029	592.572	1099.5	1024.55
A2A432	Cullin-4B, org=Mus musculus	CUL4B_MOUSE	Cul4b	_IESLIDRDYMER_	_IESLIDRDYMER_.3	947	1164.18	1225.88	995.277	776.237	239.204	1017.68	735.613
A2A432	Cullin-4B, org=Mus musculus	CUL4B_MOUSE	Cul4b	_HATGIEDGELRR_	_HATGIEDGELRR_.3	826	610.169	888.187	741.037	852.396	788.991	722.643	460.51
A2A432	Cullin-4B, org=Mus musculus	CUL4B_MOUSE	Cul4b	_EAVEAIQNSTSIK_	_EAVEAIQNSTSIK_.2	279	641.977	566.538	730.796	698.356	748.214	416.254	839.808
A2A432	Cullin-4B, org=Mus musculus	CUL4B_MOUSE	Cul4b	_LKHEC[Carbamidomethyl (C)]GAAFTSK_	_LKHEC[Carbamidomethyl (C)]GAAFTSK_.3	690	531.112	508.888	511.441	493.923	550.509	414.209	548.086
A2A432	Cullin-4B, org=Mus musculus	CUL4B_MOUSE	Cul4b	_DSASPSTSSFC[Carbamidomethyl (C)]LGVPVATSSHVPIQK_	_DSASPSTSSFC[Carbamidomethyl (C)]LGVPVATSSHVPIQK_.3	146	501.697	315.878	343.469	339.547	230.899	518.46	458.223
A2A432	Cullin-4B, org=Mus musculus	CUL4B_MOUSE	Cul4b	_SATDGNTSTTPPTSAK_	_SATDGNTSTTPPTSAK_.2	97	228.929	268.873	284.714	277.348	264.668	398.518	373.928
A2A432	Cullin-4B, org=Mus musculus	CUL4B_MOUSE	Cul4b	_SVC[Carbamidomethyl (C)]PGTSGFSSPNPSAASAAAQEVR_	_SVC[Carbamidomethyl (C)]PGTSGFSSPNPSAASAAAQEVR_.3	72	201.236	222.251	205.846	266.09	149.903	282.794	356.746
A2A432	Cullin-4B, org=Mus musculus	CUL4B_MOUSE	Cul4b	_MAEESSSSSSSSSPTAATSQQQQQQQLK_	_MAEESSSSSSSSSPTAATSQQQQQQQLK_.3	188	72.0496	43.4763	17.2427	71.3732	44.541	42.2295	52.7856
A2A432	Cullin-4B, org=Mus musculus	CUL4B_MOUSE	Cul4b	_TLQSLAC[Carbamidomethyl (C)]GK_	_TLQSLAC[Carbamidomethyl (C)]GK_.2	838	2821.81	2650.79	2393.73	2232.1	2620.25	3336.45
A2A432	Cullin-4B, org=Mus musculus	CUL4B_MOUSE	Cul4b	_SIFLFLDR_	_SIFLFLDR_.2	362	1724.18	2563.98	2191.73	2063.53	1677.15	1613.05
A2A432	Cullin-4B, org=Mus musculus	CUL4B_MOUSE	Cul4b	_QLLGEHLTAILQK_	_QLLGEHLTAILQK_.3	504	1593.07	1292.07	1669.53	1379.62	987.786	935.689	764.02
A2A432	Cullin-4B, org=Mus musculus	CUL4B_MOUSE	Cul4b	_QLLGEHLTAILQK_	_QLLGEHLTAILQK_.2	504	64.483	31.5344	51.2689	40.7736	67.7089	47.1497
A2A432	Cullin-4B, org=Mus musculus	CUL4B_MOUSE	Cul4b	_AFGSTIVINPEKDK_	_AFGSTIVINPEKDK_.3	557	574.265	973.337	522.063	430.013	395.451	740.628	614.47
A2A432	Cullin-4B, org=Mus musculus	CUL4B_MOUSE	Cul4b	_AFGSTIVINPEK_	_AFGSTIVINPEK_.2	557	351.937	298.678	216.492	503.116	249.754	546.06	432.504
A2A432	Cullin-4B, org=Mus musculus	CUL4B_MOUSE	Cul4b	_EATDEELEK_	_EATDEELEK_.2	634	180.268	461.248	309.593	237.92	190.376	406.26	451.64
A2A432	Cullin-4B, org=Mus musculus	CUL4B_MOUSE	Cul4b	_TIDGILLLIER_	_TIDGILLLIER_.2	403	243.729	323.984	323.132	236.644	371.7		323.8
A2A432	Cullin-4B, org=Mus musculus	CUL4B_MOUSE	Cul4b	_EDSLDSVLFLK_	_EDSLDSVLFLK_.2	334	301.654	396.734	298.478	222.253	161.234	313.159
A2A432	Cullin-4B, org=Mus musculus	CUL4B_MOUSE	Cul4b	_DKENPNQYNYIA_	_DKENPNQYNYIA_.2	959		330.75	224.226	342.731	170.075	347.428	288.518
A2A432	Cullin-4B, org=Mus musculus	CUL4B_MOUSE	Cul4b	_FPVKPADLKK_	_FPVKPADLKK_.3	936	65.806	80.9896	83.4617	28.6677	97.76	75.3508
A2A432	Cullin-4B, org=Mus musculus	CUL4B_MOUSE	Cul4b	_LYAAEGQK_	_LYAAEGQK_.2	453	888.84	1020.5	1129.77	1082.64	580.936
A2A432	Cullin-4B, org=Mus musculus	CUL4B_MOUSE	Cul4b	_AQIHQFREDSLDSVLFLK_	_AQIHQFREDSLDSVLFLK_.4	327	206.767	394.165	427.316	406.622	259.848
A2A432	Cullin-4B, org=Mus musculus	CUL4B_MOUSE	Cul4b	_AQIHQFREDSLDSVLFLK_	_AQIHQFREDSLDSVLFLK_.3	327		91.6296	85.8101	162.671	91.7997
A2A432	Cullin-4B, org=Mus musculus	CUL4B_MOUSE	Cul4b	_YNLEELYQAVENLC[Carbamidomethyl (C)]SHK_	_YNLEELYQAVENLC[Carbamidomethyl (C)]SHK_.3	292	64.9653	176.606	149.442	145.355	80.1081
A2A432	Cullin-4B, org=Mus musculus	CUL4B_MOUSE	Cul4b	_EAFETFINK_	_EAFETFINK_.2	603	712.599	600.411	731.356				854.63
A2A432	Cullin-4B, org=Mus musculus	CUL4B_MOUSE	Cul4b	_EVPEYLHHVNKR_	_EVPEYLHHVNKR_.4	466	292.165	477.252		189.955	659.638		143.496
A2A432	Cullin-4B, org=Mus musculus	CUL4B_MOUSE	Cul4b	_EVPEYLHHVNKR_	_EVPEYLHHVNKR_.3	466	77.6366	107.156	112.798	200.022
A2A432	Cullin-4B, org=Mus musculus	CUL4B_MOUSE	Cul4b	_EVPEYLHHVNK_	_EVPEYLHHVNK_.3	466	242.709	246.018	338.517	378.462	313.191
A2A432	Cullin-4B, org=Mus musculus	CUL4B_MOUSE	Cul4b	_LQWQSTLGHC[Carbamidomethyl (C)]VLK_	_LQWQSTLGHC[Carbamidomethyl (C)]VLK_.3	778	141.313		282.019	167.989	171.311
A2A432	Cullin-4B, org=Mus musculus	CUL4B_MOUSE	Cul4b	_FEDTLEFVGIDTK_	_FEDTLEFVGIDTK_.2	175	153.934		137.152	124.589	106.775
A2A432	Cullin-4B, org=Mus musculus	CUL4B_MOUSE	Cul4b	_TLSHNLLVSEVYNQLK_	_TLSHNLLVSEVYNQLK_.3	920		330.401	301.605	381.202
A2A432	Cullin-4B, org=Mus musculus	CUL4B_MOUSE	Cul4b	_IQDLSLLYQLFSR_	_IQDLSLLYQLFSR_.3	527	52.9323		49.587	43.7542	107.263		70.4044
A2A432	Cullin-4B, org=Mus musculus	CUL4B_MOUSE	Cul4b	_KLQWQSTLGHC[Carbamidomethyl (C)]VLK_	_KLQWQSTLGHC[Carbamidomethyl (C)]VLK_.3	777			47.6204	287.57
A2A432	Cullin-4B, org=Mus musculus	CUL4B_MOUSE	Cul4b	_HEC[Carbamidomethyl (C)]GAAFTSK_	_HEC[Carbamidomethyl (C)]GAAFTSK_.2	692			83.7288	59.949		40.8065
A2A432	Cullin-4B, org=Mus musculus	CUL4B_MOUSE	Cul4b	_LEEEADRLITYLDQTTQK_	_LEEEADRLITYLDQTTQK_.3	478	453.806			296.116	279.478
A2A432	Cullin-4B, org=Mus musculus	CUL4B_MOUSE	Cul4b	_TYVLQNSMLPSIWDM[Oxidation (M)]GLELFR_	_TYVLQNSMLPSIWDM[Oxidation (M)]GLELFR_.3	370	127.807	104.221			116.993
A2A432	Cullin-4B, org=Mus musculus	CUL4B_MOUSE	Cul4b	_DIEDGDKFIC[Carbamidomethyl (C)]NDDFK_	_DIEDGDKFIC[Carbamidomethyl (C)]NDDFK_.3	858	34.3047		23.9425
A2A432	Cullin-4B, org=Mus musculus	CUL4B_MOUSE	Cul4b	_GGVQVLLQQWIEYIK_	_GGVQVLLQQWIEYIK_.3	542		38.0072		17.8479
A2A432	Cullin-4B, org=Mus musculus	CUL4B_MOUSE	Cul4b	_TMVQELLDFKDK_	_TMVQELLDFKDK_.3	571	103.051		33.413
A2A4P0	ATP-dependent RNA helicase DHX8, org=Mus musculus	DHX8_MOUSE	Dhx8	_ISDPEKWEIK_	_ISDPEKWEIK_.3	418	845.746	928.985	987.474	596.482	878.913	800.66
A2A4P0	ATP-dependent RNA helicase DHX8, org=Mus musculus	DHX8_MOUSE	Dhx8	_VANVADVVSK_	_VANVADVVSK_.2	330	558.96	667.023	592.844	503.186	565.537		518.661
A2A4P0	ATP-dependent RNA helicase DHX8, org=Mus musculus	DHX8_MOUSE	Dhx8	_TNLASTVLSLK_	_TNLASTVLSLK_.2	947	223.948	253.194	195.446	149.774	217.095	216.834
A2A4P0	ATP-dependent RNA helicase DHX8, org=Mus musculus	DHX8_MOUSE	Dhx8	_AYRDEMLTTNVPEIQR_	_AYRDEMLTTNVPEIQR_.3	931	59.1162	92.6491	50.8369	129.073	76.4497	74.7694
A2A4P0	ATP-dependent RNA helicase DHX8, org=Mus musculus	DHX8_MOUSE	Dhx8	_TIHTDVLFGLLK_	_TIHTDVLFGLLK_.3	715	243.492	141.329	152.428	184.367	174.398	1299.44
A2A4P0	ATP-dependent RNA helicase DHX8, org=Mus musculus	DHX8_MOUSE	Dhx8	_TGIDQLVVTPISQAQAK_	_TGIDQLVVTPISQAQAK_.2	893	237.179		247.207	210.247	257.876	240.331	315.758
A2A4P0	ATP-dependent RNA helicase DHX8, org=Mus musculus	DHX8_MOUSE	Dhx8	_NPDGSLSQAAMMQSALAK_	_NPDGSLSQAAMMQSALAK_.2	491	158.388	167.466		138.653	130.132	256.82	175.749
A2A4P0	ATP-dependent RNA helicase DHX8, org=Mus musculus	DHX8_MOUSE	Dhx8	_RVAAMSVAK_	_RVAAMSVAK_.2	644	335.98	312.249	218.157	182.146	257.449	387.015
A2A4P0	ATP-dependent RNA helicase DHX8, org=Mus musculus	DHX8_MOUSE	Dhx8	_LIVTSATLDAVK_	_LIVTSATLDAVK_.2	737	158.636	515.165	81.108	102.245	194.503	319.32
A2A4P0	ATP-dependent RNA helicase DHX8, org=Mus musculus	DHX8_MOUSE	Dhx8	_NLVGETNEETSMR_	_NLVGETNEETSMR_.2	377	87.6366	93.8222	71.1906				70.1286
A2A4P0	ATP-dependent RNA helicase DHX8, org=Mus musculus	DHX8_MOUSE	Dhx8	_HKLDVVSC[Carbamidomethyl (C)]GK_	_HKLDVVSC[Carbamidomethyl (C)]GK_.3	1113		312.376		396.219	232.531
A2A4P0	ATP-dependent RNA helicase DHX8, org=Mus musculus	DHX8_MOUSE	Dhx8	_LEYLSLVSK_	_LEYLSLVSK_.2	25	140.226	182.053	245.978		130.931
A2A4P0	ATP-dependent RNA helicase DHX8, org=Mus musculus	DHX8_MOUSE	Dhx8	_GIGMMPNDIPEWKK_	_GIGMMPNDIPEWKK_.3	551	281.145			187.784
A2A4P0	ATP-dependent RNA helicase DHX8, org=Mus musculus	DHX8_MOUSE	Dhx8	_IGC[Carbamidomethyl (C)]TQPR_	_IGC[Carbamidomethyl (C)]TQPR_.2	637		21.6249	57.4866	9.0541
A2A4P0	ATP-dependent RNA helicase DHX8, org=Mus musculus	DHX8_MOUSE	Dhx8	_TQMSILEQR_	_TQMSILEQR_.2	578			196.528
A2A4P0	ATP-dependent RNA helicase DHX8, org=Mus musculus	DHX8_MOUSE	Dhx8	_KTQMSILEQR_	_KTQMSILEQR_.2	577					105.297
A2A4P0	ATP-dependent RNA helicase DHX8, org=Mus musculus	DHX8_MOUSE	Dhx8	_EC[Carbamidomethyl (C)]LIDPDLTQYAIIMLDEAHER_	_EC[Carbamidomethyl (C)]LIDPDLTQYAIIMLDEAHER_.3	693	76.7602
A2A4P0	ATP-dependent RNA helicase DHX8, org=Mus musculus	DHX8_MOUSE	Dhx8	_WLVEFAPAFFK_	_WLVEFAPAFFK_.2	1196			30.9673
A2A559	Post-GPI attachment to proteins factor 3, org=Mus musculus	PGAP3_MOUSE	Pgap3	_FLEDDSLYLLK_	_FLEDDSLYLLK_.2	301			117.436	176.596	134.001
A2A5R2	Brefeldin A-inhibited guanine nucleotide-exchange protein 2, org=Mus musculus	BIG2_MOUSE	Arfgef2	_DAFLVFR_	_DAFLVFR_.2	380	3612.2	3800.24	3348.94	3132.9	3642.83	3612.5	3331.91
A2A5R2	Brefeldin A-inhibited guanine nucleotide-exchange protein 2, org=Mus musculus	BIG2_MOUSE	Arfgef2	_TFLEGFR_	_TFLEGFR_.2	735	2746.29	3058.96	3082.18	2565.64	2959.13	2989.77	2572.4
A2A5R2	Brefeldin A-inhibited guanine nucleotide-exchange protein 2, org=Mus musculus	BIG2_MOUSE	Arfgef2	_LDGNAIVDFVR_	_LDGNAIVDFVR_.2	1089	2741.48	1946.93	1947.18	2664.54	3231.45	2191.22	2136.83
A2A5R2	Brefeldin A-inhibited guanine nucleotide-exchange protein 2, org=Mus musculus	BIG2_MOUSE	Arfgef2	_DAYVQALAR_	_DAYVQALAR_.2	949	2574.84	2018.57	2169.52	2314.09	2845.97	2818	2583.82
A2A5R2	Brefeldin A-inhibited guanine nucleotide-exchange protein 2, org=Mus musculus	BIG2_MOUSE	Arfgef2	_IVEISYYNMNR_	_IVEISYYNMNR_.2	1123	1903.37	1945.22	2044.88	1983.22	2793.77	2458.66	2138.19
A2A5R2	Brefeldin A-inhibited guanine nucleotide-exchange protein 2, org=Mus musculus	BIG2_MOUSE	Arfgef2	_LPDQEMGDGK_	_LPDQEMGDGK_.2	603	1765.25	1143.95	1974.82	1503.51	2203.94	2117.56	2324.12
A2A5R2	Brefeldin A-inhibited guanine nucleotide-exchange protein 2, org=Mus musculus	BIG2_MOUSE	Arfgef2	_MENQVLQEAR_	_MENQVLQEAR_.2	197	1838.42	1713.06	1457.19	1747.94	2042.02	1988.04	1573.34
A2A5R2	Brefeldin A-inhibited guanine nucleotide-exchange protein 2, org=Mus musculus	BIG2_MOUSE	Arfgef2	_LDSTQVGEFLGDSTR_	_LDSTQVGEFLGDSTR_.2	695	1277.54	1467.89	1298.77	1730.37	1821.52	1890.06	2069.55
A2A5R2	Brefeldin A-inhibited guanine nucleotide-exchange protein 2, org=Mus musculus	BIG2_MOUSE	Arfgef2	_LLASLLIK_	_LLASLLIK_.2	1552	1490.61	1747.55	1529.62	1404.7	1459.85	577.875	1192.67
A2A5R2	Brefeldin A-inhibited guanine nucleotide-exchange protein 2, org=Mus musculus	BIG2_MOUSE	Arfgef2	_SGHELGMTPLQELSLR_	_SGHELGMTPLQELSLR_.3	552	1080.24	1079.83	1341.79	1334.75	1609.75	683.928	820.382
A2A5R2	Brefeldin A-inhibited guanine nucleotide-exchange protein 2, org=Mus musculus	BIG2_MOUSE	Arfgef2	_GQSQLSNPTDDSWK_	_GQSQLSNPTDDSWK_.2	1530	1253.81	1030.56	1294.05	1088.33	1449.76	1240.06	1441.19
A2A5R2	Brefeldin A-inhibited guanine nucleotide-exchange protein 2, org=Mus musculus	BIG2_MOUSE	Arfgef2	_VVSTSLDC[Carbamidomethyl (C)]LQK_	_VVSTSLDC[Carbamidomethyl (C)]LQK_.2	83	1107.03	858.305	850.46	990.332	1008.23	1236.83	1206.13
A2A5R2	Brefeldin A-inhibited guanine nucleotide-exchange protein 2, org=Mus musculus	BIG2_MOUSE	Arfgef2	_AFNSNYEQR_	_AFNSNYEQR_.2	1634	988.632	698.899	793.886	892.457	1133.19	1319.77	956.307
A2A5R2	Brefeldin A-inhibited guanine nucleotide-exchange protein 2, org=Mus musculus	BIG2_MOUSE	Arfgef2	_HLDVDLDR_	_HLDVDLDR_.2	1509	660.763	1460.6	1114.84	968.687	370.812	584.652	886.473
A2A5R2	Brefeldin A-inhibited guanine nucleotide-exchange protein 2, org=Mus musculus	BIG2_MOUSE	Arfgef2	_VGC[Carbamidomethyl (C)]NPNEDVAIFAVDSLR_	_VGC[Carbamidomethyl (C)]NPNEDVAIFAVDSLR_.3	1152	952.968	703.393	833.099	753.443	893.23	841.264	818.941
A2A5R2	Brefeldin A-inhibited guanine nucleotide-exchange protein 2, org=Mus musculus	BIG2_MOUSE	Arfgef2	_VSLENGEAPR_	_VSLENGEAPR_.2	263	681.764	557.689	685.728	972.549	963.501	863.937	918.465
A2A5R2	Brefeldin A-inhibited guanine nucleotide-exchange protein 2, org=Mus musculus	BIG2_MOUSE	Arfgef2	_IAC[Carbamidomethyl (C)]IFGMQLER_	_IAC[Carbamidomethyl (C)]IFGMQLER_.2	938	842.021	645.773	673.296	586.589	1208.66	1246.64	901.643
A2A5R2	Brefeldin A-inhibited guanine nucleotide-exchange protein 2, org=Mus musculus	BIG2_MOUSE	Arfgef2	_LSMKPLGEGPPDPK_	_LSMKPLGEGPPDPK_.3	391	616.079	503.975	619.169	679.136	793.171	674.871	514.537
A2A5R2	Brefeldin A-inhibited guanine nucleotide-exchange protein 2, org=Mus musculus	BIG2_MOUSE	Arfgef2	_LLYNVEMEQMAK_	_LLYNVEMEQMAK_.2	861	812.719	443.663	614.886	800.484	686.062	684.33	674.56
A2A5R2	Brefeldin A-inhibited guanine nucleotide-exchange protein 2, org=Mus musculus	BIG2_MOUSE	Arfgef2	_EIIEHGIELFNK_	_EIIEHGIELFNK_.3	652	438.218	790.041	711.797	674.218	865.421	114.827	352.911
A2A5R2	Brefeldin A-inhibited guanine nucleotide-exchange protein 2, org=Mus musculus	BIG2_MOUSE	Arfgef2	_LLDC[Carbamidomethyl (C)]LQESHSFSK_	_LLDC[Carbamidomethyl (C)]LQESHSFSK_.3	1621	418.582	324.619	374.483	157.896	640.355	496.54	702.513
A2A5R2	Brefeldin A-inhibited guanine nucleotide-exchange protein 2, org=Mus musculus	BIG2_MOUSE	Arfgef2	_HWWQDLFR_	_HWWQDLFR_.2	1376	373.609	378.737	568.761	208.557	413.456	297.012	261.261
A2A5R2	Brefeldin A-inhibited guanine nucleotide-exchange protein 2, org=Mus musculus	BIG2_MOUSE	Arfgef2	_QETSSLAC[Carbamidomethyl (C)]C[Carbamidomethyl (C)]LR_	_QETSSLAC[Carbamidomethyl (C)]C[Carbamidomethyl (C)]LR_.2	1661	389.191	226.528	380.497	378.9	344.888	488.863	239.616
A2A5R2	Brefeldin A-inhibited guanine nucleotide-exchange protein 2, org=Mus musculus	BIG2_MOUSE	Arfgef2	_LIAYGHITGNAPDSGAPGK_	_LIAYGHITGNAPDSGAPGK_.3	94	296.071	443.353	394.116	262.59	334.065	305.563	502.674
A2A5R2	Brefeldin A-inhibited guanine nucleotide-exchange protein 2, org=Mus musculus	BIG2_MOUSE	Arfgef2	_APFTSATHLDHVRPMFK_	_APFTSATHLDHVRPMFK_.4	886	347.38	249.71	346.76	427.611	499.562	408.883	235.689
A2A5R2	Brefeldin A-inhibited guanine nucleotide-exchange protein 2, org=Mus musculus	BIG2_MOUSE	Arfgef2	_EFVSALR_	_EFVSALR_.2	728	1959.57	1936	1903.15	1753	2243.01		2734.15
A2A5R2	Brefeldin A-inhibited guanine nucleotide-exchange protein 2, org=Mus musculus	BIG2_MOUSE	Arfgef2	_WMVIQTLTR_	_WMVIQTLTR_.2	504	1855.34	1734.56	1580.33	1617.91	1773.65	657.404	1307.14
A2A5R2	Brefeldin A-inhibited guanine nucleotide-exchange protein 2, org=Mus musculus	BIG2_MOUSE	Arfgef2	_WM[Oxidation (M)]VIQTLTR_	_WM[Oxidation (M)]VIQTLTR_.2	504	264.623		135.522	238.485			173.203
A2A5R2	Brefeldin A-inhibited guanine nucleotide-exchange protein 2, org=Mus musculus	BIG2_MOUSE	Arfgef2	_VLQEYTSDDMNVAPGDR_	_VLQEYTSDDMNVAPGDR_.2	1314	1124.49	997.345	1318.62	1416.96	1813.95	1628.45	2183.38
A2A5R2	Brefeldin A-inhibited guanine nucleotide-exchange protein 2, org=Mus musculus	BIG2_MOUSE	Arfgef2	_VLQEYTSDDM[Oxidation (M)]NVAPGDR_	_VLQEYTSDDM[Oxidation (M)]NVAPGDR_.2	1314	159.068	103.479	102.248	120.078	167.704	127.688	233.829
A2A5R2	Brefeldin A-inhibited guanine nucleotide-exchange protein 2, org=Mus musculus	BIG2_MOUSE	Arfgef2	_DLYVNPNHQATLGQER_	_DLYVNPNHQATLGQER_.3	587	604.753	398.196	521.023	687.759	800.555	478.613	742.432
A2A5R2	Brefeldin A-inhibited guanine nucleotide-exchange protein 2, org=Mus musculus	BIG2_MOUSE	Arfgef2	_DLYVNPNHQATLGQER_	_DLYVNPNHQATLGQER_.2	587	106.304	61.3769	169.276	66.6571	164.866	87.494
A2A5R2	Brefeldin A-inhibited guanine nucleotide-exchange protein 2, org=Mus musculus	BIG2_MOUSE	Arfgef2	_HGLPEPDR_	_HGLPEPDR_.2	315	813.805	510.561	745.929	809.494	572.687	594.136
A2A5R2	Brefeldin A-inhibited guanine nucleotide-exchange protein 2, org=Mus musculus	BIG2_MOUSE	Arfgef2	_TLITVAHTDGNYLGNSWHEILK_	_TLITVAHTDGNYLGNSWHEILK_.4	980	520.271	328.478	278.733	258.97	385.707	329.493	208.242
A2A5R2	Brefeldin A-inhibited guanine nucleotide-exchange protein 2, org=Mus musculus	BIG2_MOUSE	Arfgef2	_TLITVAHTDGNYLGNSWHEILK_	_TLITVAHTDGNYLGNSWHEILK_.3	980	344.32	213.294	277.919	261.048	263.272
A2A5R2	Brefeldin A-inhibited guanine nucleotide-exchange protein 2, org=Mus musculus	BIG2_MOUSE	Arfgef2	_QYLC[Carbamidomethyl (C)]VALSK_	_QYLC[Carbamidomethyl (C)]VALSK_.2	441	517.142	491.491	507.808	559.147	693.079		613.138
A2A5R2	Brefeldin A-inhibited guanine nucleotide-exchange protein 2, org=Mus musculus	BIG2_MOUSE	Arfgef2	_IWHVIGDHFNK_	_IWHVIGDHFNK_.3	1141	388.138	578.304	300.451	505.507	309.989	318.309
A2A5R2	Brefeldin A-inhibited guanine nucleotide-exchange protein 2, org=Mus musculus	BIG2_MOUSE	Arfgef2	_AELPNGDHAQSGLGK_	_AELPNGDHAQSGLGK_.3	248	237.663	515.454	401.755	383.786	326.958	465.733	409.579
A2A5R2	Brefeldin A-inhibited guanine nucleotide-exchange protein 2, org=Mus musculus	BIG2_MOUSE	Arfgef2	_GLEC[Carbamidomethyl (C)]LVSILK_	_GLEC[Carbamidomethyl (C)]LVSILK_.2	570	325.912	366.619	331.012	427.376	446.692	228.848
A2A5R2	Brefeldin A-inhibited guanine nucleotide-exchange protein 2, org=Mus musculus	BIG2_MOUSE	Arfgef2	_TC[Carbamidomethyl (C)]YNIYLASK_	_TC[Carbamidomethyl (C)]YNIYLASK_.2	165	296.262	207.202	242.009	306.127		616.76	527.027
A2A5R2	Brefeldin A-inhibited guanine nucleotide-exchange protein 2, org=Mus musculus	BIG2_MOUSE	Arfgef2	_SHEMFVTAIK_	_SHEMFVTAIK_.3	431	351.559	403.033	420.666	343.527	315.703		380.325
A2A5R2	Brefeldin A-inhibited guanine nucleotide-exchange protein 2, org=Mus musculus	BIG2_MOUSE	Arfgef2	_RLLYNVEMEQMAK_	_RLLYNVEMEQMAK_.3	860	243.715	132.147	239.758	216.005	248.069	217.77	218.82
A2A5R2	Brefeldin A-inhibited guanine nucleotide-exchange protein 2, org=Mus musculus	BIG2_MOUSE	Arfgef2	_GELANFR_	_GELANFR_.2	1179	2641.11	3024.37	3220.61	3241.23	3209.03		2814.29
A2A5R2	Brefeldin A-inhibited guanine nucleotide-exchange protein 2, org=Mus musculus	BIG2_MOUSE	Arfgef2	_LIAYGHITGNAPDSGAPGKR_	_LIAYGHITGNAPDSGAPGKR_.4	94	556.914	412.441	461.836	562.512	647.064	370.874	313.944
A2A5R2	Brefeldin A-inhibited guanine nucleotide-exchange protein 2, org=Mus musculus	BIG2_MOUSE	Arfgef2	_LIAYGHITGNAPDSGAPGKR_	_LIAYGHITGNAPDSGAPGKR_.3	94	161.568		115.823	237.016		125.172
A2A5R2	Brefeldin A-inhibited guanine nucleotide-exchange protein 2, org=Mus musculus	BIG2_MOUSE	Arfgef2	_ANFIEADKYFLPFELAC[Carbamidomethyl (C)]QSK_	_ANFIEADKYFLPFELAC[Carbamidomethyl (C)]QSK_.3	60	700.31	423.565	515.902	692.784	670.68
A2A5R2	Brefeldin A-inhibited guanine nucleotide-exchange protein 2, org=Mus musculus	BIG2_MOUSE	Arfgef2	_IFDNMKLPEQQSEK_	_IFDNMKLPEQQSEK_.3	1388	515.914	467.712	465.414	497.434	741.849	537.919
A2A5R2	Brefeldin A-inhibited guanine nucleotide-exchange protein 2, org=Mus musculus	BIG2_MOUSE	Arfgef2	_ALLTAVTSPHIEIHEGTILQTVR_	_ALLTAVTSPHIEIHEGTILQTVR_.4	142	287.297	416.808	232.103	316.275	472.102	116.635	183.45
A2A5R2	Brefeldin A-inhibited guanine nucleotide-exchange protein 2, org=Mus musculus	BIG2_MOUSE	Arfgef2	_ALLTAVTSPHIEIHEGTILQTVR_	_ALLTAVTSPHIEIHEGTILQTVR_.3	142	118.074	75.3423	129.877	126.054	232.369
A2A5R2	Brefeldin A-inhibited guanine nucleotide-exchange protein 2, org=Mus musculus	BIG2_MOUSE	Arfgef2	_ALMEAVSHAK_	_ALMEAVSHAK_.2	876	362.717		425.737		552.88	486.639
A2A5R2	Brefeldin A-inhibited guanine nucleotide-exchange protein 2, org=Mus musculus	BIG2_MOUSE	Arfgef2	_GHSLAGEEFMGLGLGNLVSGGVDKR_	_GHSLAGEEFMGLGLGNLVSGGVDKR_.4	1034	335.302	295.54	456.563	429.481	419.292		240.548
A2A5R2	Brefeldin A-inhibited guanine nucleotide-exchange protein 2, org=Mus musculus	BIG2_MOUSE	Arfgef2	_FSHILQK_	_FSHILQK_.2	373	404.259	328.286	409.214	340.604	251.204
A2A5R2	Brefeldin A-inhibited guanine nucleotide-exchange protein 2, org=Mus musculus	BIG2_MOUSE	Arfgef2	_FMSSQHLFK_	_FMSSQHLFK_.2	1612	330.633	58.6036	38.8743	242.882	99.8235		161.602
A2A5R2	Brefeldin A-inhibited guanine nucleotide-exchange protein 2, org=Mus musculus	BIG2_MOUSE	Arfgef2	_C[Carbamidomethyl (C)]MVEWSK_	_C[Carbamidomethyl (C)]MVEWSK_.2	580	244.589	72.435	146.931	288.757	74.2708	228.776
A2A5R2	Brefeldin A-inhibited guanine nucleotide-exchange protein 2, org=Mus musculus	BIG2_MOUSE	Arfgef2	_DFLRPFEHIMK_	_DFLRPFEHIMK_.3	1189	1043.02	1637	1737.12	1549.13	1322.19	701.305	930.448
A2A5R2	Brefeldin A-inhibited guanine nucleotide-exchange protein 2, org=Mus musculus	BIG2_MOUSE	Arfgef2	_DFLRPFEHIMK_	_DFLRPFEHIMK_.2	1189	76.6745	67.2617	163.403	64.1577
A2A5R2	Brefeldin A-inhibited guanine nucleotide-exchange protein 2, org=Mus musculus	BIG2_MOUSE	Arfgef2	_SGTNC[Carbamidomethyl (C)]LENLVISNGEK_	_SGTNC[Carbamidomethyl (C)]LENLVISNGEK_.2	1453	674.354	581.481	582.748	882.046	1190.2	945.822	1513.49
A2A5R2	Brefeldin A-inhibited guanine nucleotide-exchange protein 2, org=Mus musculus	BIG2_MOUSE	Arfgef2	_SGTNC[Carbamidomethyl (C)]LENLVISNGEK_	_SGTNC[Carbamidomethyl (C)]LENLVISNGEK_.3	1453	597.845		194.859	446.395	290.745
A2A5R2	Brefeldin A-inhibited guanine nucleotide-exchange protein 2, org=Mus musculus	BIG2_MOUSE	Arfgef2	_C[Carbamidomethyl (C)]ISQLELAQLIGTGVK_	_C[Carbamidomethyl (C)]ISQLELAQLIGTGVK_.2	1002	75.0384	50.8275	38.4538	74.4865	67.2429
A2A5R2	Brefeldin A-inhibited guanine nucleotide-exchange protein 2, org=Mus musculus	BIG2_MOUSE	Arfgef2	_C[Carbamidomethyl (C)]ISQLELAQLIGTGVK_	_C[Carbamidomethyl (C)]ISQLELAQLIGTGVK_.3	1002	254.38	853.26	501.026	449.787	549.47
A2A5R2	Brefeldin A-inhibited guanine nucleotide-exchange protein 2, org=Mus musculus	BIG2_MOUSE	Arfgef2	_YFLPFELAC[Carbamidomethyl (C)]QSK_	_YFLPFELAC[Carbamidomethyl (C)]QSK_.2	68			265.887		245.005		438.736
A2A5R2	Brefeldin A-inhibited guanine nucleotide-exchange protein 2, org=Mus musculus	BIG2_MOUSE	Arfgef2	_EIFLNILETSTSSFEHR_	_EIFLNILETSTSSFEHR_.3	487	130.969	157.667	118.854	199.724	192.493
A2A5R2	Brefeldin A-inhibited guanine nucleotide-exchange protein 2, org=Mus musculus	BIG2_MOUSE	Arfgef2	_GINDSKDLPEEYLSSIYDEIEGK_	_GINDSKDLPEEYLSSIYDEIEGK_.3	810	161.462	43.231	53.5067	86.4055	131.719
A2A5R2	Brefeldin A-inhibited guanine nucleotide-exchange protein 2, org=Mus musculus	BIG2_MOUSE	Arfgef2	_FSLLTASSSITEMK_	_FSLLTASSSITEMK_.2	958	1516.74	1392.52	1285.07	1386.76	1830.01	1689.97	1812.93
A2A5R2	Brefeldin A-inhibited guanine nucleotide-exchange protein 2, org=Mus musculus	BIG2_MOUSE	Arfgef2	_FSLLTASSSITEM[Oxidation (M)]K_	_FSLLTASSSITEM[Oxidation (M)]K_.3	958	79.6633	182.965
A2A5R2	Brefeldin A-inhibited guanine nucleotide-exchange protein 2, org=Mus musculus	BIG2_MOUSE	Arfgef2	_DSWDEIQQR_	_DSWDEIQQR_.2	1684		266.331	394.243	493.736	686.011	1225.42
A2A5R2	Brefeldin A-inhibited guanine nucleotide-exchange protein 2, org=Mus musculus	BIG2_MOUSE	Arfgef2	_ILADKEVK_	_ILADKEVK_.2	18	201.152		78.2197	99.0348	43.7809	59.066
A2A5R2	Brefeldin A-inhibited guanine nucleotide-exchange protein 2, org=Mus musculus	BIG2_MOUSE	Arfgef2	_SKPNLLK_	_SKPNLLK_.2	1654	64.8583	14.521		78.3871		21.9594	30.5659
A2A5R2	Brefeldin A-inhibited guanine nucleotide-exchange protein 2, org=Mus musculus	BIG2_MOUSE	Arfgef2	_FLEKGELANFR_	_FLEKGELANFR_.3	1175	276.594			194.104	401.508		175.688
A2A5R2	Brefeldin A-inhibited guanine nucleotide-exchange protein 2, org=Mus musculus	BIG2_MOUSE	Arfgef2	_GLTVMFEIMK_	_GLTVMFEIMK_.2	1358		203.753	235.953	230.848	214.088
A2A5R2	Brefeldin A-inhibited guanine nucleotide-exchange protein 2, org=Mus musculus	BIG2_MOUSE	Arfgef2	_QSLSSADNLEPDVQGHQVAAR_	_QSLSSADNLEPDVQGHQVAAR_.3	352			99.3702	70.913	76.4856
A2A5R2	Brefeldin A-inhibited guanine nucleotide-exchange protein 2, org=Mus musculus	BIG2_MOUSE	Arfgef2	_EAWTSLLLLLLTK_	_EAWTSLLLLLLTK_.2	1714	17.3124		47.9906		51.2613	34.6297	27.8335
A2A5R2	Brefeldin A-inhibited guanine nucleotide-exchange protein 2, org=Mus musculus	BIG2_MOUSE	Arfgef2	_QSQAQSKPTTPEK_	_QSQAQSKPTTPEK_.3	235		18.1261	56.0779				23.3767
A2A5R2	Brefeldin A-inhibited guanine nucleotide-exchange protein 2, org=Mus musculus	BIG2_MOUSE	Arfgef2	_GTDSGAQEVVKDILEDVVTSAVK_	_GTDSGAQEVVKDILEDVVTSAVK_.3	287	174.821		177.976	126.377		256.298	206.991
A2A5R2	Brefeldin A-inhibited guanine nucleotide-exchange protein 2, org=Mus musculus	BIG2_MOUSE	Arfgef2	_MQIEVFFK_	_MQIEVFFK_.2	479	41.1942	69.2726	70.3659		148.489
A2A5R2	Brefeldin A-inhibited guanine nucleotide-exchange protein 2, org=Mus musculus	BIG2_MOUSE	Arfgef2	_GTDSGAQEVVK_	_GTDSGAQEVVK_.2	287		53.6587	47.4061
A2A5R2	Brefeldin A-inhibited guanine nucleotide-exchange protein 2, org=Mus musculus	BIG2_MOUSE	Arfgef2	_TTIPHVLLTWRPAGMEEEVSDR_	_TTIPHVLLTWRPAGMEEEVSDR_.3	1487			344.612		374.651
A2A5R2	Brefeldin A-inhibited guanine nucleotide-exchange protein 2, org=Mus musculus	BIG2_MOUSE	Arfgef2	_TTIPHVLLTWRPAGMEEEVSDR_	_TTIPHVLLTWRPAGMEEEVSDR_.4	1487	314.396	269.081		234.522
A2A5R2	Brefeldin A-inhibited guanine nucleotide-exchange protein 2, org=Mus musculus	BIG2_MOUSE	Arfgef2	_DILEDVVTSAVK_	_DILEDVVTSAVK_.2	298			52.5512
A2A5R2	Brefeldin A-inhibited guanine nucleotide-exchange protein 2, org=Mus musculus	BIG2_MOUSE	Arfgef2	_LPEQQSEK_	_LPEQQSEK_.2	1394		312.549	340.98
A2A5R2	Brefeldin A-inhibited guanine nucleotide-exchange protein 2, org=Mus musculus	BIG2_MOUSE	Arfgef2	_IWHVIGDHFNKVGC[Carbamidomethyl (C)]NPNEDVAIFAVDSLR_	_IWHVIGDHFNKVGC[Carbamidomethyl (C)]NPNEDVAIFAVDSLR_.4	1141		104.958		65.7808
A2A5R2	Brefeldin A-inhibited guanine nucleotide-exchange protein 2, org=Mus musculus	BIG2_MOUSE	Arfgef2	_TTIPHVLLTWR_	_TTIPHVLLTWR_.3	1487	55.9703	106.893	85.6602
A2A5R2	Brefeldin A-inhibited guanine nucleotide-exchange protein 2, org=Mus musculus	BIG2_MOUSE	Arfgef2	_DLPEEYLSSIYDEIEGKK_	_DLPEEYLSSIYDEIEGKK_.3	816				49.7479
A2A5R2	Brefeldin A-inhibited guanine nucleotide-exchange protein 2, org=Mus musculus	BIG2_MOUSE	Arfgef2	_VVSLQLLLSVLQNAGPVFR_	_VVSLQLLLSVLQNAGPVFR_.3	412	15.3821		56.5586
A2A5R2	Brefeldin A-inhibited guanine nucleotide-exchange protein 2, org=Mus musculus	BIG2_MOUSE	Arfgef2	_LPDQEMGDGKGLDMAR_	_LPDQEMGDGKGLDMAR_.3	603		156.766			265.79
A2A5Z6	E3 ubiquitin-protein ligase SMURF2, org=Mus musculus	SMUF2_MOUSE	Smurf2	_VVVDGSGQC[Carbamidomethyl (C)]HSTDTVK_	_VVVDGSGQC[Carbamidomethyl (C)]HSTDTVK_.3	39	267.106	479.544	311.222	308.598	312.888	488.703	336.862
A2A5Z6	E3 ubiquitin-protein ligase SMURF2, org=Mus musculus	SMUF2_MOUSE	Smurf2	_SIPVTEENKK_	_SIPVTEENKK_.3	570	2494.89		2235.15	2186.58	1573.36	1023.5	824.34
A2A5Z6	E3 ubiquitin-protein ligase SMURF2, org=Mus musculus	SMUF2_MOUSE	Smurf2	_VPLQGFK_	_VPLQGFK_.2	681	444.779	911.979	1225.76		1422.07	1141.21	954.663
A2A5Z6	E3 ubiquitin-protein ligase SMURF2, org=Mus musculus	SMUF2_MOUSE	Smurf2	_QELSQQQPQAGHC[Carbamidomethyl (C)]R_	_QELSQQQPQAGHC[Carbamidomethyl (C)]R_.3	381	141.509	386.385	79.5819	103.151		180.232	348.361
A2A5Z6	E3 ubiquitin-protein ligase SMURF2, org=Mus musculus	SMUF2_MOUSE	Smurf2	_GIEAQFLALQK_	_GIEAQFLALQK_.2	593	219.128	195.328	240.726	214.452	210.232
A2A5Z6	E3 ubiquitin-protein ligase SMURF2, org=Mus musculus	SMUF2_MOUSE	Smurf2	_GFNEVIPQHLLK_	_GFNEVIPQHLLK_.3	604	312.898	330.408	377.642	273.724	449.232
A2A5Z6	E3 ubiquitin-protein ligase SMURF2, org=Mus musculus	SMUF2_MOUSE	Smurf2	_GFNEVIPQHLLK_	_GFNEVIPQHLLK_.2	604		47.7514	99.4234		140.999		215.111
A2A5Z6	E3 ubiquitin-protein ligase SMURF2, org=Mus musculus	SMUF2_MOUSE	Smurf2	_AVEFFDEER_	_AVEFFDEER_.2	659		312.467	246.228	289.919	481.567		1095.29
A2A5Z6	E3 ubiquitin-protein ligase SMURF2, org=Mus musculus	SMUF2_MOUSE	Smurf2	_IGTGGQVVDC[Carbamidomethyl (C)]SR_	_IGTGGQVVDC[Carbamidomethyl (C)]SR_.2	142	336.137		265.48			389.456	281.226
A2A5Z6	E3 ubiquitin-protein ligase SMURF2, org=Mus musculus	SMUF2_MOUSE	Smurf2	_VYFVDHNNR_	_VYFVDHNNR_.3	313	150.822	230.482	197.938	88.9792	410.899
A2A5Z6	E3 ubiquitin-protein ligase SMURF2, org=Mus musculus	SMUF2_MOUSE	Smurf2	_IQYLNHITR_	_IQYLNHITR_.3	173	117.526	258.634		229.151	283.707		168.716
A2A5Z6	E3 ubiquitin-protein ligase SMURF2, org=Mus musculus	SMUF2_MOUSE	Smurf2	_TFDEKELELIIC[Carbamidomethyl (C)]GLGK_	_TFDEKELELIIC[Carbamidomethyl (C)]GLGK_.3	616	86.7758	112.851	42.2743	40.2967	38.2501
A2A5Z6	E3 ubiquitin-protein ligase SMURF2, org=Mus musculus	SMUF2_MOUSE	Smurf2	_DDIYTLQINPDSAVNPEHLSYFHFVGR_	_DDIYTLQINPDSAVNPEHLSYFHFVGR_.4	462	215.187		54.788
A2A5Z6	E3 ubiquitin-protein ligase SMURF2, org=Mus musculus	SMUF2_MOUSE	Smurf2	_ALQGAAGPR_	_ALQGAAGPR_.2	688		1539.78	592.349	577.417	1324.6
A2A5Z6	E3 ubiquitin-protein ligase SMURF2, org=Mus musculus	SMUF2_MOUSE	Smurf2	_DLSNINC[Carbamidomethyl (C)]EELGPLPPGWEIR_	_DLSNINC[Carbamidomethyl (C)]EELGPLPPGWEIR_.3	287		106.137	59.8489		74.6732
A2A690	Protein TANC2, org=Mus musculus	TANC2_MOUSE	Tanc2	_SSSQLGSPDVSHLIR_	_SSSQLGSPDVSHLIR_.3	1742		151.174	128.487	131.827	191.422		220.913
A2A690	Protein TANC2, org=Mus musculus	TANC2_MOUSE	Tanc2	_MENLSMFLIK_	_MENLSMFLIK_.2	745	72.615	64.3802	52.7483	30.5432	47.0126
A2A690	Protein TANC2, org=Mus musculus	TANC2_MOUSE	Tanc2	_LLLEQGAAVAQPNRR_	_LLLEQGAAVAQPNRR_.3	1052	994.143	859.437		678.173	772.692		741.706
A2A690	Protein TANC2, org=Mus musculus	TANC2_MOUSE	Tanc2	_GAVPLFSTVR_	_GAVPLFSTVR_.2	1067	498.586	581.212			620.639	622.625
A2A690	Protein TANC2, org=Mus musculus	TANC2_MOUSE	Tanc2	_DC[Carbamidomethyl (C)]SYGAVTSPTSTLESR_	_DC[Carbamidomethyl (C)]SYGAVTSPTSTLESR_.2	161	46.7409	89.5387	47.4873	66.5966	168.008		98.0971
A2A690	Protein TANC2, org=Mus musculus	TANC2_MOUSE	Tanc2	_GVLEPLENLHK_	_GVLEPLENLHK_.3	518		344.767	221.406			358.237
A2A690	Protein TANC2, org=Mus musculus	TANC2_MOUSE	Tanc2	_SNQPSSAVHSSTVIPTGAYGQVAHSMASK_	_SNQPSSAVHSSTVIPTGAYGQVAHSMASK_.4	1619	60.1263	72.3578		45.4784
A2A690	Protein TANC2, org=Mus musculus	TANC2_MOUSE	Tanc2	_AQINSFDSLWGETALTAAAGR_	_AQINSFDSLWGETALTAAAGR_.3	1024		94.6333	28.9681
A2A699	Protein FAM171A2, org=Mus musculus	F1712_MOUSE	Fam171a2	_AQLPAPPPPAPPR_	_AQLPAPPPPAPPR_.2	707	1310.92	1003.89	970.799	857.779	1175.08	1215.49	1178.77
A2A699	Protein FAM171A2, org=Mus musculus	F1712_MOUSE	Fam171a2	_ALAVGTSIPAWR_	_ALAVGTSIPAWR_.2	243	1080.15	1164.93	753.762	1224.11	1609.09	1014.33	588.46
A2A699	Protein FAM171A2, org=Mus musculus	F1712_MOUSE	Fam171a2	_SASRPAAEPPGAR_	_SASRPAAEPPGAR_.3	421	596.226	393.255	388.242	443.758	552.368	572.712	588.761
A2A699	Protein FAM171A2, org=Mus musculus	F1712_MOUSE	Fam171a2	_LALSEDTEPSSSESR_	_LALSEDTEPSSSESR_.2	720	300.471	243.776	275.822	291.615	358.439	271.946	470.325
A2A699	Protein FAM171A2, org=Mus musculus	F1712_MOUSE	Fam171a2	_NVMPTLVIPAHYVR_	_NVMPTLVIPAHYVR_.3	534	684.324	654.132	685.814	676.225	811.291		347.448
A2A699	Protein FAM171A2, org=Mus musculus	F1712_MOUSE	Fam171a2	_LPVSSTYSQLWASLTPASTQQEMR_	_LPVSSTYSQLWASLTPASTQQEMR_.3	163	312.452	297.715	275.469	335.888	457.179		760.001
A2A699	Protein FAM171A2, org=Mus musculus	F1712_MOUSE	Fam171a2	_SVEGPGGLEPSLDEYRR_	_SVEGPGGLEPSLDEYRR_.3	445	1235.62	1631.96	256.589	1182.98	1407.13
A2A699	Protein FAM171A2, org=Mus musculus	F1712_MOUSE	Fam171a2	_AWFVSLDGR_	_AWFVSLDGR_.2	650	1151.13	1255.64	903.825	988.339	1425.29
A2A699	Protein FAM171A2, org=Mus musculus	F1712_MOUSE	Fam171a2	_PGFLTNSVPWR_	_PGFLTNSVPWR_.2	100	369.512	543.564	412.425	443.338	540.04	376.691	383.007
A2A699	Protein FAM171A2, org=Mus musculus	F1712_MOUSE	Fam171a2	_TLLAAGTTDSEGVATLPLSYR_	_TLLAAGTTDSEGVATLPLSYR_.3	68	526.86		296.991	364.347	357.018		397.769
A2A699	Protein FAM171A2, org=Mus musculus	F1712_MOUSE	Fam171a2	_LGTWVLVTAAR_	_LGTWVLVTAAR_.2	89	361.807	449.949	256.179	348.837	351.84
A2A699	Protein FAM171A2, org=Mus musculus	F1712_MOUSE	Fam171a2	_LLELGVKPHPR_	_LLELGVKPHPR_.3	639		441.313	348.942		341.027
A2A699	Protein FAM171A2, org=Mus musculus	F1712_MOUSE	Fam171a2	_TGLC[Carbamidomethyl (C)]SPEDNSLTPLLDEVVAPEGR_	_TGLC[Carbamidomethyl (C)]SPEDNSLTPLLDEVVAPEGR_.3	735	324.581	186.332	150.822		174.086
A2A699	Protein FAM171A2, org=Mus musculus	F1712_MOUSE	Fam171a2	_SQPWVQFQR_	_SQPWVQFQR_.2	150	748.916	824.993	632.729
A2A699	Protein FAM171A2, org=Mus musculus	F1712_MOUSE	Fam171a2	_LQLSGPSDNKR_	_LQLSGPSDNKR_.3	354	345.954			164.781
A2A699	Protein FAM171A2, org=Mus musculus	F1712_MOUSE	Fam171a2	_SVEGPGGLEPSLDEYR_	_SVEGPGGLEPSLDEYR_.2	445					90.0829
A2A6A1	G patch domain-containing protein 8, org=Mus musculus	GPTC8_MOUSE	Gpatch8	_TDPIPIVVK_	_TDPIPIVVK_.2	67	910.012	1264.67	960.093	1020.33	936.461	651.452	1015.07
A2A6A1	G patch domain-containing protein 8, org=Mus musculus	GPTC8_MOUSE	Gpatch8	_NNLGPPLQK_	_NNLGPPLQK_.2	289	483.439	570.886	592.393	477.981	199.22	909.841	573.168
A2A6A1	G patch domain-containing protein 8, org=Mus musculus	GPTC8_MOUSE	Gpatch8	_RLHELAEQR_	_RLHELAEQR_.3	195		98.8099		88.2046	95.4066	90.5416	82.7419
A2A6A1	G patch domain-containing protein 8, org=Mus musculus	GPTC8_MOUSE	Gpatch8	_GSESDC[Carbamidomethyl (C)]SPEDKNSVTAR_	_GSESDC[Carbamidomethyl (C)]SPEDKNSVTAR_.3	1079	27.0653	15.5793	32.21	114.845	13.4682	65.2028
A2A6A1	G patch domain-containing protein 8, org=Mus musculus	GPTC8_MOUSE	Gpatch8	_TVSEASELQK_	_TVSEASELQK_.2	457	364.446			523.066	473.452	667.642	539.96
A2A6A1	G patch domain-containing protein 8, org=Mus musculus	GPTC8_MOUSE	Gpatch8	_LQQAAQQHIQQQLLAK_	_LQQAAQQHIQQQLLAK_.3	1326	13.1565	75.0268	33.0844	57.4436	75.9644
A2A6A1	G patch domain-containing protein 8, org=Mus musculus	GPTC8_MOUSE	Gpatch8	_VLEVEKEDTEELR_	_VLEVEKEDTEELR_.3	100		370.62	290.509	169.937		393.938
A2A6A1	G patch domain-containing protein 8, org=Mus musculus	GPTC8_MOUSE	Gpatch8	_LGVSFSFAK_	_LGVSFSFAK_.2	298	146.759	183.402	255.202	345.349	287.555
A2A6A1	G patch domain-containing protein 8, org=Mus musculus	GPTC8_MOUSE	Gpatch8	_HPTGPFFPVLSK_	_HPTGPFFPVLSK_.2	528		188.398		132.266	91.0137
A2A6A1	G patch domain-containing protein 8, org=Mus musculus	GPTC8_MOUSE	Gpatch8	_EAAVAGPSEPGGKTETK_	_EAAVAGPSEPGGKTETK_.4	467			497.708	245.033			225.829
A2A6A1	G patch domain-containing protein 8, org=Mus musculus	GPTC8_MOUSE	Gpatch8	_KPNVC[Carbamidomethyl (C)]EEVLATPNK_	_KPNVC[Carbamidomethyl (C)]EEVLATPNK_.3	1109			132.127	307.609
A2A6A1	G patch domain-containing protein 8, org=Mus musculus	GPTC8_MOUSE	Gpatch8	_GAGLPSQNSNTGTGR_	_GAGLPSQNSNTGTGR_.2	1064			163.864
A2A6Q5	Cell division cycle protein 27 homolog, org=Mus musculus	CDC27_MOUSE	Cdc27	_ESLVYFLIGK_	_ESLVYFLIGK_.2	737	66.0966	144.844	113.13	107.041	95.0092		206.059
A2A6Q5	Cell division cycle protein 27 homolog, org=Mus musculus	CDC27_MOUSE	Cdc27	_LAEGEQILSGGVFNK_	_LAEGEQILSGGVFNK_.2	85	277.752	347.495	254.397		419.305
A2A6Q5	Cell division cycle protein 27 homolog, org=Mus musculus	CDC27_MOUSE	Cdc27	_FSLAEMHFQK_	_FSLAEMHFQK_.3	652		82.1657	175.524	176.686	150.294
A2A6Q5	Cell division cycle protein 27 homolog, org=Mus musculus	CDC27_MOUSE	Cdc27	_ITTVTPQIQAFNLQK_	_ITTVTPQIQAFNLQK_.2	443	434.884	302.439	351.867	370.265	453.954	600.274
A2A6Q5	Cell division cycle protein 27 homolog, org=Mus musculus	CDC27_MOUSE	Cdc27	_AAAEGLMSLLR_	_AAAEGLMSLLR_.2	458	154.07	172.5		203.829	130.553
A2A6Q5	Cell division cycle protein 27 homolog, org=Mus musculus	CDC27_MOUSE	Cdc27	_GYLALC[Carbamidomethyl (C)]SYNC[Carbamidomethyl (C)]K_	_GYLALC[Carbamidomethyl (C)]SYNC[Carbamidomethyl (C)]K_.2	473	65.432	101.69	65.589	105.608			40.6223
A2A6Q5	Cell division cycle protein 27 homolog, org=Mus musculus	CDC27_MOUSE	Cdc27	_TVLQEPVQAAIWQALNHYAYR_	_TVLQEPVQAAIWQALNHYAYR_.3	2	185.946	102.124	110.386	110.204
A2A6Q5	Cell division cycle protein 27 homolog, org=Mus musculus	CDC27_MOUSE	Cdc27	_ALDINPQSSVLLC[Carbamidomethyl (C)]HIGVVQHALK_	_ALDINPQSSVLLC[Carbamidomethyl (C)]HIGVVQHALK_.4	662			62.4508	118.1
A2A6T1	Cerebellar degeneration-related protein 2-like, org=Mus musculus	CDR2L_MOUSE	Cdr2l	_HAGNLTLHANSVR_	_HAGNLTLHANSVR_.3	334		209.682	227.907	207.628	141.849
A2A6T1	Cerebellar degeneration-related protein 2-like, org=Mus musculus	CDR2L_MOUSE	Cdr2l	_QLC[Carbamidomethyl (C)]EMEGC[Carbamidomethyl (C)]R_	_QLC[Carbamidomethyl (C)]EMEGC[Carbamidomethyl (C)]R_.2	233			318.182	458.803	1741.74
A2A6T1	Cerebellar degeneration-related protein 2-like, org=Mus musculus	CDR2L_MOUSE	Cdr2l	_HAGVQTSRPISR_	_HAGVQTSRPISR_.3	383		57.0654	38.3596		76.2289
A2A761	Zinc finger protein 69, org=Mus musculus	ZFP69_MOUSE	Zfp69	_PTVISQLEK_	_PTVISQLEK_.2	178	4663.57	3167.9	4320	4450.6	2091.65	6339.56	4520.55
A2A791	Zinc finger MYM-type protein 4, org=Mus musculus	ZMYM4_MOUSE	Zmym4	_MLPSVPATAVR_	_MLPSVPATAVR_.2	328	1396.09	1298.36	1234.04	1435.05	1251.53	1440.41	1138.68
A2A791	Zinc finger MYM-type protein 4, org=Mus musculus	ZMYM4_MOUSE	Zmym4	_SSAEMIENTNSLGK_	_SSAEMIENTNSLGK_.2	539	270.658	272.146	198.08	357.717	179.149	248.212	365.771
A2A791	Zinc finger MYM-type protein 4, org=Mus musculus	ZMYM4_MOUSE	Zmym4	_INNVMAMC[Carbamidomethyl (C)]EYC[Carbamidomethyl (C)]K_	_INNVMAMC[Carbamidomethyl (C)]EYC[Carbamidomethyl (C)]K_.2	722	170.514	132.339	176.331	243.017	142.167	248.754	234.855
A2A791	Zinc finger MYM-type protein 4, org=Mus musculus	ZMYM4_MOUSE	Zmym4	_LAAQSQHVGFAR_	_LAAQSQHVGFAR_.3	669	4725.25	3567.41	3889.06	4957.95	5014.24	4930.47
A2A791	Zinc finger MYM-type protein 4, org=Mus musculus	ZMYM4_MOUSE	Zmym4	_ALLC[Carbamidomethyl (C)]KPITQTK_	_ALLC[Carbamidomethyl (C)]KPITQTK_.3	946	636.581	1095.87	842.998	549.707	563.935	697.826
A2A791	Zinc finger MYM-type protein 4, org=Mus musculus	ZMYM4_MOUSE	Zmym4	_LFATKPELLDYK_	_LFATKPELLDYK_.3	693	729.089	621.705	403.195	453.54	389.28		517.021
A2A791	Zinc finger MYM-type protein 4, org=Mus musculus	ZMYM4_MOUSE	Zmym4	_MC[Carbamidomethyl (C)]SYC[Carbamidomethyl (C)]LQTSPK_	_MC[Carbamidomethyl (C)]SYC[Carbamidomethyl (C)]LQTSPK_.2	774	259.741		179.944	199.438	265.565	277.993	298.748
A2A791	Zinc finger MYM-type protein 4, org=Mus musculus	ZMYM4_MOUSE	Zmym4	_DVISAQFENSTTSK_	_DVISAQFENSTTSK_.2	401		163.339	137.036	92.8666	85.7915	276.837	233.481
A2A791	Zinc finger MYM-type protein 4, org=Mus musculus	ZMYM4_MOUSE	Zmym4	_MVTSAGVQVQC[Carbamidomethyl (C)]NSC[Carbamidomethyl (C)]K_	_MVTSAGVQVQC[Carbamidomethyl (C)]NSC[Carbamidomethyl (C)]K_.2	569	54.6743	48.778	73.7023	73.0029	99.6851	120.408	121.089
A2A791	Zinc finger MYM-type protein 4, org=Mus musculus	ZMYM4_MOUSE	Zmym4	_TSAIPQYHLAMSDGSIR_	_TSAIPQYHLAMSDGSIR_.3	584	771.976	534.38	685.698		781.979		799.91
A2A791	Zinc finger MYM-type protein 4, org=Mus musculus	ZMYM4_MOUSE	Zmym4	_SDVFYLQPER_	_SDVFYLQPER_.2	1489	518.433	824.738	479.741	599.41	900.101		537.088
A2A791	Zinc finger MYM-type protein 4, org=Mus musculus	ZMYM4_MOUSE	Zmym4	_LYEFYLSK_	_LYEFYLSK_.2	1473	366.018	454.437	530.059	436.372	415.347
A2A791	Zinc finger MYM-type protein 4, org=Mus musculus	ZMYM4_MOUSE	Zmym4	_ESIGSELGNSFASNIR_	_ESIGSELGNSFASNIR_.2	233	291.042	182.067	295.079	201.56	278.206	616.523
A2A791	Zinc finger MYM-type protein 4, org=Mus musculus	ZMYM4_MOUSE	Zmym4	_IIGDASTQTDALK_	_IIGDASTQTDALK_.2	920	222.474	340.437	342.16	202.105			335.528
A2A791	Zinc finger MYM-type protein 4, org=Mus musculus	ZMYM4_MOUSE	Zmym4	_VEDFC[Carbamidomethyl (C)]C[Carbamidomethyl (C)]EEC[Carbamidomethyl (C)]MSK_	_VEDFC[Carbamidomethyl (C)]C[Carbamidomethyl (C)]EEC[Carbamidomethyl (C)]MSK_.2	794	66.0998	33.9091	50.6469	128.558			76.9343
A2A791	Zinc finger MYM-type protein 4, org=Mus musculus	ZMYM4_MOUSE	Zmym4	_AANQVEETLHTHLPQNPETNFR_	_AANQVEETLHTHLPQNPETNFR_.4	202		291.662	380.651		440.587	1015.7
A2A791	Zinc finger MYM-type protein 4, org=Mus musculus	ZMYM4_MOUSE	Zmym4	_AVAPQQGLLDR_	_AVAPQQGLLDR_.2	261	444.745	283.451	213.339	312.514
A2A791	Zinc finger MYM-type protein 4, org=Mus musculus	ZMYM4_MOUSE	Zmym4	_VKDEPDNAQEYSHGQQQK_	_VKDEPDNAQEYSHGQQQK_.3	272			61.0356	73.835	70.5192		107.662
A2A791	Zinc finger MYM-type protein 4, org=Mus musculus	ZMYM4_MOUSE	Zmym4	_HEVNYQNVVHK_	_HEVNYQNVVHK_.3	455			41.3285	373.035	201.584		40.7135
A2A791	Zinc finger MYM-type protein 4, org=Mus musculus	ZMYM4_MOUSE	Zmym4	_SVVPVEPR_	_SVVPVEPR_.2	1182	177.729		99.9146	116.084		105.003
A2A791	Zinc finger MYM-type protein 4, org=Mus musculus	ZMYM4_MOUSE	Zmym4	_YMYGVNAWK_	_YMYGVNAWK_.2	1208		280.974	308.729	365.73
A2A791	Zinc finger MYM-type protein 4, org=Mus musculus	ZMYM4_MOUSE	Zmym4	_LATHPFEADLLEMAEMIAEDEEKEK_	_LATHPFEADLLEMAEMIAEDEEKEK_.4	1038		78.6066	64.4384	39.6254
A2A791	Zinc finger MYM-type protein 4, org=Mus musculus	ZMYM4_MOUSE	Zmym4	_TELFC[Carbamidomethyl (C)]SVNC[Carbamidomethyl (C)]LSAYR_	_TELFC[Carbamidomethyl (C)]SVNC[Carbamidomethyl (C)]LSAYR_.2	553		39.0361		73.2308
A2A791	Zinc finger MYM-type protein 4, org=Mus musculus	ZMYM4_MOUSE	Zmym4	_QFDQVSVFK_	_QFDQVSVFK_.2	140			146.908
A2A7S8	NHS-like protein 3, org=Mus musculus	NHSL3_MOUSE	Nhsl3	_ASPVTAPSSGLHAAVR_	_ASPVTAPSSGLHAAVR_.3	841	2501.17	1611.13	2373.24	2323.56	1821.52	1861.38	2318.03
A2A7S8	NHS-like protein 3, org=Mus musculus	NHSL3_MOUSE	Nhsl3	_ASPVTAPSSGLHAAVR_	_ASPVTAPSSGLHAAVR_.2	841	394.341	228.787	388.085	468.659	190.033	335.014	240.816
A2A7S8	NHS-like protein 3, org=Mus musculus	NHSL3_MOUSE	Nhsl3	_SGPQMSTPLSDR_	_SGPQMSTPLSDR_.2	585	2349.9	1956.37	2400.82	2605	1660.65	2765.72	2509.26
A2A7S8	NHS-like protein 3, org=Mus musculus	NHSL3_MOUSE	Nhsl3	_VPAPFSPPPSK_	_VPAPFSPPPSK_.2	605	2340.53	1231.31	1726.89	2379.04	2192.37	2528.69	2491.81
A2A7S8	NHS-like protein 3, org=Mus musculus	NHSL3_MOUSE	Nhsl3	_IPTVDGRPGLALGTGVR_	_IPTVDGRPGLALGTGVR_.3	195	2215.38	1350.67	2084.12	3334.49	1894.27	2064.97	1578.37
A2A7S8	NHS-like protein 3, org=Mus musculus	NHSL3_MOUSE	Nhsl3	_SVGASTGIPNPSPGSSAPQKPLR_	_SVGASTGIPNPSPGSSAPQKPLR_.3	812	1049.26	953.089	1396.16	1278.15	767.513	1030.86	1305.9
A2A7S8	NHS-like protein 3, org=Mus musculus	NHSL3_MOUSE	Nhsl3	_VYHDDTLVGR_	_VYHDDTLVGR_.3	238	1205.22	912.569	1378.27	1330.36	988.218	1110.28	968.973
A2A7S8	NHS-like protein 3, org=Mus musculus	NHSL3_MOUSE	Nhsl3	_LIPHAVLPPTVDVVALGR_	_LIPHAVLPPTVDVVALGR_.3	293	761.152	839.159	802.627	1401.45	872.206	483.059	800.017
A2A7S8	NHS-like protein 3, org=Mus musculus	NHSL3_MOUSE	Nhsl3	_SYMTESSTAEDALSVR_	_SYMTESSTAEDALSVR_.2	112	509.523	313.929	684.615	625.077	454.747	443.96	613.926
A2A7S8	NHS-like protein 3, org=Mus musculus	NHSL3_MOUSE	Nhsl3	_SISEHRPPPQAQK_	_SISEHRPPPQAQK_.3	926	306.365	403.834	461.533	536.973	171.592	314	557.697
A2A7S8	NHS-like protein 3, org=Mus musculus	NHSL3_MOUSE	Nhsl3	_VSLQALEAETEAGTDAEAVIQR_	_VSLQALEAETEAGTDAEAVIQR_.3	212	302.491	284.427	290.859	399.724	211.99	523.644	678.248
A2A7S8	NHS-like protein 3, org=Mus musculus	NHSL3_MOUSE	Nhsl3	_GLAVAPASPGK_	_GLAVAPASPGK_.1	536	56.7486	67.2583	79.9529	26.8599	33.3676	97.3264	74.7449
A2A7S8	NHS-like protein 3, org=Mus musculus	NHSL3_MOUSE	Nhsl3	_GLAVAPASPGK_	_GLAVAPASPGK_.2	536	1006.37	1276.78	1305.55	1332.35	989.541	1471.54
A2A7S8	NHS-like protein 3, org=Mus musculus	NHSL3_MOUSE	Nhsl3	_EDSGTPLVTPSLLQMVR_	_EDSGTPLVTPSLLQMVR_.2	793	632.503	594.891	749.041	1244.26	516.715	947.125	1175.32
A2A7S8	NHS-like protein 3, org=Mus musculus	NHSL3_MOUSE	Nhsl3	_EDSGTPLVTPSLLQMVR_	_EDSGTPLVTPSLLQMVR_.3	793		182.087	262.723	330.448	116.509	408.394
A2A7S8	NHS-like protein 3, org=Mus musculus	NHSL3_MOUSE	Nhsl3	_SVGASTGIPNPSPGSSAPQKPLRR_	_SVGASTGIPNPSPGSSAPQKPLRR_.3	812	328.336	179.47	295.008	459.187	253.113	210.519	330.474
A2A7S8	NHS-like protein 3, org=Mus musculus	NHSL3_MOUSE	Nhsl3	_SVGASTGIPNPSPGSSAPQKPLRR_	_SVGASTGIPNPSPGSSAPQKPLRR_.4	812	463.32		317.01	1024.69	494.664	433.628	384.914
A2A7S8	NHS-like protein 3, org=Mus musculus	NHSL3_MOUSE	Nhsl3	_SPGASVSSSLTSLC[Carbamidomethyl (C)]SSSSDPTPLDR_	_SPGASVSSSLTSLC[Carbamidomethyl (C)]SSSSDPTPLDR_.3	560	535.587	203.749	367.94	555.184	399.979	532.864
A2A7S8	NHS-like protein 3, org=Mus musculus	NHSL3_MOUSE	Nhsl3	_LQLERPVSPEAQADLQR_	_LQLERPVSPEAQADLQR_.3	902	493.653	252.587	444.731	668.098	498.853		243.065
A2A7S8	NHS-like protein 3, org=Mus musculus	NHSL3_MOUSE	Nhsl3	_NLVAELR_	_NLVAELR_.2	919	1290.71	1223.01	2177.44	2613.52	877.552
A2A7S8	NHS-like protein 3, org=Mus musculus	NHSL3_MOUSE	Nhsl3	_C[Carbamidomethyl (C)]SLLSASPASVR_	_C[Carbamidomethyl (C)]SLLSASPASVR_.2	319	1153.39	640.423	873.494	783.252		2351.26	2644.98
A2A7S8	NHS-like protein 3, org=Mus musculus	NHSL3_MOUSE	Nhsl3	_ASSLAASESPASALPTGIPEAEPR_	_ASSLAASESPASALPTGIPEAEPR_.3	859		128.454	249.473	332.536	239.111	488.604
A2A7S8	NHS-like protein 3, org=Mus musculus	NHSL3_MOUSE	Nhsl3	_STVLGLPQHVQK_	_STVLGLPQHVQK_.3	159	589.121	146.872	758.317	510.788	457.907		662.743
A2A7S8	NHS-like protein 3, org=Mus musculus	NHSL3_MOUSE	Nhsl3	_STVLGLPQHVQK_	_STVLGLPQHVQK_.2	159	346.027	255.412	443.304		237.513
A2A7S8	NHS-like protein 3, org=Mus musculus	NHSL3_MOUSE	Nhsl3	_GSAVPDGPLGLPPKPER_	_GSAVPDGPLGLPPKPER_.3	450	862.679		577.398	535.076	569.003
A2A7S8	NHS-like protein 3, org=Mus musculus	NHSL3_MOUSE	Nhsl3	_GSTFRPHDSFPK_	_GSTFRPHDSFPK_.3	135	683.928		1202.37	1036.41	1103.86
A2A7S8	NHS-like protein 3, org=Mus musculus	NHSL3_MOUSE	Nhsl3	_KLQLERPVSPEAQADLQR_	_KLQLERPVSPEAQADLQR_.4	901	169.506		162.611	455.146	313.141		180.976
A2A7S8	NHS-like protein 3, org=Mus musculus	NHSL3_MOUSE	Nhsl3	_KLQLERPVSPEAQADLQR_	_KLQLERPVSPEAQADLQR_.3	901		36.9233	75.3055	139.393
A2A7S8	NHS-like protein 3, org=Mus musculus	NHSL3_MOUSE	Nhsl3	_LKASSLAASESPASALPTGIPEAEPR_	_LKASSLAASESPASALPTGIPEAEPR_.3	857	334.752	163.922		181.143	325.688
A2A7S8	NHS-like protein 3, org=Mus musculus	NHSL3_MOUSE	Nhsl3	_FSSASSPR_	_FSSASSPR_.2	335			103.663
A2A863	Integrin beta-4, org=Mus musculus	ITB4_MOUSE	Itgb4	_SQVSPQGLQVR_	_SQVSPQGLQVR_.2	100	16914.9	15712.6	15217.2	13536	13833.7	18713.7	19933.9
A2A863	Integrin beta-4, org=Mus musculus	ITB4_MOUSE	Itgb4	_GAVGVPDTPTR_	_GAVGVPDTPTR_.2	1519	13055.5	10382.6	11096.7	10268.5	9017.39	15732.2	16786.5
A2A863	Integrin beta-4, org=Mus musculus	ITB4_MOUSE	Itgb4	_EAIINLATQPK_	_EAIINLATQPK_.2	1313	11655	11792.7	11603.9	10626.5	9855.23	13847	13429.1
A2A863	Integrin beta-4, org=Mus musculus	ITB4_MOUSE	Itgb4	_LTVPGLSENVPYK_	_LTVPGLSENVPYK_.2	1697	11072.2	10588.7	10027.6	9941.33	8994.42	15237.4	14780.3
A2A863	Integrin beta-4, org=Mus musculus	ITB4_MOUSE	Itgb4	_TQDYPSVPTLVR_	_TQDYPSVPTLVR_.2	302	10205.2	9107.1	8985.99	8562.5	7961.24	11922.3	12527.5
A2A863	Integrin beta-4, org=Mus musculus	ITB4_MOUSE	Itgb4	_LC[Carbamidomethyl (C)]TENLMKPGTR_	_LC[Carbamidomethyl (C)]TENLMKPGTR_.3	829	9391.59	8517.54	8416.22	7256.98	6799.2	7548.16	6530.51
A2A863	Integrin beta-4, org=Mus musculus	ITB4_MOUSE	Itgb4	_LC[Carbamidomethyl (C)]TENLMKPGTR_	_LC[Carbamidomethyl (C)]TENLMKPGTR_.2	829	264.527	539.374	642.504	479.779	384.661	558.345	383.425
A2A863	Integrin beta-4, org=Mus musculus	ITB4_MOUSE	Itgb4	_LC[Carbamidomethyl (C)]TENLM[Oxidation (M)]KPGTR_	_LC[Carbamidomethyl (C)]TENLM[Oxidation (M)]KPGTR_.3	829	560.489	389.345	236.085		272.513	256.717
A2A863	Integrin beta-4, org=Mus musculus	ITB4_MOUSE	Itgb4	_LEAGGSLTR_	_LEAGGSLTR_.2	1782	8122.08	7906.92	6814.89	6472.74	6187.09	9610.76	8711.67
A2A863	Integrin beta-4, org=Mus musculus	ITB4_MOUSE	Itgb4	_TEVTSDTLQK_	_TEVTSDTLQK_.2	384	7052.43	8166.31	7217.58	6666.98	4728.53	9143.46	8332.81
A2A863	Integrin beta-4, org=Mus musculus	ITB4_MOUSE	Itgb4	_VLSTSSTLTR_	_VLSTSSTLTR_.2	1477	7833.32	7059.43	6667.04	5733.65	5807.14	9358.68	8206.46
A2A863	Integrin beta-4, org=Mus musculus	ITB4_MOUSE	Itgb4	_VAPGYYTVTAEQDAR_	_VAPGYYTVTAEQDAR_.2	918	5793.63	4934.74	5297.67	4903.91	4994.22	6963.53	8290.39
A2A863	Integrin beta-4, org=Mus musculus	ITB4_MOUSE	Itgb4	_VAPGYYTVTAEQDAR_	_VAPGYYTVTAEQDAR_.3	918	1286.57	1101.32	1189.65	1145.16	1223.02	2273.07	1260.59
A2A863	Integrin beta-4, org=Mus musculus	ITB4_MOUSE	Itgb4	_LVFSALGPTSLK_	_LVFSALGPTSLK_.2	1530	6862.17	7894.76	6389.11	5644.29	4726.45	9477.82	8482.19
A2A863	Integrin beta-4, org=Mus musculus	ITB4_MOUSE	Itgb4	_LGQPSTTTVILGEHDETDR_	_LGQPSTTTVILGEHDETDR_.3	1094	6177.92	7207.54	7423.6	5541.52	4349.79	6964.39	6767.01
A2A863	Integrin beta-4, org=Mus musculus	ITB4_MOUSE	Itgb4	_VLVDNPK_	_VLVDNPK_.2	1275	7132.21	6225.86	6432.55	5598.52	5302.29	6865.66	6919.56
A2A863	Integrin beta-4, org=Mus musculus	ITB4_MOUSE	Itgb4	_FQVQLSNPK_	_FQVQLSNPK_.2	1081	6617.49	6093.28	5353.56	4972	5751.7	7241.42	7054.09
A2A863	Integrin beta-4, org=Mus musculus	ITB4_MOUSE	Itgb4	_TSGFLC[Carbamidomethyl (C)]NDR_	_TSGFLC[Carbamidomethyl (C)]NDR_.2	548	5360.17	6511.43	6834.68	6066.92	5118.13	6001.31	6593.57
A2A863	Integrin beta-4, org=Mus musculus	ITB4_MOUSE	Itgb4	_HVTQEFVTR_	_HVTQEFVTR_.2	1791	5840.52	6980.22	6595.28	5346.57	5070.57	5360.08	4836.11
A2A863	Integrin beta-4, org=Mus musculus	ITB4_MOUSE	Itgb4	_TTEGFGPER_	_TTEGFGPER_.2	1716	5525.77	6451.71	5231.97	5152.2	4112.39	6601.96	6629.76
A2A863	Integrin beta-4, org=Mus musculus	ITB4_MOUSE	Itgb4	_LKEPWPNSDPPFSFK_	_LKEPWPNSDPPFSFK_.3	191	3780.92	4482.52	5372.97	4379.65	4862.72	3831.75	3162.04
A2A863	Integrin beta-4, org=Mus musculus	ITB4_MOUSE	Itgb4	_LKEPWPNSDPPFSFK_	_LKEPWPNSDPPFSFK_.2	191	609.081	984.124	1427.42	1019.13	892.127	953.771	1392.46
A2A863	Integrin beta-4, org=Mus musculus	ITB4_MOUSE	Itgb4	_VSWQEPQC[Carbamidomethyl (C)]DR_	_VSWQEPQC[Carbamidomethyl (C)]DR_.2	1542	5243.34	5169.09	5581.03	4564.43	3553.41	5875.28	5866.27
A2A863	Integrin beta-4, org=Mus musculus	ITB4_MOUSE	Itgb4	_LGLC[Carbamidomethyl (C)]EDLR_	_LGLC[Carbamidomethyl (C)]EDLR_.2	625	5480.9	5185.39	5077.02	4881.38	3641	5167.62	5459.66
A2A863	Integrin beta-4, org=Mus musculus	ITB4_MOUSE	Itgb4	_THQEVPSEPGR_	_THQEVPSEPGR_.3	1217	3602.22	2818.49	2992.89	2572.08	2948.01	3675.1	3667.36
A2A863	Integrin beta-4, org=Mus musculus	ITB4_MOUSE	Itgb4	_THQEVPSEPGR_	_THQEVPSEPGR_.2	1217	1012.86	1240.46	959.899	946.813	865.291	1442.72	1588.39
A2A863	Integrin beta-4, org=Mus musculus	ITB4_MOUSE	Itgb4	_EDQGGNIHLKPSFSDGLR_	_EDQGGNIHLKPSFSDGLR_.4	430	2500.63	2241.23	2681.46	2431.59	1850.04	3306.8	2495.18
A2A863	Integrin beta-4, org=Mus musculus	ITB4_MOUSE	Itgb4	_EDQGGNIHLKPSFSDGLR_	_EDQGGNIHLKPSFSDGLR_.3	430	1448.07	2341.14	1902.47	1773.69	1361.16	1500.53	1520.52
A2A863	Integrin beta-4, org=Mus musculus	ITB4_MOUSE	Itgb4	_VPLFIRPEDDDEKQLLVEAIDVPVGTATLGR_	_VPLFIRPEDDDEKQLLVEAIDVPVGTATLGR_.4	948	4287.73	3887.99	4119.81	4357.59	3070.73	3776.18	4324.63
A2A863	Integrin beta-4, org=Mus musculus	ITB4_MOUSE	Itgb4	_AVEDIDGTHVC[Carbamidomethyl (C)]QLAK_	_AVEDIDGTHVC[Carbamidomethyl (C)]QLAK_.3	415	2894.9	3445.24	3176.16	3058.13	2797.31	2750.33	3276.38
A2A863	Integrin beta-4, org=Mus musculus	ITB4_MOUSE	Itgb4	_AVEDIDGTHVC[Carbamidomethyl (C)]QLAK_	_AVEDIDGTHVC[Carbamidomethyl (C)]QLAK_.2	415	420.312	619.082	578.986	590.334	548.627	476.223	595.615
A2A863	Integrin beta-4, org=Mus musculus	ITB4_MOUSE	Itgb4	_AC[Carbamidomethyl (C)]DDC[Carbamidomethyl (C)]PFK_	_AC[Carbamidomethyl (C)]DDC[Carbamidomethyl (C)]PFK_.2	649	3403.89	4258.15	3352.48	3334.55	2720	4502.04	3671.07
A2A863	Integrin beta-4, org=Mus musculus	ITB4_MOUSE	Itgb4	_QDHTIVDTVLLAPR_	_QDHTIVDTVLLAPR_.3	881	3035.5	4109.91	3537.38	2866.51	2381.19	3527.64	2637.1
A2A863	Integrin beta-4, org=Mus musculus	ITB4_MOUSE	Itgb4	_ITNNVQRPGFATHAASTSPTELVPYGLSLR_	_ITNNVQRPGFATHAASTSPTELVPYGLSLR_.4	796	3089.24	3291.69	3269.55	3085.15	2511.09	2844.35	2791.16
A2A863	Integrin beta-4, org=Mus musculus	ITB4_MOUSE	Itgb4	_DYSTLTSLSSQDSR_	_DYSTLTSLSSQDSR_.2	1505	2677.48	2251.64	2501.11	2233.5	1502.23	4300.67	4287.33
A2A863	Integrin beta-4, org=Mus musculus	ITB4_MOUSE	Itgb4	_NGAGWGPER_	_NGAGWGPER_.2	1304	3056.05	3005.55	3406.64	3308.74	2360.25	3538.03	2839.94
A2A863	Integrin beta-4, org=Mus musculus	ITB4_MOUSE	Itgb4	_SC[Carbamidomethyl (C)]AYC[Carbamidomethyl (C)]TDELFK_	_SC[Carbamidomethyl (C)]AYC[Carbamidomethyl (C)]TDELFK_.2	48	2543.36	2976.34	3276.18	2350.36	1584.62	3464.88	3572.34
A2A863	Integrin beta-4, org=Mus musculus	ITB4_MOUSE	Itgb4	_RGEVGTYNVHLR_	_RGEVGTYNVHLR_.3	403	2157.56	2817.83	2934.79	2558.75	2838.42	2187.96	1869.58
A2A863	Integrin beta-4, org=Mus musculus	ITB4_MOUSE	Itgb4	_QVEQGSFHELK_	_QVEQGSFHELK_.3	907	2147.09	2439.34	2447.44	1656.13	1783.92	2272.57	2108.33
A2A863	Integrin beta-4, org=Mus musculus	ITB4_MOUSE	Itgb4	_QVEQGSFHELK_	_QVEQGSFHELK_.2	907	306.595	110.667	211.838	251.12	137.265	70.1099	183.06
A2A863	Integrin beta-4, org=Mus musculus	ITB4_MOUSE	Itgb4	_DYVPVEGELLFHPGETWK_	_DYVPVEGELLFHPGETWK_.3	1040	1948.08	2258.93	2260.62	1951.41	1616.28	2403.84	1477.43
A2A863	Integrin beta-4, org=Mus musculus	ITB4_MOUSE	Itgb4	_RFQVQLSNPK_	_RFQVQLSNPK_.2	1080	935.602	1143.15	1213.57	1193.04	892.493	769.201	888.81
A2A863	Integrin beta-4, org=Mus musculus	ITB4_MOUSE	Itgb4	_RFQVQLSNPK_	_RFQVQLSNPK_.3	1080	1083.13	1638.39	1218.82	1129.42	258.515	825.051	725.208
A2A863	Integrin beta-4, org=Mus musculus	ITB4_MOUSE	Itgb4	_ISGNLDAPEGGFDAILQTAVC[Carbamidomethyl (C)]TR_	_ISGNLDAPEGGFDAILQTAVC[Carbamidomethyl (C)]TR_.3	226	2051.35	1900.52	1871.8	1514.21	1432.49	3087.48	3082.61
A2A863	Integrin beta-4, org=Mus musculus	ITB4_MOUSE	Itgb4	_QLTSDYTIGFGK_	_QLTSDYTIGFGK_.2	163	1312.13	1351.09	2007.16	1417.02	2149.87	2170.26	2373.2
A2A863	Integrin beta-4, org=Mus musculus	ITB4_MOUSE	Itgb4	_FVDKVSVPQTDMRPEK_	_FVDKVSVPQTDMRPEK_.4	175	915.762	497.944	597.32	1282.97	920.404	1416.9	1321.76
A2A863	Integrin beta-4, org=Mus musculus	ITB4_MOUSE	Itgb4	_FVDKVSVPQTDMRPEK_	_FVDKVSVPQTDMRPEK_.3	175	790.645	535.921	623.951	757.337	791.435	875.717	1057.52
A2A863	Integrin beta-4, org=Mus musculus	ITB4_MOUSE	Itgb4	_FVDKVSVPQTDMRPEK_	_FVDKVSVPQTDMRPEK_.2	175		53.5682	70.58	24.9916	139.627	24.3107	26.6262
A2A863	Integrin beta-4, org=Mus musculus	ITB4_MOUSE	Itgb4	_AQSQEGWGR_	_AQSQEGWGR_.2	1598	1408.99	1922.79	1850.64	1608.53	1554.59	1605.32	1517.41
A2A863	Integrin beta-4, org=Mus musculus	ITB4_MOUSE	Itgb4	_PGFATHAASTSPTELVPYGLSLR_	_PGFATHAASTSPTELVPYGLSLR_.3	803	2045.99	1981.32	1831.32	1210.55	861.42	1980.06	1899.45
A2A863	Integrin beta-4, org=Mus musculus	ITB4_MOUSE	Itgb4	_DYHSLTR_	_DYHSLTR_.2	1487	1458.82	1156.51	1701.26	1673.48	1168.09	1816.63	1683.64
A2A863	Integrin beta-4, org=Mus musculus	ITB4_MOUSE	Itgb4	_GDFMC[Carbamidomethyl (C)]GHC[Carbamidomethyl (C)]VC[Carbamidomethyl (C)]NEGWSGK_	_GDFMC[Carbamidomethyl (C)]GHC[Carbamidomethyl (C)]VC[Carbamidomethyl (C)]NEGWSGK_.3	474	1608.84	1429.41	1871	1613.16	1346.51	1675.25	1815.53
A2A863	Integrin beta-4, org=Mus musculus	ITB4_MOUSE	Itgb4	_QMGQNLAK_	_QMGQNLAK_.2	152	1641.82	1670	1778.91	1617.89	1664.3	1372.13	1454.98
A2A863	Integrin beta-4, org=Mus musculus	ITB4_MOUSE	Itgb4	_QMGQNLAK_	_QMGQNLAK_.1	152	27.6764	50.6226	58.5151	34.1852	48.3662	54.4303	34.8675
A2A863	Integrin beta-4, org=Mus musculus	ITB4_MOUSE	Itgb4	_YEGHFC[Carbamidomethyl (C)]EYDNFQC[Carbamidomethyl (C)]PR_	_YEGHFC[Carbamidomethyl (C)]EYDNFQC[Carbamidomethyl (C)]PR_.3	533	894.266	1478.39	2695.98	1629.69	1110.49	1393.22	1050.3
A2A863	Integrin beta-4, org=Mus musculus	ITB4_MOUSE	Itgb4	_EC[Carbamidomethyl (C)]DQLRQEVEENLNEVYR_	_EC[Carbamidomethyl (C)]DQLRQEVEENLNEVYR_.3	841	2309.96	1439.29	1311.23	1445.86	1160.38	1521.27	1306.14
A2A863	Integrin beta-4, org=Mus musculus	ITB4_MOUSE	Itgb4	_VC[Carbamidomethyl (C)]AYGAQGEGPYSSLVSC[Carbamidomethyl (C)]R_	_VC[Carbamidomethyl (C)]AYGAQGEGPYSSLVSC[Carbamidomethyl (C)]R_.3	1198	1305.8	1193.88	1113.32	1057.36	975.439	2101.35	1555.82
A2A863	Integrin beta-4, org=Mus musculus	ITB4_MOUSE	Itgb4	_C[Carbamidomethyl (C)]HC[Carbamidomethyl (C)]NQQSLYTDTTC[Carbamidomethyl (C)]EINYSAIR_	_C[Carbamidomethyl (C)]HC[Carbamidomethyl (C)]NQQSLYTDTTC[Carbamidomethyl (C)]EINYSAIR_.3	603	1318.31	1136.61	1417.67	1190.69	989.23	867.135	1053.1
A2A863	Integrin beta-4, org=Mus musculus	ITB4_MOUSE	Itgb4	_RC[Carbamidomethyl (C)]NTQAELLAAGC[Carbamidomethyl (C)]R_	_RC[Carbamidomethyl (C)]NTQAELLAAGC[Carbamidomethyl (C)]R_.3	61	1047.29	1482.16	1421.65	1135.05	608.12	1332.9	1223.33
A2A863	Integrin beta-4, org=Mus musculus	ITB4_MOUSE	Itgb4	_EQASGVVSFEQPEYSVSR_	_EQASGVVSFEQPEYSVSR_.3	988	1344.79	1328.84	1124.6	1148.95	901.168	1609.95	1775.9
A2A863	Integrin beta-4, org=Mus musculus	ITB4_MOUSE	Itgb4	_RPNGDILGYLVTC[Carbamidomethyl (C)]EMAQGGAPAR_	_RPNGDILGYLVTC[Carbamidomethyl (C)]EMAQGGAPAR_.3	1662	1345.51	943.903	1264.21	890.866	790.19	1284.66	906.853
A2A863	Integrin beta-4, org=Mus musculus	ITB4_MOUSE	Itgb4	_C[Carbamidomethyl (C)]SMGEC[Carbamidomethyl (C)]VC[Carbamidomethyl (C)]EPGWTGR_	_C[Carbamidomethyl (C)]SMGEC[Carbamidomethyl (C)]VC[Carbamidomethyl (C)]EPGWTGR_.2	559	832.632	838.246	992.37	981.708	730.33	1058.18	1298.79
A2A863	Integrin beta-4, org=Mus musculus	ITB4_MOUSE	Itgb4	_C[Carbamidomethyl (C)]VC[Carbamidomethyl (C)]YGEGR_	_C[Carbamidomethyl (C)]VC[Carbamidomethyl (C)]YGEGR_.2	525	927.188	909.473	1131.44	929.877	354.863	918.978	910.602
A2A863	Integrin beta-4, org=Mus musculus	ITB4_MOUSE	Itgb4	_YWIQGDSESEAHLLDSK_	_YWIQGDSESEAHLLDSK_.3	1163	733.301	1308.08	1094.2	871.591	667.904	570.237	746.995
A2A863	Integrin beta-4, org=Mus musculus	ITB4_MOUSE	Itgb4	_SC[Carbamidomethyl (C)]VQC[Carbamidomethyl (C)]QAWGTGEK_	_SC[Carbamidomethyl (C)]VQC[Carbamidomethyl (C)]QAWGTGEK_.2	633	853.154	719.228	975.515	843.872	735.482	958.742	1022.03
A2A863	Integrin beta-4, org=Mus musculus	ITB4_MOUSE	Itgb4	_TETGSFHIK_	_TETGSFHIK_.2	394	710.934	591.933	693.209	582.62	804.362	776.005	863.332
A2A863	Integrin beta-4, org=Mus musculus	ITB4_MOUSE	Itgb4	_SC[Carbamidomethyl (C)]TEC[Carbamidomethyl (C)]IRVDK_	_SC[Carbamidomethyl (C)]TEC[Carbamidomethyl (C)]IRVDK_.3	38	1272.13	373.169	406.179	783.029	965.455	755.362	787.464
A2A863	Integrin beta-4, org=Mus musculus	ITB4_MOUSE	Itgb4	_RLVNITIIK_	_RLVNITIIK_.2	979	675.267	775.492	975.159	584.922	446.869	745.935	456.283
A2A863	Integrin beta-4, org=Mus musculus	ITB4_MOUSE	Itgb4	_EGEDKPC[Carbamidomethyl (C)]SGHGEC[Carbamidomethyl (C)]QC[Carbamidomethyl (C)]GR_	_EGEDKPC[Carbamidomethyl (C)]SGHGEC[Carbamidomethyl (C)]QC[Carbamidomethyl (C)]GR_.4	508	225.904	331.701	323.763	278.081	162.212	365.983	332.516
A2A863	Integrin beta-4, org=Mus musculus	ITB4_MOUSE	Itgb4	_EGEDKPC[Carbamidomethyl (C)]SGHGEC[Carbamidomethyl (C)]QC[Carbamidomethyl (C)]GR_	_EGEDKPC[Carbamidomethyl (C)]SGHGEC[Carbamidomethyl (C)]QC[Carbamidomethyl (C)]GR_.3	508	104.041	60.4854	79.4555	85.2666	87.5116	80.6512	226.46
A2A863	Integrin beta-4, org=Mus musculus	ITB4_MOUSE	Itgb4	_QEVEENLNEVYR_	_QEVEENLNEVYR_.2	847	220.321	443.797	374.164	241.322	138.708	331.754	348.895
A2A863	Integrin beta-4, org=Mus musculus	ITB4_MOUSE	Itgb4	_TEHSHSGTLPR_	_TEHSHSGTLPR_.3	1494	291.881	415.432	497.244	427.658	270.787	120.641	92.3392
A2A863	Integrin beta-4, org=Mus musculus	ITB4_MOUSE	Itgb4	_AC[Carbamidomethyl (C)]DDC[Carbamidomethyl (C)]PFKVK_	_AC[Carbamidomethyl (C)]DDC[Carbamidomethyl (C)]PFKVK_.3	649	365.44	84.7677	165.351		237.504	195.871	253.194
A2A863	Integrin beta-4, org=Mus musculus	ITB4_MOUSE	Itgb4	_MLLIENLR_	_MLLIENLR_.2	1284	10425.9	13475.2	12115.2	10583.2	7740	13306.9	11601.9
A2A863	Integrin beta-4, org=Mus musculus	ITB4_MOUSE	Itgb4	_M[Oxidation (M)]LLIENLR_	_M[Oxidation (M)]LLIENLR_.2	1284	890.818	916.763	762.436	833.556	560.711
A2A863	Integrin beta-4, org=Mus musculus	ITB4_MOUSE	Itgb4	_ENLMASDHLDTPMLR_	_ENLMASDHLDTPMLR_.3	768	6852.55	7248.21	7081.47	6087.4	4980.27	7411.58	6905.62
A2A863	Integrin beta-4, org=Mus musculus	ITB4_MOUSE	Itgb4	_ENLM[Oxidation (M)]ASDHLDTPMLR_	_ENLM[Oxidation (M)]ASDHLDTPMLR_.3	768	575.965	543.302	431.744	293.859	479.275	570.859	705.952
A2A863	Integrin beta-4, org=Mus musculus	ITB4_MOUSE	Itgb4	_ENLMASDHLDTPM[Oxidation (M)]LR_	_ENLMASDHLDTPM[Oxidation (M)]LR_.3	768	278.455	311.431	158.126	227.891	363.87	338.891	245.543
A2A863	Integrin beta-4, org=Mus musculus	ITB4_MOUSE	Itgb4	_ENLMASDHLDTPMLR_	_ENLMASDHLDTPMLR_.2	768		190.614	192.879	183.146	120.104
A2A863	Integrin beta-4, org=Mus musculus	ITB4_MOUSE	Itgb4	_LLELQEVDSLLR_	_LLELQEVDSLLR_.2	1063	4818.77	4800.72	4527.8	4188.9	3797.41	5485.81	4673.28
A2A863	Integrin beta-4, org=Mus musculus	ITB4_MOUSE	Itgb4	_LLELQEVDSLLR_	_LLELQEVDSLLR_.3	1063	173.031	217.809	201.311	122.014	143.532	659.445
A2A863	Integrin beta-4, org=Mus musculus	ITB4_MOUSE	Itgb4	_MDASVIC[Carbamidomethyl (C)]DVC[Carbamidomethyl (C)]PC[Carbamidomethyl (C)]ELQK_	_MDASVIC[Carbamidomethyl (C)]DVC[Carbamidomethyl (C)]PC[Carbamidomethyl (C)]ELQK_.2	448	3775.91	2849.08	3125.34	3235.74	2839.81	5158.51	5808.5
A2A863	Integrin beta-4, org=Mus musculus	ITB4_MOUSE	Itgb4	_MDASVIC[Carbamidomethyl (C)]DVC[Carbamidomethyl (C)]PC[Carbamidomethyl (C)]ELQK_	_MDASVIC[Carbamidomethyl (C)]DVC[Carbamidomethyl (C)]PC[Carbamidomethyl (C)]ELQK_.3	448	1529.89	1177.34	1187.88	926.529
A2A863	Integrin beta-4, org=Mus musculus	ITB4_MOUSE	Itgb4	_SLINQTLSSPPPPHGDLGAPQNPNAK_	_SLINQTLSSPPPPHGDLGAPQNPNAK_.3	1113	3910.41	3874.63	4895.74	3866.31	3027.82	4397.82	4314.12
A2A863	Integrin beta-4, org=Mus musculus	ITB4_MOUSE	Itgb4	_SLINQTLSSPPPPHGDLGAPQNPNAK_	_SLINQTLSSPPPPHGDLGAPQNPNAK_.4	1113	215.314	251.384	305.053	309.26	324.3		443.628
A2A863	Integrin beta-4, org=Mus musculus	ITB4_MOUSE	Itgb4	_VSVPQTDMRPEK_	_VSVPQTDMRPEK_.2	179	1660.5	2164.81	1698.84	1443.32	1183.03	1704.46	1770.76
A2A863	Integrin beta-4, org=Mus musculus	ITB4_MOUSE	Itgb4	_VSVPQTDMRPEK_	_VSVPQTDMRPEK_.3	179	985.078	939.865	959.555	802.839	894.748	1051.97	816.747
A2A863	Integrin beta-4, org=Mus musculus	ITB4_MOUSE	Itgb4	_VSVPQTDM[Oxidation (M)]RPEK_	_VSVPQTDM[Oxidation (M)]RPEK_.3	179		710.072	770.635	283.538	421.935
A2A863	Integrin beta-4, org=Mus musculus	ITB4_MOUSE	Itgb4	_MTAANVAYGTHLSPHLSHR_	_MTAANVAYGTHLSPHLSHR_.5	1458	1297.32	1781.3	1441.75	987.221	858.514	1065.42	1000.65
A2A863	Integrin beta-4, org=Mus musculus	ITB4_MOUSE	Itgb4	_MTAANVAYGTHLSPHLSHR_	_MTAANVAYGTHLSPHLSHR_.4	1458	1080.17	934.427	856.335	766.321	501.277	1438.21	1066.09
A2A863	Integrin beta-4, org=Mus musculus	ITB4_MOUSE	Itgb4	_MTAANVAYGTHLSPHLSHR_	_MTAANVAYGTHLSPHLSHR_.3	1458		981.545	256.704	362.698	360.671	596.938	783.895
A2A863	Integrin beta-4, org=Mus musculus	ITB4_MOUSE	Itgb4	_KQDHTIVDTVLLAPR_	_KQDHTIVDTVLLAPR_.3	880	673.49	1048.35	972.752	784.227	586.003	947.709	650.334
A2A863	Integrin beta-4, org=Mus musculus	ITB4_MOUSE	Itgb4	_KQDHTIVDTVLLAPR_	_KQDHTIVDTVLLAPR_.4	880	1360.82	1383.02	1449.91	937.869	770.352		394.928
A2A863	Integrin beta-4, org=Mus musculus	ITB4_MOUSE	Itgb4	_GEVGTYNVHLR_	_GEVGTYNVHLR_.3	404	967.125	1184.21	976.023	873.84	924.673	1146.49	667.783
A2A863	Integrin beta-4, org=Mus musculus	ITB4_MOUSE	Itgb4	_GEVGTYNVHLR_	_GEVGTYNVHLR_.2	404		154.608	304.51	146.476	155.996	145.58	136.68
A2A863	Integrin beta-4, org=Mus musculus	ITB4_MOUSE	Itgb4	_SC[Carbamidomethyl (C)]TEC[Carbamidomethyl (C)]IR_	_SC[Carbamidomethyl (C)]TEC[Carbamidomethyl (C)]IR_.2	38	733.206	1415.05	1545.84	1138.11	691.247		349.295
A2A863	Integrin beta-4, org=Mus musculus	ITB4_MOUSE	Itgb4	_SQVSYSTQDNTAHGHR_	_SQVSYSTQDNTAHGHR_.4	1024	468.226	480.413	627.177	422.506	404.224	543.099	606.092
A2A863	Integrin beta-4, org=Mus musculus	ITB4_MOUSE	Itgb4	_SQVSYSTQDNTAHGHR_	_SQVSYSTQDNTAHGHR_.3	1024	306.913	463.376	457.406	260.985	128.864	356.444	381.873
A2A863	Integrin beta-4, org=Mus musculus	ITB4_MOUSE	Itgb4	_SQVSYSTQDNTAHGHR_	_SQVSYSTQDNTAHGHR_.2	1024		56.3692	20.4035	24.9356	3.1445		35.9542
A2A863	Integrin beta-4, org=Mus musculus	ITB4_MOUSE	Itgb4	_VPLFIRPEDDDEK_	_VPLFIRPEDDDEK_.3	948	638.76	1266.39	813.709	532.937	381.923		791.067
A2A863	Integrin beta-4, org=Mus musculus	ITB4_MOUSE	Itgb4	_SC[Carbamidomethyl (C)]AYC[Carbamidomethyl (C)]TDELFKER_	_SC[Carbamidomethyl (C)]AYC[Carbamidomethyl (C)]TDELFKER_.3	48	806.71	561.675	547.884	765.824	798.008	436.778	690.752
A2A863	Integrin beta-4, org=Mus musculus	ITB4_MOUSE	Itgb4	_SC[Carbamidomethyl (C)]AYC[Carbamidomethyl (C)]TDELFKER_	_SC[Carbamidomethyl (C)]AYC[Carbamidomethyl (C)]TDELFKER_.2	48	111.186	67.0694	138.633		139.798	105.595
A2A863	Integrin beta-4, org=Mus musculus	ITB4_MOUSE	Itgb4	_TLTASGSLSTHMDQQFFQT_	_TLTASGSLSTHMDQQFFQT_.3	1800	891.513		619.4	821.465	642.935	1046.61	889.804
A2A863	Integrin beta-4, org=Mus musculus	ITB4_MOUSE	Itgb4	_QLLVEAIDVPVGTATLGR_	_QLLVEAIDVPVGTATLGR_.2	961	246.849	339.512	338.672	186.68	180.673	157.13	478.977
A2A863	Integrin beta-4, org=Mus musculus	ITB4_MOUSE	Itgb4	_QLLVEAIDVPVGTATLGR_	_QLLVEAIDVPVGTATLGR_.3	961	106.441	130.489	196.446	153.407		127.812
A2A863	Integrin beta-4, org=Mus musculus	ITB4_MOUSE	Itgb4	_EQASGVVSFEQPEYSVSRGDQVAR_	_EQASGVVSFEQPEYSVSRGDQVAR_.3	988	237.14			109.478	422.051		388.9
A2A863	Integrin beta-4, org=Mus musculus	ITB4_MOUSE	Itgb4	_LRPGEER_	_LRPGEER_.2	111		186.09	9.64904		49.2956	117.187
A2A863	Integrin beta-4, org=Mus musculus	ITB4_MOUSE	Itgb4	_MDFAYPGSANSLHR_	_MDFAYPGSANSLHR_.3	1444	6400.59	7741.26	7468.78	6517.13	5866.64	6471.7	6130.58
A2A863	Integrin beta-4, org=Mus musculus	ITB4_MOUSE	Itgb4	_MDFAYPGSANSLHR_	_MDFAYPGSANSLHR_.2	1444	1013.94	1401.08	1538.83	1212.87	1104.35	887.577	1216.97
A2A863	Integrin beta-4, org=Mus musculus	ITB4_MOUSE	Itgb4	_M[Oxidation (M)]DFAYPGSANSLHR_	_M[Oxidation (M)]DFAYPGSANSLHR_.3	1444	515.586		368.343	368.438
A2A863	Integrin beta-4, org=Mus musculus	ITB4_MOUSE	Itgb4	_LVNITIIK_	_LVNITIIK_.2	980	4307.21	5311.64	4259.22	3834.13	2907.98	3005.74	3797.43
A2A863	Integrin beta-4, org=Mus musculus	ITB4_MOUSE	Itgb4	_LVNITIIK_	_LVNITIIK_.1	980	22.5844	50.4893	59.5178	49.695
A2A863	Integrin beta-4, org=Mus musculus	ITB4_MOUSE	Itgb4	_GHMVGFKEDHYMLR_	_GHMVGFKEDHYMLR_.4	754	1366.1	1332.67	987.481	652.139	912.25
A2A863	Integrin beta-4, org=Mus musculus	ITB4_MOUSE	Itgb4	_NVISLTENVEEFWNK_	_NVISLTENVEEFWNK_.2	206	1028.1	1063.79	994.826	853.667	809.174	783.232
A2A863	Integrin beta-4, org=Mus musculus	ITB4_MOUSE	Itgb4	_NVISLTENVEEFWNK_	_NVISLTENVEEFWNK_.3	206	273.064	319.674	314	210.74	60.4994
A2A863	Integrin beta-4, org=Mus musculus	ITB4_MOUSE	Itgb4	_KIHFNWLPPPGKPMGYR_	_KIHFNWLPPPGKPMGYR_.4	1144	776.573	460.201	940.635	498.911	1781.94
A2A863	Integrin beta-4, org=Mus musculus	ITB4_MOUSE	Itgb4	_C[Carbamidomethyl (C)]HLDASGAYTQYK_	_C[Carbamidomethyl (C)]HLDASGAYTQYK_.2	289	150.82	70.445	136.272	96.8621	166.758		99.9998
A2A863	Integrin beta-4, org=Mus musculus	ITB4_MOUSE	Itgb4	_C[Carbamidomethyl (C)]HLDASGAYTQYK_	_C[Carbamidomethyl (C)]HLDASGAYTQYK_.3	289	433.492	489.964	467.313	535.361	270.138
A2A863	Integrin beta-4, org=Mus musculus	ITB4_MOUSE	Itgb4	_TSGFLC[Carbamidomethyl (C)]NDRGR_	_TSGFLC[Carbamidomethyl (C)]NDRGR_.3	548	601.12	92.2693	183.1		524.738	380.093
A2A863	Integrin beta-4, org=Mus musculus	ITB4_MOUSE	Itgb4	_GYC[Carbamidomethyl (C)]EC[Carbamidomethyl (C)]GR_	_GYC[Carbamidomethyl (C)]EC[Carbamidomethyl (C)]GR_.2	596	104.375	297.371	202.404	122.527	48.0568
A2A863	Integrin beta-4, org=Mus musculus	ITB4_MOUSE	Itgb4	_LNIPNPGQTSVVVEDLLPNHSYVFR_	_LNIPNPGQTSVVVEDLLPNHSYVFR_.3	1571	3025.3	2954.52	2586.6	2625.95	2608.61	2143.81	2573.06
A2A863	Integrin beta-4, org=Mus musculus	ITB4_MOUSE	Itgb4	_LNIPNPGQTSVVVEDLLPNHSYVFR_	_LNIPNPGQTSVVVEDLLPNHSYVFR_.4	1571		140.744	123.901			370.077	601.474
A2A863	Integrin beta-4, org=Mus musculus	ITB4_MOUSE	Itgb4	_TFRVDGDNPESR_	_TFRVDGDNPESR_.3	1685	3262.36	1934.19	1525.88	2682.3	2625.44	2141.61	2049.91
A2A863	Integrin beta-4, org=Mus musculus	ITB4_MOUSE	Itgb4	_TFRVDGDNPESR_	_TFRVDGDNPESR_.2	1685				108.851	108.698
A2A863	Integrin beta-4, org=Mus musculus	ITB4_MOUSE	Itgb4	_ADSTHLLVFSTESAFHYEADGANVLAGIMNR_	_ADSTHLLVFSTESAFHYEADGANVLAGIMNR_.4	254	1812.63	2210.9	2070.82	2042.76	1408.05	1140.61	1881.86
A2A863	Integrin beta-4, org=Mus musculus	ITB4_MOUSE	Itgb4	_ADSTHLLVFSTESAFHYEADGANVLAGIM[Oxidation (M)]NR_	_ADSTHLLVFSTESAFHYEADGANVLAGIM[Oxidation (M)]NR_.4	254			897.562
A2A863	Integrin beta-4, org=Mus musculus	ITB4_MOUSE	Itgb4	_NDEKC[Carbamidomethyl (C)]HLDASGAYTQYK_	_NDEKC[Carbamidomethyl (C)]HLDASGAYTQYK_.3	285	199.752	295.546	227.946	221.005	404.553	317.644	217.964
A2A863	Integrin beta-4, org=Mus musculus	ITB4_MOUSE	Itgb4	_NDEKC[Carbamidomethyl (C)]HLDASGAYTQYK_	_NDEKC[Carbamidomethyl (C)]HLDASGAYTQYK_.4	285			187.183	200.181	201.032		236.277
A2A863	Integrin beta-4, org=Mus musculus	ITB4_MOUSE	Itgb4	_VPSVELTNLYPYC[Carbamidomethyl (C)]DYEMK_	_VPSVELTNLYPYC[Carbamidomethyl (C)]DYEMK_.3	1180	1784.2	1054.95	865.074	987.663	705.829	893.917	1106.27
A2A863	Integrin beta-4, org=Mus musculus	ITB4_MOUSE	Itgb4	_VPSVELTNLYPYC[Carbamidomethyl (C)]DYEM[Oxidation (M)]K_	_VPSVELTNLYPYC[Carbamidomethyl (C)]DYEM[Oxidation (M)]K_.3	1180			73.2465
A2A863	Integrin beta-4, org=Mus musculus	ITB4_MOUSE	Itgb4	_HILDNGK_	_HILDNGK_.2	1017		1897.03	1339.95	1044.63	461.313		1155.86
A2A863	Integrin beta-4, org=Mus musculus	ITB4_MOUSE	Itgb4	_GMVEFQEGVELVDVR_	_GMVEFQEGVELVDVR_.2	933	720.683	641.069	820.686	624.989		764.05	720.249
A2A863	Integrin beta-4, org=Mus musculus	ITB4_MOUSE	Itgb4	_GMVEFQEGVELVDVR_	_GMVEFQEGVELVDVR_.3	933	15.4793			22.9473
A2A863	Integrin beta-4, org=Mus musculus	ITB4_MOUSE	Itgb4	_VDGDNPESR_	_VDGDNPESR_.2	1688	137.196	184.055	290.649	44.8802	63.2132
A2A863	Integrin beta-4, org=Mus musculus	ITB4_MOUSE	Itgb4	_C[Carbamidomethyl (C)]NTQAELLAAGC[Carbamidomethyl (C)]R_	_C[Carbamidomethyl (C)]NTQAELLAAGC[Carbamidomethyl (C)]R_.2	62			294.866	200.093	136.956
A2A863	Integrin beta-4, org=Mus musculus	ITB4_MOUSE	Itgb4	_NVISLTENVEEFWNKLQGER_	_NVISLTENVEEFWNKLQGER_.3	206			49.9123		107.565
A2A863	Integrin beta-4, org=Mus musculus	ITB4_MOUSE	Itgb4	_RPMSIPIIPDIPIVDAQGGEDYENFLMYSDDVLR_	_RPMSIPIIPDIPIVDAQGGEDYENFLMYSDDVLR_.4	1324			29.4768
A2A863	Integrin beta-4, org=Mus musculus	ITB4_MOUSE	Itgb4	_LPPELIPR_	_LPPELIPR_.2	1394		51.3575
A2A863	Integrin beta-4, org=Mus musculus	ITB4_MOUSE	Itgb4	_[Acetyl (Protein N-term)]AGPC[Carbamidomethyl (C)]C[Carbamidomethyl (C)]SPWVK_	_[Acetyl (Protein N-term)]AGPC[Carbamidomethyl (C)]C[Carbamidomethyl (C)]SPWVK_.2	2				109.722
A2A8L1	Chromodomain-helicase-DNA-binding protein 5, org=Mus musculus	CHD5_MOUSE	Chd5	_ESLAGNKPANAVLHK_	_ESLAGNKPANAVLHK_.3	1843	206.811	151.676	153.734	146.711	235.166	205.162
A2A8L1	Chromodomain-helicase-DNA-binding protein 5, org=Mus musculus	CHD5_MOUSE	Chd5	_ESLAGNKPANAVLHK_	_ESLAGNKPANAVLHK_.4	1843	490.623	337.758	336.839	403.927	165.75	352.663
A2A8L1	Chromodomain-helicase-DNA-binding protein 5, org=Mus musculus	CHD5_MOUSE	Chd5	_VLNQLEELLSDMK_	_VLNQLEELLSDMK_.2	1858		180.705	119.4	142.606	145.443
A2A8L1	Chromodomain-helicase-DNA-binding protein 5, org=Mus musculus	CHD5_MOUSE	Chd5	_FMFNIADGGFTELHTLWQNEER_	_FMFNIADGGFTELHTLWQNEER_.3	1701	120.989	161.192	137.395	191.858	128.579
A2A8L1	Chromodomain-helicase-DNA-binding protein 5, org=Mus musculus	CHD5_MOUSE	Chd5	_QEENVDPDYWEK_	_QEENVDPDYWEK_.2	1313		45.1369				147.325
A2A8L1	Chromodomain-helicase-DNA-binding protein 5, org=Mus musculus	CHD5_MOUSE	Chd5	_FNNLEGFLEEFADISKEDQIK_	_FNNLEGFLEEFADISKEDQIK_.3	900			35.2101	9.51729
A2A8L1	Chromodomain-helicase-DNA-binding protein 5, org=Mus musculus	CHD5_MOUSE	Chd5	_GGGNQVSLLNIMMDLK_	_GGGNQVSLLNIMMDLK_.2	977		542.146			231.835
A2A8L5	Receptor-type tyrosine-protein phosphatase F, org=Mus musculus	PTPRF_MOUSE	Ptprf	_VC[Carbamidomethyl (C)]LQPIR_	_VC[Carbamidomethyl (C)]LQPIR_.2	1672	5353.45	4342.64	5075.16	4682.29	5152.74	4707.89	5221.13
A2A8L5	Receptor-type tyrosine-protein phosphatase F, org=Mus musculus	PTPRF_MOUSE	Ptprf	_GAGPLSPSIQSR_	_GAGPLSPSIQSR_.2	986	2974.17	2113.15	4353.42	2240.86	2762.76	3598.18	3950.47
A2A8L5	Receptor-type tyrosine-protein phosphatase F, org=Mus musculus	PTPRF_MOUSE	Ptprf	_TMPVEQVFAK_	_TMPVEQVFAK_.2	998	2696.1	2281.4	4571.93	794.624	1581.44	4086.83	3589.86
A2A8L5	Receptor-type tyrosine-protein phosphatase F, org=Mus musculus	PTPRF_MOUSE	Ptprf	_YSAPANLYVR_	_YSAPANLYVR_.2	217	2375.57	2617.48	2869.83	2343.87	2674.14	3172.34	3236.06
A2A8L5	Receptor-type tyrosine-protein phosphatase F, org=Mus musculus	PTPRF_MOUSE	Ptprf	_FVSANLPC[Carbamidomethyl (C)]NK_	_FVSANLPC[Carbamidomethyl (C)]NK_.2	1647	2098.75	1055.3	2627.86	1629.5	1369.17	2739.3	2473.38
A2A8L5	Receptor-type tyrosine-protein phosphatase F, org=Mus musculus	PTPRF_MOUSE	Ptprf	_VLAVNSIGR_	_VLAVNSIGR_.2	389	1674.59	1897.62	2056.97	1429.99	1575.54	1579.94	1757.29
A2A8L5	Receptor-type tyrosine-protein phosphatase F, org=Mus musculus	PTPRF_MOUSE	Ptprf	_LVNIMPYELTR_	_LVNIMPYELTR_.2	1661	1513.14	979.591	2270.14	1336.98	1429.56	1879.14	667.491
A2A8L5	Receptor-type tyrosine-protein phosphatase F, org=Mus musculus	PTPRF_MOUSE	Ptprf	_SDLGVGVFTPTVEAR_	_SDLGVGVFTPTVEAR_.2	586	1564.35	954.311	1576.77	1182.73	834.347	1585.86	1973.57
A2A8L5	Receptor-type tyrosine-protein phosphatase F, org=Mus musculus	PTPRF_MOUSE	Ptprf	_VTC[Carbamidomethyl (C)]VSTGSTTVR_	_VTC[Carbamidomethyl (C)]VSTGSTTVR_.2	613	998.863	854.278	1851.35	1000.89	1141.31	1692.46	1590.91
A2A8L5	Receptor-type tyrosine-protein phosphatase F, org=Mus musculus	PTPRF_MOUSE	Ptprf	_GYQVTYVR_	_GYQVTYVR_.2	743	1151.4	773.84	1855.75	1116.39	1182.43	1594.64	1410.36
A2A8L5	Receptor-type tyrosine-protein phosphatase F, org=Mus musculus	PTPRF_MOUSE	Ptprf	_HVVDGISR_	_HVVDGISR_.2	657	579.987	812.127	1985.32	1102.22	1115.49	1033.04	1106.04
A2A8L5	Receptor-type tyrosine-protein phosphatase F, org=Mus musculus	PTPRF_MOUSE	Ptprf	_TGEQAPSSPPR_	_TGEQAPSSPPR_.2	408	956.355	496.75	1586.92	758.976	789.8	1466.61	1613.96
A2A8L5	Receptor-type tyrosine-protein phosphatase F, org=Mus musculus	PTPRF_MOUSE	Ptprf	_VYYTPDSR_	_VYYTPDSR_.2	449	897.012	403.312	1111.13	512.351	731.336	1023.95	1083.82
A2A8L5	Receptor-type tyrosine-protein phosphatase F, org=Mus musculus	PTPRF_MOUSE	Ptprf	_FEVIEFDDGAGSVLR_	_FEVIEFDDGAGSVLR_.2	78	925.138	609.894	1237.84	597.034	504.446	908.208	610.331
A2A8L5	Receptor-type tyrosine-protein phosphatase F, org=Mus musculus	PTPRF_MOUSE	Ptprf	_TDEDVPSGPPR_	_TDEDVPSGPPR_.2	703	700.277	635.622	1079.93	613.783	637.331	1209.08	1057.15
A2A8L5	Receptor-type tyrosine-protein phosphatase F, org=Mus musculus	PTPRF_MOUSE	Ptprf	_AGPGEEFEKEITTPEDVPSGFPQNLR_	_AGPGEEFEKEITTPEDVPSGFPQNLR_.3	889	448.67	516.459	1079.45	592.812	766.571	1073.37	1251.79
A2A8L5	Receptor-type tyrosine-protein phosphatase F, org=Mus musculus	PTPRF_MOUSE	Ptprf	_QFQFTDWPEQGVPK_	_QFQFTDWPEQGVPK_.2	1788	644.249	467.273	899.629	603.456	956.864	928.939	997.424
A2A8L5	Receptor-type tyrosine-protein phosphatase F, org=Mus musculus	PTPRF_MOUSE	Ptprf	_FSLSMPQVQDPSLVR_	_FSLSMPQVQDPSLVR_.2	1107	525.455	400.332	1190.01	648.917	743.211	721.399	1074.95
A2A8L5	Receptor-type tyrosine-protein phosphatase F, org=Mus musculus	PTPRF_MOUSE	Ptprf	_AALEYLGSFDHYAT_	_AALEYLGSFDHYAT_.2	1885	801.346	398.079	903.847	573.189	738.356	627.863	923.417
A2A8L5	Receptor-type tyrosine-protein phosphatase F, org=Mus musculus	PTPRF_MOUSE	Ptprf	_TAQSTPSAPPQK_	_TAQSTPSAPPQK_.2	601	469.459	303.906	943.367	414.137	393.67	695.653	969.771
A2A8L5	Receptor-type tyrosine-protein phosphatase F, org=Mus musculus	PTPRF_MOUSE	Ptprf	_TQRPAMVQTEDQYQLC[Carbamidomethyl (C)]YR_	_TQRPAMVQTEDQYQLC[Carbamidomethyl (C)]YR_.3	1867	418.365	202.521	806.79	353.312	509.883	803.876	640.745
A2A8L5	Receptor-type tyrosine-protein phosphatase F, org=Mus musculus	PTPRF_MOUSE	Ptprf	_AAGTDGPFQEVDGVASTR_	_AAGTDGPFQEVDGVASTR_.2	356	298.731	243.768	722.727	438.092	340.127	631.94	776.555
A2A8L5	Receptor-type tyrosine-protein phosphatase F, org=Mus musculus	PTPRF_MOUSE	Ptprf	_ILYNGQSVEVDGHSMR_	_ILYNGQSVEVDGHSMR_.3	1037	509.6	202.141	444.755	302.093	290.654	226.459	319.472
A2A8L5	Receptor-type tyrosine-protein phosphatase F, org=Mus musculus	PTPRF_MOUSE	Ptprf	_YANVIAYDHSR_	_YANVIAYDHSR_.3	1372	1313.33	1072.87	1695.55	1439.56	1288.38	927.346	1143.58
A2A8L5	Receptor-type tyrosine-protein phosphatase F, org=Mus musculus	PTPRF_MOUSE	Ptprf	_YANVIAYDHSR_	_YANVIAYDHSR_.2	1372	460.427	503.81	977.697	498.618	487.467
A2A8L5	Receptor-type tyrosine-protein phosphatase F, org=Mus musculus	PTPRF_MOUSE	Ptprf	_NVLELSNVMR_	_NVLELSNVMR_.2	283	960.808	467.195	1344.73	904.433	591.81	1980.57	1179.9
A2A8L5	Receptor-type tyrosine-protein phosphatase F, org=Mus musculus	PTPRF_MOUSE	Ptprf	_NVLELSNVM[Oxidation (M)]R_	_NVLELSNVM[Oxidation (M)]R_.2	283	26.7201	26.7633	35.5436	6.02726	25.5433	2751.93
A2A8L5	Receptor-type tyrosine-protein phosphatase F, org=Mus musculus	PTPRF_MOUSE	Ptprf	_DFLPVDPAASNGR_	_DFLPVDPAASNGR_.2	171	1058.42	1559.89	2275.62	1031.93	451.216	1461.51	2137.97
A2A8L5	Receptor-type tyrosine-protein phosphatase F, org=Mus musculus	PTPRF_MOUSE	Ptprf	_TAPDLLPQKPLPASAFIEDGR_	_TAPDLLPQKPLPASAFIEDGR_.3	1086	1056.96	861.823	2074.28	1143.23	1242.89		1317.86
A2A8L5	Receptor-type tyrosine-protein phosphatase F, org=Mus musculus	PTPRF_MOUSE	Ptprf	_GATYVFR_	_GATYVFR_.2	876	1254.86	803.377	1713.04	973.782	1289.96	869.22	714.387
A2A8L5	Receptor-type tyrosine-protein phosphatase F, org=Mus musculus	PTPRF_MOUSE	Ptprf	_GSSAGGLQHLVSIR_	_GSSAGGLQHLVSIR_.3	1072	874.15	617.86	1909.49	1183.61	824.594	499.702	898.78
A2A8L5	Receptor-type tyrosine-protein phosphatase F, org=Mus musculus	PTPRF_MOUSE	Ptprf	_GSSAGGLQHLVSIR_	_GSSAGGLQHLVSIR_.2	1072	84.0853	108.597	111.616	70.5341		105.793
A2A8L5	Receptor-type tyrosine-protein phosphatase F, org=Mus musculus	PTPRF_MOUSE	Ptprf	_VLAFTAVGDGPPSPTIQVK_	_VLAFTAVGDGPPSPTIQVK_.2	488	217.118	222.359	408.454	364.774	279.664	557.994	731.13
A2A8L5	Receptor-type tyrosine-protein phosphatase F, org=Mus musculus	PTPRF_MOUSE	Ptprf	_VLAFTAVGDGPPSPTIQVK_	_VLAFTAVGDGPPSPTIQVK_.3	488	471.069	257.264	527.529	333.027	452.855	407.291	603.536
A2A8L5	Receptor-type tyrosine-protein phosphatase F, org=Mus musculus	PTPRF_MOUSE	Ptprf	_AHTDVGPGPESSPVLVR_	_AHTDVGPGPESSPVLVR_.3	686	578.184	613.547	1399.04	453.864	669.783		673.797
A2A8L5	Receptor-type tyrosine-protein phosphatase F, org=Mus musculus	PTPRF_MOUSE	Ptprf	_AHTDVGPGPESSPVLVR_	_AHTDVGPGPESSPVLVR_.2	686		162.688	227.33	116.261	130.502	177.318	132.915
A2A8L5	Receptor-type tyrosine-protein phosphatase F, org=Mus musculus	PTPRF_MOUSE	Ptprf	_TVDIYGHVTC[Carbamidomethyl (C)]MR_	_TVDIYGHVTC[Carbamidomethyl (C)]MR_.3	1564	590.843	530.025	973.558	418.416	661.083	555.501
A2A8L5	Receptor-type tyrosine-protein phosphatase F, org=Mus musculus	PTPRF_MOUSE	Ptprf	_TGEGFIDFIGQVHK_	_TGEGFIDFIGQVHK_.3	1802	257.153		729.324	260.299	261.392	456.036	456.401
A2A8L5	Receptor-type tyrosine-protein phosphatase F, org=Mus musculus	PTPRF_MOUSE	Ptprf	_DEAIYEC[Carbamidomethyl (C)]TATNSLGEINTSAK_	_DEAIYEC[Carbamidomethyl (C)]TATNSLGEINTSAK_.3	101	368.559	97.8433	240.985	95.6095	121.9	366.499
A2A8L5	Receptor-type tyrosine-protein phosphatase F, org=Mus musculus	PTPRF_MOUSE	Ptprf	_TQQGVPAQPADFQANAESDTR_	_TQQGVPAQPADFQANAESDTR_.3	507	257.801	137.573	193.963	307.287	107.77	154.059	317.673
A2A8L5	Receptor-type tyrosine-protein phosphatase F, org=Mus musculus	PTPRF_MOUSE	Ptprf	_VSWVPPPADSR_	_VSWVPPPADSR_.2	625	1774.34	1110.72	2679.87	1861.63	1591.11
A2A8L5	Receptor-type tyrosine-protein phosphatase F, org=Mus musculus	PTPRF_MOUSE	Ptprf	_DHPPIPITDLADNIER_	_DHPPIPITDLADNIER_.3	1319	977.523	400.919	1671.23	684.982	884.059		911.427
A2A8L5	Receptor-type tyrosine-protein phosphatase F, org=Mus musculus	PTPRF_MOUSE	Ptprf	_DHPPIPITDLADNIER_	_DHPPIPITDLADNIER_.2	1319		143.63	401.264	194.036		365.446
A2A8L5	Receptor-type tyrosine-protein phosphatase F, org=Mus musculus	PTPRF_MOUSE	Ptprf	_TGC[Carbamidomethyl (C)]FIVIDAMLER_	_TGC[Carbamidomethyl (C)]FIVIDAMLER_.2	1546	719.112	1624.62	1690.13	360.891	419.522
A2A8L5	Receptor-type tyrosine-protein phosphatase F, org=Mus musculus	PTPRF_MOUSE	Ptprf	_GPPSEAVR_	_GPPSEAVR_.2	398	910.434		1349.54	976.274	570.869	1025.56	858.602
A2A8L5	Receptor-type tyrosine-protein phosphatase F, org=Mus musculus	PTPRF_MOUSE	Ptprf	_LGQVPPGESVTAMELEFK_	_LGQVPPGESVTAMELEFK_.2	1618	717.06	336.88	1080.62	572.887	655.511	854.224
A2A8L5	Receptor-type tyrosine-protein phosphatase F, org=Mus musculus	PTPRF_MOUSE	Ptprf	_VTGLTTSTTELTWDPPVLAER_	_VTGLTTSTTELTWDPPVLAER_.3	915	437.943	377.089	773.303	411.16	390.182
A2A8L5	Receptor-type tyrosine-protein phosphatase F, org=Mus musculus	PTPRF_MOUSE	Ptprf	_AC[Carbamidomethyl (C)]NPLDAGPMVVHC[Carbamidomethyl (C)]SAGVGR_	_AC[Carbamidomethyl (C)]NPLDAGPMVVHC[Carbamidomethyl (C)]SAGVGR_.3	1526	468.215		823.218	405.904	420.076	558.618
A2A8L5	Receptor-type tyrosine-protein phosphatase F, org=Mus musculus	PTPRF_MOUSE	Ptprf	_LSVLEEDQLPSGFPTIDMGPQLK_	_LSVLEEDQLPSGFPTIDMGPQLK_.3	122	456.738	256.288	614.466	445.253	343.302
A2A8L5	Receptor-type tyrosine-protein phosphatase F, org=Mus musculus	PTPRF_MOUSE	Ptprf	_VPEDQTGLSGGVASFVC[Carbamidomethyl (C)]QATGEPKPR_	_VPEDQTGLSGGVASFVC[Carbamidomethyl (C)]QATGEPKPR_.3	38	516.341	291.939	322.902			378.354	316.043
A2A8L5	Receptor-type tyrosine-protein phosphatase F, org=Mus musculus	PTPRF_MOUSE	Ptprf	_VQRDEAIYEC[Carbamidomethyl (C)]TATNSLGEINTSAK_	_VQRDEAIYEC[Carbamidomethyl (C)]TATNSLGEINTSAK_.3	98	378.792		350.438	383.233	229.264	337.475
A2A8L5	Receptor-type tyrosine-protein phosphatase F, org=Mus musculus	PTPRF_MOUSE	Ptprf	_THSPSSKDEQSIGLK_	_THSPSSKDEQSIGLK_.3	1280	144.254		324.676	242.36	156.643	253.032	251.553
A2A8L5	Receptor-type tyrosine-protein phosphatase F, org=Mus musculus	PTPRF_MOUSE	Ptprf	_YSIGGLSPFSEYAFR_	_YSIGGLSPFSEYAFR_.2	374	188.131	130.098	402.226	163.301	176.977
A2A8L5	Receptor-type tyrosine-protein phosphatase F, org=Mus musculus	PTPRF_MOUSE	Ptprf	_WFYIVVVPIDR_	_WFYIVVVPIDR_.2	1122	80.4156	77.9785	474.349	54.8269	207.663	62.9416
A2A8L5	Receptor-type tyrosine-protein phosphatase F, org=Mus musculus	PTPRF_MOUSE	Ptprf	_VLLTSIDGVPGSDYINANYIDGYRK_	_VLLTSIDGVPGSDYINANYIDGYRK_.3	1383	52.3801	50.3535	55.9641	11.3556	25.6474	44.5524
A2A8L5	Receptor-type tyrosine-protein phosphatase F, org=Mus musculus	PTPRF_MOUSE	Ptprf	_EHSSWDLLGLEK_	_EHSSWDLLGLEK_.3	665	410.197	542.362	1250.95	509.17	492.853
A2A8L5	Receptor-type tyrosine-protein phosphatase F, org=Mus musculus	PTPRF_MOUSE	Ptprf	_EHSSWDLLGLEK_	_EHSSWDLLGLEK_.2	665			273.89	517.528	581.081
A2A8L5	Receptor-type tyrosine-protein phosphatase F, org=Mus musculus	PTPRF_MOUSE	Ptprf	_IQLSWLLPPQER_	_IQLSWLLPPQER_.2	528	326.044	260.704	664.532	399.196	409.07
A2A8L5	Receptor-type tyrosine-protein phosphatase F, org=Mus musculus	PTPRF_MOUSE	Ptprf	_IQLSWLLPPQER_	_IQLSWLLPPQER_.3	528	159.197	175.02	296.147	150.557
A2A8L5	Receptor-type tyrosine-protein phosphatase F, org=Mus musculus	PTPRF_MOUSE	Ptprf	_LNYQTPGMR_	_LNYQTPGMR_.2	1310	336.718		757.29	424.447		788.378	559.506
A2A8L5	Receptor-type tyrosine-protein phosphatase F, org=Mus musculus	PTPRF_MOUSE	Ptprf	_ELPGELLGYR_	_ELPGELLGYR_.2	836	449.331	323.385	508.227	612.924			773.333
A2A8L5	Receptor-type tyrosine-protein phosphatase F, org=Mus musculus	PTPRF_MOUSE	Ptprf	_YELVYWAAEDEGQQHK_	_YELVYWAAEDEGQQHK_.3	543	513.597	492.635	482.631	298.766
A2A8L5	Receptor-type tyrosine-protein phosphatase F, org=Mus musculus	PTPRF_MOUSE	Ptprf	_MLSASTMLVQWEPPEEPNGLVR_	_MLSASTMLVQWEPPEEPNGLVR_.3	424	243.161	257.762	545.752	445.746	418.157
A2A8L5	Receptor-type tyrosine-protein phosphatase F, org=Mus musculus	PTPRF_MOUSE	Ptprf	_TKEQFGQDGPITVHC[Carbamidomethyl (C)]SAGVGR_	_TKEQFGQDGPITVHC[Carbamidomethyl (C)]SAGVGR_.4	1816	401.696		619.457	239.468	168.293
A2A8L5	Receptor-type tyrosine-protein phosphatase F, org=Mus musculus	PTPRF_MOUSE	Ptprf	_YEGVVDMFQTVK_	_YEGVVDMFQTVK_.2	1852	147.789	108.901	283.613		79.6217	750.691
A2A8L5	Receptor-type tyrosine-protein phosphatase F, org=Mus musculus	PTPRF_MOUSE	Ptprf	_NLYAHIQK_	_NLYAHIQK_.2	1610	859.098	714.378	650.555	288.648
A2A8L5	Receptor-type tyrosine-protein phosphatase F, org=Mus musculus	PTPRF_MOUSE	Ptprf	_VTFDPTSSYTLEDLKPDTLYHFQLAAR_	_VTFDPTSSYTLEDLKPDTLYHFQLAAR_.4	559	214.482		256.059	229.15	43.0428
A2A8L5	Receptor-type tyrosine-protein phosphatase F, org=Mus musculus	PTPRF_MOUSE	Ptprf	_VLLTSIDGVPGSDYINANYIDGYR_	_VLLTSIDGVPGSDYINANYIDGYR_.3	1383	198.371		227.458	140.638
A2A8L5	Receptor-type tyrosine-protein phosphatase F, org=Mus musculus	PTPRF_MOUSE	Ptprf	_TGEQAPSSPPRR_	_TGEQAPSSPPRR_.3	408	244.417			125.63	283.182	180.848	239.93
A2A8L5	Receptor-type tyrosine-protein phosphatase F, org=Mus musculus	PTPRF_MOUSE	Ptprf	_TSVLLSWEVPDSYK_	_TSVLLSWEVPDSYK_.2	1017	222.193	229.4	107.326	135.33	229.433
A2A8L5	Receptor-type tyrosine-protein phosphatase F, org=Mus musculus	PTPRF_MOUSE	Ptprf	_QFQFMAWPDHGVPEYPTPILAFLR_	_QFQFMAWPDHGVPEYPTPILAFLR_.3	1499	26.5637		73.0801			160.718	196.509
A2A8L5	Receptor-type tyrosine-protein phosphatase F, org=Mus musculus	PTPRF_MOUSE	Ptprf	_TATVVMMTR_	_TATVVMMTR_.2	1434	571.223	123.781	776.931	433.665	353.865	349.291	583.304
A2A8L5	Receptor-type tyrosine-protein phosphatase F, org=Mus musculus	PTPRF_MOUSE	Ptprf	_WMMGAEELTKEDEMPVGR_	_WMMGAEELTKEDEMPVGR_.3	265	481.598	241.035	878.847	464.279	766.353
A2A8L5	Receptor-type tyrosine-protein phosphatase F, org=Mus musculus	PTPRF_MOUSE	Ptprf	_WM[Oxidation (M)]MGAEELTKEDEMPVGR_	_WM[Oxidation (M)]MGAEELTKEDEMPVGR_.3	265			87.2667
A2A8L5	Receptor-type tyrosine-protein phosphatase F, org=Mus musculus	PTPRF_MOUSE	Ptprf	_YQYFVVDPMAEYNMPQYILR_	_YQYFVVDPMAEYNMPQYILR_.3	1752	329.502	272.059	312.186	300.272	363.897
A2A8L5	Receptor-type tyrosine-protein phosphatase F, org=Mus musculus	PTPRF_MOUSE	Ptprf	_YQYFVVDPMAEYNM[Oxidation (M)]PQYILR_	_YQYFVVDPMAEYNM[Oxidation (M)]PQYILR_.3	1752	56.1437				143.584
A2A8L5	Receptor-type tyrosine-protein phosphatase F, org=Mus musculus	PTPRF_MOUSE	Ptprf	_YQYFVVDPM[Oxidation (M)]AEYNMPQYILR_	_YQYFVVDPM[Oxidation (M)]AEYNMPQYILR_.3	1752	89.1625				56.0618
A2A8L5	Receptor-type tyrosine-protein phosphatase F, org=Mus musculus	PTPRF_MOUSE	Ptprf	_VTFDPTSSYTLEDLK_	_VTFDPTSSYTLEDLK_.2	559	469.608	281.905	46.2325	241.222		702.35
A2A8L5	Receptor-type tyrosine-protein phosphatase F, org=Mus musculus	PTPRF_MOUSE	Ptprf	_MLWEHNSTIIVMLTK_	_MLWEHNSTIIVMLTK_.3	1717	53.1146	50.9804	120.066	50.989	34.0653
A2A8L5	Receptor-type tyrosine-protein phosphatase F, org=Mus musculus	PTPRF_MOUSE	Ptprf	_VVTTTGAVPGR_	_VVTTTGAVPGR_.2	804
A2A8L5	Receptor-type tyrosine-protein phosphatase F, org=Mus musculus	PTPRF_MOUSE	Ptprf	_TGVFITLSIVLER_	_TGVFITLSIVLER_.2	1837	118.371		107.118		51.8623
A2A8L5	Receptor-type tyrosine-protein phosphatase F, org=Mus musculus	PTPRF_MOUSE	Ptprf	_MAPEPAPGR_	_MAPEPAPGR_.2	1	506.079	491.167
A2A8L5	Receptor-type tyrosine-protein phosphatase F, org=Mus musculus	PTPRF_MOUSE	Ptprf	_TATMLC[Carbamidomethyl (C)]AAGGNPDPEISWFK_	_TATMLC[Carbamidomethyl (C)]AAGGNPDPEISWFK_.3	151		65.9324	203.54	87.7657	60.9274
A2A8L5	Receptor-type tyrosine-protein phosphatase F, org=Mus musculus	PTPRF_MOUSE	Ptprf	_KQNAYIATQGPLPETMGDFWR_	_KQNAYIATQGPLPETMGDFWR_.3	1407			68.9797	25.213	76.2388		195.364
A2A8L5	Receptor-type tyrosine-protein phosphatase F, org=Mus musculus	PTPRF_MOUSE	Ptprf	_KLIADLQPNTEYSFVLMNR_	_KLIADLQPNTEYSFVLMNR_.3	1053		76.758
A2A8L5	Receptor-type tyrosine-protein phosphatase F, org=Mus musculus	PTPRF_MOUSE	Ptprf	_EITTPEDVPSGFPQNLR_	_EITTPEDVPSGFPQNLR_.2	898			91.4635
A2A8U2	Transmembrane protein 201, org=Mus musculus	TM201_MOUSE	Tmem201	_QLAAFTPR_	_QLAAFTPR_.2	134	3730.35	3331.47	3816.93	4117.14	3856.2	3702.12	2386.91
A2A8U2	Transmembrane protein 201, org=Mus musculus	TM201_MOUSE	Tmem201	_EEGRYDEEIEVYR_	_EEGRYDEEIEVYR_.3	142	2922.93	2549.59	3257.86	3133.6	3454.44	2023.95	2067.78
A2A8U2	Transmembrane protein 201, org=Mus musculus	TM201_MOUSE	Tmem201	_DPAQPQQWVSSQVLLC[Carbamidomethyl (C)]R_	_DPAQPQQWVSSQVLLC[Carbamidomethyl (C)]R_.3	106	1597.38	1211.28	1391.66	1477.39	1638.67	1573.22	1823.63
A2A8U2	Transmembrane protein 201, org=Mus musculus	TM201_MOUSE	Tmem201	_EADQAHGQSFSSSAVK_	_EADQAHGQSFSSSAVK_.3	195	1360.99	878.434	1197.85	1355.92	1666.07	1253.28	1211.25
A2A8U2	Transmembrane protein 201, org=Mus musculus	TM201_MOUSE	Tmem201	_ALLLSHQFR_	_ALLLSHQFR_.2	184	1012.76	1152.68	1587.97	1243.76	1198.24	935.92	786.835
A2A8U2	Transmembrane protein 201, org=Mus musculus	TM201_MOUSE	Tmem201	_APFQVILLR_	_APFQVILLR_.2	211	1000.18	842.22	926.588	1308.3	1106.59	681.193	798.19
A2A8U2	Transmembrane protein 201, org=Mus musculus	TM201_MOUSE	Tmem201	_FSTTSLC[Carbamidomethyl (C)]C[Carbamidomethyl (C)]LVGFTAAVATR_	_FSTTSLC[Carbamidomethyl (C)]C[Carbamidomethyl (C)]LVGFTAAVATR_.3	357	385.698	226.399	256.134	327.12	227.397
A2A8U2	Transmembrane protein 201, org=Mus musculus	TM201_MOUSE	Tmem201	_LC[Carbamidomethyl (C)]RPC[Carbamidomethyl (C)]QAAVEYYIK_	_LC[Carbamidomethyl (C)]RPC[Carbamidomethyl (C)]QAAVEYYIK_.3	163	1098.81	604.806	1038.12	1131.04	1028.21		655.303
A2A8U2	Transmembrane protein 201, org=Mus musculus	TM201_MOUSE	Tmem201	_LC[Carbamidomethyl (C)]RPC[Carbamidomethyl (C)]QAAVEYYIK_	_LC[Carbamidomethyl (C)]RPC[Carbamidomethyl (C)]QAAVEYYIK_.2	163		31.6824	75.8655	87.959
A2A8U2	Transmembrane protein 201, org=Mus musculus	TM201_MOUSE	Tmem201	_VKPTHTMVNC[Carbamidomethyl (C)]WFC[Carbamidomethyl (C)]NHDTLVPYGNR_	_VKPTHTMVNC[Carbamidomethyl (C)]WFC[Carbamidomethyl (C)]NHDTLVPYGNR_.4	39	377.151		857.973		342.806		155.489
A2A8U2	Transmembrane protein 201, org=Mus musculus	TM201_MOUSE	Tmem201	_VSPSSLPGR_	_VSPSSLPGR_.2	440				377.456	344.108		415.247
A2A8U2	Transmembrane protein 201, org=Mus musculus	TM201_MOUSE	Tmem201	_GLLAVSLAVNALFTSAYLYQSLR_	_GLLAVSLAVNALFTSAYLYQSLR_.3	642			239.964	101.019	264.27
A2A8U2	Transmembrane protein 201, org=Mus musculus	TM201_MOUSE	Tmem201	_HHLEQMYK_	_HHLEQMYK_.2	155			100.972	190.269	269.811
A2A8Z1	Oxysterol-binding protein-related protein 9, org=Mus musculus	OSBL9_MOUSE	Osbpl9	_VVLPTFILER_	_VVLPTFILER_.2	391	4786.92	5934.05	6466.37	5811.38	6210.38	4609.68	4495.75
A2A8Z1	Oxysterol-binding protein-related protein 9, org=Mus musculus	OSBL9_MOUSE	Osbpl9	_[Acetyl (Protein N-term)]ASIVEGPLSK_	_[Acetyl (Protein N-term)]ASIVEGPLSK_.2	2	1721.58	1618.59	1449.73	1314	1554.05	5329	5188.7
A2A8Z1	Oxysterol-binding protein-related protein 9, org=Mus musculus	OSBL9_MOUSE	Osbpl9	_ITAEIFSPNDKK_	_ITAEIFSPNDKK_.3	605	1861.46	1659.67	1483.02	1380.99	1568.08	1527.86	1223.43
A2A8Z1	Oxysterol-binding protein-related protein 9, org=Mus musculus	OSBL9_MOUSE	Osbpl9	_ITAEIFSPNDKK_	_ITAEIFSPNDKK_.2	605	491.517	513.724	575.208	578.662	627.106	449.64	632.08
A2A8Z1	Oxysterol-binding protein-related protein 9, org=Mus musculus	OSBL9_MOUSE	Osbpl9	_YATGENTVFVDTK_	_YATGENTVFVDTK_.2	633	1866.63	1707.82	1460.58	1740.1	1518.87	1752.65	1856.32
A2A8Z1	Oxysterol-binding protein-related protein 9, org=Mus musculus	OSBL9_MOUSE	Osbpl9	_KLEDQNEYESR_	_KLEDQNEYESR_.3	656	1270.95	1079.82	1185.26	1178.33	1386.97	1170.27	1330.32
A2A8Z1	Oxysterol-binding protein-related protein 9, org=Mus musculus	OSBL9_MOUSE	Osbpl9	_KLEDQNEYESR_	_KLEDQNEYESR_.2	656	76.8429	96.0941	73.8708	75.8857	91.5949	48.5028	97.441
A2A8Z1	Oxysterol-binding protein-related protein 9, org=Mus musculus	OSBL9_MOUSE	Osbpl9	_SVIMHLLSQVR_	_SVIMHLLSQVR_.3	373	564.494	610.335	887.798	761.541	558.722	1211.24	857.939
A2A8Z1	Oxysterol-binding protein-related protein 9, org=Mus musculus	OSBL9_MOUSE	Osbpl9	_LIDSSGSASVLTHSSSGNSLK_	_LIDSSGSASVLTHSSSGNSLK_.3	311	832.81	656.711	570.77	603.199	732.545	707.791	529.061
A2A8Z1	Oxysterol-binding protein-related protein 9, org=Mus musculus	OSBL9_MOUSE	Osbpl9	_SILTVPWVELGGEC[Carbamidomethyl (C)]NINC[Carbamidomethyl (C)]SK_	_SILTVPWVELGGEC[Carbamidomethyl (C)]NINC[Carbamidomethyl (C)]SK_.3	564	149.928	198.259	144.544	129.297	198.474	132.514	156.861
A2A8Z1	Oxysterol-binding protein-related protein 9, org=Mus musculus	OSBL9_MOUSE	Osbpl9	_IRDIDAATEAK_	_IRDIDAATEAK_.3	678	1444.78	1217.64	1283.89	1253.05	1391.11	1635.94	1447.19
A2A8Z1	Oxysterol-binding protein-related protein 9, org=Mus musculus	OSBL9_MOUSE	Osbpl9	_IRDIDAATEAK_	_IRDIDAATEAK_.2	678	137.838	169.115	178.166	194.395	109.627	100.365
A2A8Z1	Oxysterol-binding protein-related protein 9, org=Mus musculus	OSBL9_MOUSE	Osbpl9	_EIQWETR_	_EIQWETR_.2	706	1278.03	1362.4	1458.42	1665.87	1681.29		1931.8
A2A8Z1	Oxysterol-binding protein-related protein 9, org=Mus musculus	OSBL9_MOUSE	Osbpl9	_WYLSAFHAGR_	_WYLSAFHAGR_.3	436	1073.91	1506.42	1556.58	914.672	1102.69	2013.93
A2A8Z1	Oxysterol-binding protein-related protein 9, org=Mus musculus	OSBL9_MOUSE	Osbpl9	_HTLQLQGLDSGFIPSVQDFDKK_	_HTLQLQGLDSGFIPSVQDFDKK_.4	101	931.992	709.223	775.559	694.156	883.266		857.186
A2A8Z1	Oxysterol-binding protein-related protein 9, org=Mus musculus	OSBL9_MOUSE	Osbpl9	_HTLQLQGLDSGFIPSVQDFDKK_	_HTLQLQGLDSGFIPSVQDFDKK_.3	101	301.677	212.252	363.035		251.183		531.424
A2A8Z1	Oxysterol-binding protein-related protein 9, org=Mus musculus	OSBL9_MOUSE	Osbpl9	_SFC[Carbamidomethyl (C)]SIEGEWNGIMYAK_	_SFC[Carbamidomethyl (C)]SIEGEWNGIMYAK_.2	617	610.447	206.235	430.555	403.353	372.881		474.504
A2A8Z1	Oxysterol-binding protein-related protein 9, org=Mus musculus	OSBL9_MOUSE	Osbpl9	_LTEADAYLQILIEQLK_	_LTEADAYLQILIEQLK_.3	123	34.1557		88.1491	80.5921	28.4602	126.145	164.417
A2A8Z1	Oxysterol-binding protein-related protein 9, org=Mus musculus	OSBL9_MOUSE	Osbpl9	_DTTNSMVESIK_	_DTTNSMVESIK_.3	161	2327.63		3666.31	1439.46	1572.49	3953.44	6291.32
A2A8Z1	Oxysterol-binding protein-related protein 9, org=Mus musculus	OSBL9_MOUSE	Osbpl9	_DTTNSMVESIK_	_DTTNSMVESIK_.2	161	307.357			239.952	191.015	267.332	533.862
A2A8Z1	Oxysterol-binding protein-related protein 9, org=Mus musculus	OSBL9_MOUSE	Osbpl9	_TGYSANIVFHTKPFYGGK_	_TGYSANIVFHTKPFYGGK_.4	584	327.393	333.93	306.024	330.725	395.887		378.258
A2A8Z1	Oxysterol-binding protein-related protein 9, org=Mus musculus	OSBL9_MOUSE	Osbpl9	_TGYSANIVFHTKPFYGGK_	_TGYSANIVFHTKPFYGGK_.3	584	454.334	541.101	417.378	291.262	406.13
A2A8Z1	Oxysterol-binding protein-related protein 9, org=Mus musculus	OSBL9_MOUSE	Osbpl9	_LFHEDGEC[Carbamidomethyl (C)]WVYDEPLLKR_	_LFHEDGEC[Carbamidomethyl (C)]WVYDEPLLKR_.4	713	138.639	195.924	179.69	194.271	264.352
A2A8Z1	Oxysterol-binding protein-related protein 9, org=Mus musculus	OSBL9_MOUSE	Osbpl9	_LFHEDGEC[Carbamidomethyl (C)]WVYDEPLLK_	_LFHEDGEC[Carbamidomethyl (C)]WVYDEPLLK_.3	713	129.297		304.131	212.339
A2A8Z1	Oxysterol-binding protein-related protein 9, org=Mus musculus	OSBL9_MOUSE	Osbpl9	_HTLQLQGLDSGFIPSVQDFDK_	_HTLQLQGLDSGFIPSVQDFDK_.3	101	220.862		194.015	257.133	188.914
A2A8Z1	Oxysterol-binding protein-related protein 9, org=Mus musculus	OSBL9_MOUSE	Osbpl9	_KLTEADAYLQILIEQLK_	_KLTEADAYLQILIEQLK_.3	122	60.7027	116.207	40.628	106.876	75.7059
A2A8Z1	Oxysterol-binding protein-related protein 9, org=Mus musculus	OSBL9_MOUSE	Osbpl9	_SLLEMYADFFAHPDLFVSISDQKDPR_	_SLLEMYADFFAHPDLFVSISDQKDPR_.4	402	80.3231		29.1502		94.4212
A2A8Z1	Oxysterol-binding protein-related protein 9, org=Mus musculus	OSBL9_MOUSE	Osbpl9	_LEDQNEYESR_	_LEDQNEYESR_.2	657			28.8554	36.3545	19.2241		81.2379
A2A974	Cytochrome P450 4A12B, org=Mus musculus	CP4CB_MOUSE	Cyp4a12b	_IYPPVPSVSR_	_IYPPVPSVSR_.2	380	5938	1715.1	5204.93	3070.34	4285.89	7618.18	7690.83
A2A974	Cytochrome P450 4A12B, org=Mus musculus	CP4CB_MOUSE	Cyp4a12b	_VPIPIPR_	_VPIPIPR_.2	485	4808.05	2191.94	6805.37	2876.82	3573.65	4882.49	5122.25
A2A974	Cytochrome P450 4A12B, org=Mus musculus	CP4CB_MOUSE	Cyp4a12b	_FLAPWIGR_	_FLAPWIGR_.2	120	4428.23	2127.09	6770.49	2974.95	3992.51	5525.35	5037.36
A2A974	Cytochrome P450 4A12B, org=Mus musculus	CP4CB_MOUSE	Cyp4a12b	_IQVYDPDYMK_	_IQVYDPDYMK_.2	95	3009.66	1217.38	3575.35	1669.89	2345.54	4046.61	4033.59
A2A974	Cytochrome P450 4A12B, org=Mus musculus	CP4CB_MOUSE	Cyp4a12b	_IQVYDPDYM[Oxidation (M)]K_	_IQVYDPDYM[Oxidation (M)]K_.2	95	518.505	136.769	414.395	399.874	311.638	392.508	576.881
A2A974	Cytochrome P450 4A12B, org=Mus musculus	CP4CB_MOUSE	Cyp4a12b	_ELSSPVTFPDGR_	_ELSSPVTFPDGR_.2	390	3247.86	869.303	3436.36	1750.48	1710.39	4455.42	4677.17
A2A974	Cytochrome P450 4A12B, org=Mus musculus	CP4CB_MOUSE	Cyp4a12b	_FELLPDPTR_	_FELLPDPTR_.2	476	2788.4	669.718	3339.18	1310.47	2045.39	2906.02	4385.53
A2A974	Cytochrome P450 4A12B, org=Mus musculus	CP4CB_MOUSE	Cyp4a12b	_FELLPDPTRVPIPIPR_	_FELLPDPTRVPIPIPR_.3	476	2020.34	447	1715.62	1029.03	1655.11	1040.51	1541.89
A2A974	Cytochrome P450 4A12B, org=Mus musculus	CP4CB_MOUSE	Cyp4a12b	_VAVALTLLR_	_VAVALTLLR_.2	467	1655.62	473.033	1898.86	732.342	1060.13	900.304	1104.81
A2A974	Cytochrome P450 4A12B, org=Mus musculus	CP4CB_MOUSE	Cyp4a12b	_SQLQDEEELEK_	_SQLQDEEELEK_.2	270	904.113	317.287	1262.81	382.021	495.86	1302.73	1147.71
A2A974	Cytochrome P450 4A12B, org=Mus musculus	CP4CB_MOUSE	Cyp4a12b	_QFAMNELK_	_QFAMNELK_.2	459	809.064	397.571	1432.43	172.1	314.776	989.222	1116.17
A2A974	Cytochrome P450 4A12B, org=Mus musculus	CP4CB_MOUSE	Cyp4a12b	_SASALSSIR_	_SASALSSIR_.2	2	836.712	235.777	1382.77	441.181	728.125	1202.91	888.585
A2A974	Cytochrome P450 4A12B, org=Mus musculus	CP4CB_MOUSE	Cyp4a12b	_DQDLQDILTR_	_DQDLQDILTR_.2	67	651.421	249.441	1059.3	396.122	519.717	1110.02	1549.94
A2A974	Cytochrome P450 4A12B, org=Mus musculus	CP4CB_MOUSE	Cyp4a12b	_RLDFLDILLFAR_	_RLDFLDILLFAR_.3	286	138.712	93.2707	111.553	90.1884	142.09	39.924	210.196
A2A974	Cytochrome P450 4A12B, org=Mus musculus	CP4CB_MOUSE	Cyp4a12b	_NFPSAC[Carbamidomethyl (C)]PQWLWGSK_	_NFPSAC[Carbamidomethyl (C)]PQWLWGSK_.2	79	897.247	302.971	1673.05	529.358	989.289		1096.39
A2A974	Cytochrome P450 4A12B, org=Mus musculus	CP4CB_MOUSE	Cyp4a12b	_VSSNGC[Carbamidomethyl (C)]LANSAC[Carbamidomethyl (C)]QLAHDHTDQVIK_	_VSSNGC[Carbamidomethyl (C)]LANSAC[Carbamidomethyl (C)]QLAHDHTDQVIK_.4	243	506.395	92.4756	565.959	425.523	468.091	438.523	510.213
A2A974	Cytochrome P450 4A12B, org=Mus musculus	CP4CB_MOUSE	Cyp4a12b	_VSSNGC[Carbamidomethyl (C)]LANSAC[Carbamidomethyl (C)]QLAHDHTDQVIK_	_VSSNGC[Carbamidomethyl (C)]LANSAC[Carbamidomethyl (C)]QLAHDHTDQVIK_.3	243	170.198		342.078	152.729	261.147	321.791	163.09
A2A974	Cytochrome P450 4A12B, org=Mus musculus	CP4CB_MOUSE	Cyp4a12b	_ILKDQDLQDILTR_	_ILKDQDLQDILTR_.3	64	1753.57		1378.26	509.339	1049.12	1350.49	871.367
A2A974	Cytochrome P450 4A12B, org=Mus musculus	CP4CB_MOUSE	Cyp4a12b	_ILKDQDLQDILTR_	_ILKDQDLQDILTR_.2	64	368.012	83.6486	482.727	284.651	199.24
A2A974	Cytochrome P450 4A12B, org=Mus musculus	CP4CB_MOUSE	Cyp4a12b	_C[Carbamidomethyl (C)]AFSHEGSVQLDR_	_C[Carbamidomethyl (C)]AFSHEGSVQLDR_.3	198			1297.71	1354.54	1324.41	1461.6	1579.72
A2A974	Cytochrome P450 4A12B, org=Mus musculus	CP4CB_MOUSE	Cyp4a12b	_GLLLLDGQTWFQHR_	_GLLLLDGQTWFQHR_.3	128	662.361	418.873	1271.76	474.694	680.907	719.871
A2A974	Cytochrome P450 4A12B, org=Mus musculus	CP4CB_MOUSE	Cyp4a12b	_GLLLLDGQTWFQHR_	_GLLLLDGQTWFQHR_.2	128	405.977	201.229	601.937	231.83	237.787
A2A974	Cytochrome P450 4A12B, org=Mus musculus	CP4CB_MOUSE	Cyp4a12b	_SQLQDEEELEKLK_	_SQLQDEEELEKLK_.3	270	722.094	479.762	350.155		448.058		1264.54
A2A974	Cytochrome P450 4A12B, org=Mus musculus	CP4CB_MOUSE	Cyp4a12b	_NIFHQNDIIYR_	_NIFHQNDIIYR_.3	232	1358.62	602.087	1736.11	1056.6	1017.97	2104.26	1638.05
A2A974	Cytochrome P450 4A12B, org=Mus musculus	CP4CB_MOUSE	Cyp4a12b	_NIFHQNDIIYR_	_NIFHQNDIIYR_.2	232			512.513			356.15
A2A974	Cytochrome P450 4A12B, org=Mus musculus	CP4CB_MOUSE	Cyp4a12b	_RSQLQDEEELEK_	_RSQLQDEEELEK_.3	269	793.605	462.507	654.534	571.719		984.495	569.509
A2A974	Cytochrome P450 4A12B, org=Mus musculus	CP4CB_MOUSE	Cyp4a12b	_RSQLQDEEELEK_	_RSQLQDEEELEK_.2	269		45.5933	18.5547		35.2615
A2A974	Cytochrome P450 4A12B, org=Mus musculus	CP4CB_MOUSE	Cyp4a12b	_SLSDKDLR_	_SLSDKDLR_.2	303	88.6189		358.622	133.426			270.171
A2A974	Cytochrome P450 4A12B, org=Mus musculus	CP4CB_MOUSE	Cyp4a12b	_SYIQAVEDLNNLFFLR_	_SYIQAVEDLNNLFFLR_.3	214	99.9387		92.2157	60.3187	13.8172	133.933
A2A974	Cytochrome P450 4A12B, org=Mus musculus	CP4CB_MOUSE	Cyp4a12b	_SYIQAVEDLNNLFFLR_	_SYIQAVEDLNNLFFLR_.2	214		318.388	26.8606			358.202
A2A974	Cytochrome P450 4A12B, org=Mus musculus	CP4CB_MOUSE	Cyp4a12b	_YKSYIQAVEDLNNLFFLR_	_YKSYIQAVEDLNNLFFLR_.3	212	191.794		331.722	217.633	306.459
A2A974	Cytochrome P450 4A12B, org=Mus musculus	CP4CB_MOUSE	Cyp4a12b	_QWLLSSTQQFPSPPSHWLFGHK_	_QWLLSSTQQFPSPPSHWLFGHK_.4	42	147.088		89.6363	89.1486	307.242
A2A974	Cytochrome P450 4A12B, org=Mus musculus	CP4CB_MOUSE	Cyp4a12b	_MPYTTMC[Carbamidomethyl (C)]IK_	_MPYTTMC[Carbamidomethyl (C)]IK_.2	367		193.656	441.775
A2A974	Cytochrome P450 4A12B, org=Mus musculus	CP4CB_MOUSE	Cyp4a12b	_AEVDTFMFEGHDTTASGISWIFYALATNPEHQQR_	_AEVDTFMFEGHDTTASGISWIFYALATNPEHQQR_.4	311			105.841
A2A9C3	KICSTOR complex protein SZT2, org=Mus musculus	SZT2_MOUSE	Szt2	_SSDAVRPVGQVDR_	_SSDAVRPVGQVDR_.3	2144	121.061	143.891	130.609	99.0112	76.6044	153.338
A2A9C3	KICSTOR complex protein SZT2, org=Mus musculus	SZT2_MOUSE	Szt2	_AVLPSDDFAADESC[Carbamidomethyl (C)]APR_	_AVLPSDDFAADESC[Carbamidomethyl (C)]APR_.2	2005	224.274		173.859	190.196	161.822		309.441
A2A9C3	KICSTOR complex protein SZT2, org=Mus musculus	SZT2_MOUSE	Szt2	_C[Carbamidomethyl (C)]PNTLDSC[Carbamidomethyl (C)]SAQDGSPR_	_C[Carbamidomethyl (C)]PNTLDSC[Carbamidomethyl (C)]SAQDGSPR_.2	2338				24.0454	26.2597	34.7566	64.2054
A2A9C3	KICSTOR complex protein SZT2, org=Mus musculus	SZT2_MOUSE	Szt2	_GNISIVQLEEK_	_GNISIVQLEEK_.2	2362		597.846	606.248	656.029	520.81
A2A9C3	KICSTOR complex protein SZT2, org=Mus musculus	SZT2_MOUSE	Szt2	_NASPPLSR_	_NASPPLSR_.2	2734	406.757	400.849			401.479		222.519
A2A9C3	KICSTOR complex protein SZT2, org=Mus musculus	SZT2_MOUSE	Szt2	_LGDWSGAPSLKDPGATGTK_	_LGDWSGAPSLKDPGATGTK_.3	1165	347.316		264.197			509.394
A2A9C3	KICSTOR complex protein SZT2, org=Mus musculus	SZT2_MOUSE	Szt2	_AFLLYSFLR_	_AFLLYSFLR_.2	344		52.2317		34.7135	70.0169
A2A9C3	KICSTOR complex protein SZT2, org=Mus musculus	SZT2_MOUSE	Szt2	_LALAELEELLEAVHAK_	_LALAELEELLEAVHAK_.3	3298		60.6813	22.6157	44.4154	50.7041
A2A9C3	KICSTOR complex protein SZT2, org=Mus musculus	SZT2_MOUSE	Szt2	_LFNEHLVSASSNPALALR_	_LFNEHLVSASSNPALALR_.3	369			174.066	175.866	101.855
A2A9C3	KICSTOR complex protein SZT2, org=Mus musculus	SZT2_MOUSE	Szt2	_QNLLTFLHSPK_	_QNLLTFLHSPK_.3	2242			72.4861	35.9901
A2A9C3	KICSTOR complex protein SZT2, org=Mus musculus	SZT2_MOUSE	Szt2	_HFQSPDLGTQYLVVLNQK_	_HFQSPDLGTQYLVVLNQK_.3	3350		46.2937	27.0051	44.5056
A2A9C3	KICSTOR complex protein SZT2, org=Mus musculus	SZT2_MOUSE	Szt2	_VTFLAWQYR_	_VTFLAWQYR_.2	87		259.685		124.141
A2A9F4	Keratinocyte differentiation factor 1, org=Mus musculus	KDF1_MOUSE	Kdf1	_ISDLISSITQDYHLDEQDAEGR_	_ISDLISSITQDYHLDEQDAEGR_.3	275	481.927	331.871	451.544	505.791	544.83	534.486	553.699
A2A9F4	Keratinocyte differentiation factor 1, org=Mus musculus	KDF1_MOUSE	Kdf1	_EIDVLIFK_	_EIDVLIFK_.2	238		93.6644	123.534	27.5077	60.4037	182.538	137.233
A2A9F4	Keratinocyte differentiation factor 1, org=Mus musculus	KDF1_MOUSE	Kdf1	_GIPVYPYR_	_GIPVYPYR_.2	168	776.97	468.519	356.764	648.254	717.773		828.298
A2A9F4	Keratinocyte differentiation factor 1, org=Mus musculus	KDF1_MOUSE	Kdf1	_LTELFSVHQIDELAK_	_LTELFSVHQIDELAK_.3	247			159.573	209.262		778.667
A2AAE1	Bridge-like lipid transfer protein family member 1, org=Mus musculus	BLTP1_MOUSE	Bltp1	_IGLQPAVLR_	_IGLQPAVLR_.2	1055	465.865	340.977	329.948	449.986	453.369	413.642	513.155
A2AAE1	Bridge-like lipid transfer protein family member 1, org=Mus musculus	BLTP1_MOUSE	Bltp1	_GVVEETANNVDAGK_	_GVVEETANNVDAGK_.2	1772	105.773	100.68	107.309	115.495	109.371	139.267
A2AAE1	Bridge-like lipid transfer protein family member 1, org=Mus musculus	BLTP1_MOUSE	Bltp1	_QISDLIR_	_QISDLIR_.2	2922	822.041	330.228	499.592	353.115	275.077
A2AAE1	Bridge-like lipid transfer protein family member 1, org=Mus musculus	BLTP1_MOUSE	Bltp1	_GSVVQESPVTK_	_GSVVQESPVTK_.2	2362	187.581	97.5139			150.337		102.112
A2AAE1	Bridge-like lipid transfer protein family member 1, org=Mus musculus	BLTP1_MOUSE	Bltp1	_EGHINLSGLQLR_	_EGHINLSGLQLR_.3	882	95.0068	122.131	77.776	146.163	131.142	322.557
A2AAE1	Bridge-like lipid transfer protein family member 1, org=Mus musculus	BLTP1_MOUSE	Bltp1	_VSEIAQPGRPR_	_VSEIAQPGRPR_.3	368	108.696	133.468	109.321	128.876	49.8331	226.424	182.091
A2AAE1	Bridge-like lipid transfer protein family member 1, org=Mus musculus	BLTP1_MOUSE	Bltp1	_NVDANNTENSTTVK_	_NVDANNTENSTTVK_.2	4775	35.1238	50.0253	37.6357	50.3626			60.1198
A2AAE1	Bridge-like lipid transfer protein family member 1, org=Mus musculus	BLTP1_MOUSE	Bltp1	_FIVVTPAFK_	_FIVVTPAFK_.2	2150	291.034	236.791		297.046	365.023
A2AAE1	Bridge-like lipid transfer protein family member 1, org=Mus musculus	BLTP1_MOUSE	Bltp1	_IVDTTDDETLTEEWTLDQPVAQTK_	_IVDTTDDETLTEEWTLDQPVAQTK_.3	1591	193.352			182.817
A2AAE1	Bridge-like lipid transfer protein family member 1, org=Mus musculus	BLTP1_MOUSE	Bltp1	_FSC[Carbamidomethyl (C)]LPVSR_	_FSC[Carbamidomethyl (C)]LPVSR_.2	4056				250.535	231.786
A2AAE1	Bridge-like lipid transfer protein family member 1, org=Mus musculus	BLTP1_MOUSE	Bltp1	_FTFELPNHR_	_FTFELPNHR_.3	3018	312.032	131.577	130.123	93.4766
A2AAE1	Bridge-like lipid transfer protein family member 1, org=Mus musculus	BLTP1_MOUSE	Bltp1	_GIQVTATTPSMR_	_GIQVTATTPSMR_.2	3163				324.546	502.274
A2AAE1	Bridge-like lipid transfer protein family member 1, org=Mus musculus	BLTP1_MOUSE	Bltp1	_STVSGLTSGSGGLGNVDEEPTSVTGR_	_STVSGLTSGSGGLGNVDEEPTSVTGR_.3	4172		127.539		78.69			217.695
A2AAE1	Bridge-like lipid transfer protein family member 1, org=Mus musculus	BLTP1_MOUSE	Bltp1	_QGLTANSLLDR_	_QGLTANSLLDR_.2	1561	948.313
A2AAE1	Bridge-like lipid transfer protein family member 1, org=Mus musculus	BLTP1_MOUSE	Bltp1	_ILLYSLNLQFK_	_ILLYSLNLQFK_.2	3152
A2AAE1	Bridge-like lipid transfer protein family member 1, org=Mus musculus	BLTP1_MOUSE	Bltp1	_HQVYEEAGSDFHQVAYFK_	_HQVYEEAGSDFHQVAYFK_.3	3223				71.9364
A2AAJ9	Obscurin, org=Mus musculus	OBSCN_MOUSE	Obscn	_LSSSSKVRVEASGC[Carbamidomethyl (C)]SR_	_LSSSSKVRVEASGC[Carbamidomethyl (C)]SR_.3	1455,1547,1639,1731,1823,1915,2007,2099	385.188	541.743	445.583	315.6	333.392	291.634	262.968
A2AAJ9	Obscurin, org=Mus musculus	OBSCN_MOUSE	Obscn	_DGTLLAPGNR_	_DGTLLAPGNR_.2	7093	3113.53	2690.13	2275.53	2001.82	2382.28	2831.43
A2AAJ9	Obscurin, org=Mus musculus	OBSCN_MOUSE	Obscn	_SEVKAEAGNSATLSC[Carbamidomethyl (C)]EVAQAQTEVTWFK_	_SEVKAEAGNSATLSC[Carbamidomethyl (C)]EVAQAQTEVTWFK_.4	1239	196797	128692	98669.2	94077.4	146622	140991	112598
A2AAJ9	Obscurin, org=Mus musculus	OBSCN_MOUSE	Obscn	_SQEATEGTMATLR_	_SQEATEGTMATLR_.2	4139,4227,4315,4491,4579						153.271	367.087
A2AAJ9	Obscurin, org=Mus musculus	OBSCN_MOUSE	Obscn	_AEAGASATLSC[Carbamidomethyl (C)]EVAQAQTEVTWFK_	_AEAGASATLSC[Carbamidomethyl (C)]EVAQAQTEVTWFK_.3	967,1059,1335,1427,1519,1611,1703,1795,1887,1979	263.31
A2AAJ9	Obscurin, org=Mus musculus	OBSCN_MOUSE	Obscn	_TDSDTYTC[Carbamidomethyl (C)]DIGQAR_	_TDSDTYTC[Carbamidomethyl (C)]DIGQAR_.2	3412						64.2012
A2AAJ9	Obscurin, org=Mus musculus	OBSCN_MOUSE	Obscn	_AAPVEWR_	_AAPVEWR_.2	3644,3820,3996,4069,4245,4333,4509,4597,4685							689.27
A2AAJ9	Obscurin, org=Mus musculus	OBSCN_MOUSE	Obscn	_LDVAEPK_	_LDVAEPK_.2	946,1038,1222,1406,1498,1590,1682,1774,1866,1958						1110.19
A2AAJ9	Obscurin, org=Mus musculus	OBSCN_MOUSE	Obscn	_ALDDVSAEER_	_ALDDVSAEER_.2	3084
A2AAJ9	Obscurin, org=Mus musculus	OBSCN_MOUSE	Obscn	_RLVVQQAGK_	_RLVVQQAGK_.2	919,1011,1103,1195,1287,1379,1471,1563,1655,1747,1839,1931,2115					1.96478	13.953
A2AAJ9	Obscurin, org=Mus musculus	OBSCN_MOUSE	Obscn	_C[Carbamidomethyl (C)]LAENSMGVSSTK_	_C[Carbamidomethyl (C)]LAENSMGVSSTK_.2	6150
A2AAJ9	Obscurin, org=Mus musculus	OBSCN_MOUSE	Obscn	_LQDLEVR_	_LQDLEVR_.2	337			93.9148	7.84316			3.81576
A2AAJ9	Obscurin, org=Mus musculus	OBSCN_MOUSE	Obscn	_SQEAPESSTVTLR_	_SQEAPESSTVTLR_.2	4755
A2AAJ9	Obscurin, org=Mus musculus	OBSCN_MOUSE	Obscn	_FVMVESGASR_	_FVMVESGASR_.2	2377					72.6246
A2AAJ9	Obscurin, org=Mus musculus	OBSCN_MOUSE	Obscn	_LIVTELPVSFTR_	_LIVTELPVSFTR_.2	2592
A2AAJ9	Obscurin, org=Mus musculus	OBSCN_MOUSE	Obscn	_VEEHGESSALR_	_VEEHGESSALR_.3	159
A2AAJ9	Obscurin, org=Mus musculus	OBSCN_MOUSE	Obscn	_VTLEC[Carbamidomethyl (C)]ELSRPVDVR_	_VTLEC[Carbamidomethyl (C)]ELSRPVDVR_.3	2616					170.774		182.787
A2AAJ9	Obscurin, org=Mus musculus	OBSCN_MOUSE	Obscn	_TYVC[Carbamidomethyl (C)]QAPDTGVTR_	_TYVC[Carbamidomethyl (C)]QAPDTGVTR_.2	7292
A2AAJ9	Obscurin, org=Mus musculus	OBSCN_MOUSE	Obscn	_VGGSPQPAVSWSK_	_VGGSPQPAVSWSK_.2	132
A2AAJ9	Obscurin, org=Mus musculus	OBSCN_MOUSE	Obscn	_TSATLSVK_	_TSATLSVK_.2	4120,4472,4560,4648,4736
A2AAJ9	Obscurin, org=Mus musculus	OBSCN_MOUSE	Obscn	_VLAEDAGEVK_	_VLAEDAGEVK_.2	2694
A2AAJ9	Obscurin, org=Mus musculus	OBSCN_MOUSE	Obscn	_GTLTLQC[Carbamidomethyl (C)]EVSDPEAR_	_GTLTLQC[Carbamidomethyl (C)]EVSDPEAR_.2	3094
A2AAJ9	Obscurin, org=Mus musculus	OBSCN_MOUSE	Obscn	_DYLWQM[Oxidation (M)]LSATQYLHAQHILHLDLR_	_DYLWQM[Oxidation (M)]LSATQYLHAQHILHLDLR_.4	8688			59.2839
A2AAJ9	Obscurin, org=Mus musculus	OBSCN_MOUSE	Obscn	_FQM[Oxidation (M)]TSEGPR_	_FQM[Oxidation (M)]TSEGPR_.2	2287
A2AAJ9	Obscurin, org=Mus musculus	OBSCN_MOUSE	Obscn	_GPSEPEEKPASDVHER_	_GPSEPEEKPASDVHER_.4	6301
A2AAY5	SH3 and PX domain-containing protein 2B, org=Mus musculus	SPD2B_MOUSE	Sh3pxd2b	_IIPFLPGK_	_IIPFLPGK_.2	72	2591.32	3049.34	3019.97	2518.3	2344.75	3991.17	3625.4
A2AAY5	SH3 and PX domain-containing protein 2B, org=Mus musculus	SPD2B_MOUSE	Sh3pxd2b	_EGWAPASYLK_	_EGWAPASYLK_.2	267	1859.46	2102.54	2249.92	1167.28	1392.98	2562.66	2032.67
A2AAY5	SH3 and PX domain-containing protein 2B, org=Mus musculus	SPD2B_MOUSE	Sh3pxd2b	_GAVVEVVQK_	_GAVVEVVQK_.2	245	2275.1	1983.89	1790.15	1502.32	1655.65	2150.73	3112.39
A2AAY5	SH3 and PX domain-containing protein 2B, org=Mus musculus	SPD2B_MOUSE	Sh3pxd2b	_DQDEMNLER_	_DQDEMNLER_.2	236	1199.8	1810.95	1772.09	1311.27	1437.7	2557.93	2483.8
A2AAY5	SH3 and PX domain-containing protein 2B, org=Mus musculus	SPD2B_MOUSE	Sh3pxd2b	_LGPSSPAHSGALDLDGVSR_	_LGPSSPAHSGALDLDGVSR_.3	287	1060.35	1334.24	1095.61	989.747	1503.84	1670.94	1217.49
A2AAY5	SH3 and PX domain-containing protein 2B, org=Mus musculus	SPD2B_MOUSE	Sh3pxd2b	_NLEGWWK_	_NLEGWWK_.2	254	595.845	1542.97	1319.04	728.101	198.687	1049.44	1492.78
A2AAY5	SH3 and PX domain-containing protein 2B, org=Mus musculus	SPD2B_MOUSE	Sh3pxd2b	_GSSPKPPGMILPMIPAK_	_GSSPKPPGMILPMIPAK_.3	549	188.434	678.561	773.134	446.559	312.966	953.104	664.063
A2AAY5	SH3 and PX domain-containing protein 2B, org=Mus musculus	SPD2B_MOUSE	Sh3pxd2b	_SFLPGEGPGHGQDR_	_SFLPGEGPGHGQDR_.3	696	668.673	885.156	757.018	665.743	746.795	575.428	494.194
A2AAY5	SH3 and PX domain-containing protein 2B, org=Mus musculus	SPD2B_MOUSE	Sh3pxd2b	_SFLPGEGPGHGQDR_	_SFLPGEGPGHGQDR_.2	696	321.398	411.005	510.655	398.573	205.754		323.332
A2AAY5	SH3 and PX domain-containing protein 2B, org=Mus musculus	SPD2B_MOUSE	Sh3pxd2b	_LIPIDEYC[Carbamidomethyl (C)]K_	_LIPIDEYC[Carbamidomethyl (C)]K_.2	95	1032.2	1278.85	1190.83	1105.86	1223.42	437.988	557.423
A2AAY5	SH3 and PX domain-containing protein 2B, org=Mus musculus	SPD2B_MOUSE	Sh3pxd2b	_TSSASRPNFLAPLPHEMTQLR_	_TSSASRPNFLAPLPHEMTQLR_.4	428	857.904	667.374	1055.66	665.855	648.876	1053.89	904.05
A2AAY5	SH3 and PX domain-containing protein 2B, org=Mus musculus	SPD2B_MOUSE	Sh3pxd2b	_HYVYIIR_	_HYVYIIR_.2	24	559.881	845.172	946.849	485.366	522.084	588.623	374.5
A2AAY5	SH3 and PX domain-containing protein 2B, org=Mus musculus	SPD2B_MOUSE	Sh3pxd2b	_VTWSSGATEAIYR_	_VTWSSGATEAIYR_.2	31	328.8	311.842	531.948	397.469	403.455		753.499
A2AAY5	SH3 and PX domain-containing protein 2B, org=Mus musculus	SPD2B_MOUSE	Sh3pxd2b	_SGNDPTSVDPMVLEQYVVVADYQK_	_SGNDPTSVDPMVLEQYVVVADYQK_.3	142	57.1476	103.827	110.12	61.5809	60.6632	158.203	356.082
A2AAY5	SH3 and PX domain-containing protein 2B, org=Mus musculus	SPD2B_MOUSE	Sh3pxd2b	_TEPAQSEDHVDIYNLR_	_TEPAQSEDHVDIYNLR_.3	649	795.785	819.869	895.656	937.419	380.839	428.115	567.845
A2AAY5	SH3 and PX domain-containing protein 2B, org=Mus musculus	SPD2B_MOUSE	Sh3pxd2b	_EGWAPASYLKK_	_EGWAPASYLKK_.3	267	61.4905	86.2959	81.2979	60.7839	91.0546		65.8264
A2AAY5	SH3 and PX domain-containing protein 2B, org=Mus musculus	SPD2B_MOUSE	Sh3pxd2b	_NDMGLEC[Carbamidomethyl (C)]GHK_	_NDMGLEC[Carbamidomethyl (C)]GHK_.3	589	761.986	907.487	502.124	287.559			582.732
A2AAY5	SH3 and PX domain-containing protein 2B, org=Mus musculus	SPD2B_MOUSE	Sh3pxd2b	_AKPFLSNSSVGQDDMR_	_AKPFLSNSSVGQDDMR_.3	803	220.178	275.823	439.037	353.789	316.93		414.84
A2AAY5	SH3 and PX domain-containing protein 2B, org=Mus musculus	SPD2B_MOUSE	Sh3pxd2b	_LVPDGDVKQR_	_LVPDGDVKQR_.2	329	174.819	129.226	250.191	159.097	204.765		399.091
A2AAY5	SH3 and PX domain-containing protein 2B, org=Mus musculus	SPD2B_MOUSE	Sh3pxd2b	_ALLDGESHHAAGSHDTALSR_	_ALLDGESHHAAGSHDTALSR_.4	676	391.447	702.221	580.4	452.144	406.919	313.831	216.84
A2AAY5	SH3 and PX domain-containing protein 2B, org=Mus musculus	SPD2B_MOUSE	Sh3pxd2b	_ALLDGESHHAAGSHDTALSR_	_ALLDGESHHAAGSHDTALSR_.3	676			113.55	78.1601	52.1522
A2AAY5	SH3 and PX domain-containing protein 2B, org=Mus musculus	SPD2B_MOUSE	Sh3pxd2b	_TSSSPLSC[Carbamidomethyl (C)]RPLPEVR_	_TSSSPLSC[Carbamidomethyl (C)]RPLPEVR_.3	766		718.935	873.317	922.575
A2AAY5	SH3 and PX domain-containing protein 2B, org=Mus musculus	SPD2B_MOUSE	Sh3pxd2b	_SEEELLER_	_SEEELLER_.2	532	436.466	223.37	219.644
A2AAY5	SH3 and PX domain-containing protein 2B, org=Mus musculus	SPD2B_MOUSE	Sh3pxd2b	_SLSGWWYIQMEDKEGWAPATFIDK_	_SLSGWWYIQMEDKEGWAPATFIDK_.3	401			56.1221	111.906	112.466
A2AAY5	SH3 and PX domain-containing protein 2B, org=Mus musculus	SPD2B_MOUSE	Sh3pxd2b	_QESSEISLSVGQVVDIIEK_	_QESSEISLSVGQVVDIIEK_.3	166	41.6185		27.8773
A2AAY5	SH3 and PX domain-containing protein 2B, org=Mus musculus	SPD2B_MOUSE	Sh3pxd2b	_SLSGWWYIQMEDK_	_SLSGWWYIQMEDK_.2	401
A2AB59	Rho GTPase-activating protein 27, org=Mus musculus	RHG27_MOUSE	Arhgap27	_TLPAPNQDTLR_	_TLPAPNQDTLR_.2	793	2405.64	2010	2804.39	3010.48	2372.26	3278.68	3094.73
A2AB59	Rho GTPase-activating protein 27, org=Mus musculus	RHG27_MOUSE	Arhgap27	_LSTPEYTVELK_	_LSTPEYTVELK_.2	533	1980.58	1494.96	1667.14	1671.99	1528.24	2510.01	1964.32
A2AB59	Rho GTPase-activating protein 27, org=Mus musculus	RHG27_MOUSE	Arhgap27	_ISGNLATIQK_	_ISGNLATIQK_.2	714	2083.41	1176.21	1640.16	1578.16	1748.08	1593.97	1818.85
A2AB59	Rho GTPase-activating protein 27, org=Mus musculus	RHG27_MOUSE	Arhgap27	_FVSTPVGADGSSAEPR_	_FVSTPVGADGSSAEPR_.2	98	1283.14	1074.32	1191.49	1037.74	861.62	1626.45	1680.46
A2AB59	Rho GTPase-activating protein 27, org=Mus musculus	RHG27_MOUSE	Arhgap27	_IAIQPNER_	_IAIQPNER_.2	27	1358.69	782.846	911.448	830.558	679.089	1328.34	1528.78
A2AB59	Rho GTPase-activating protein 27, org=Mus musculus	RHG27_MOUSE	Arhgap27	_FVQQC[Carbamidomethyl (C)]IR_	_FVQQC[Carbamidomethyl (C)]IR_.2	693	1432.79	896.264	991.223	986.862	795.667	1037.63	1487.86
A2AB59	Rho GTPase-activating protein 27, org=Mus musculus	RHG27_MOUSE	Arhgap27	_NSLAPGGPAC[Carbamidomethyl (C)]LYVR_	_NSLAPGGPAC[Carbamidomethyl (C)]LYVR_.2	132	707.877	804.245	1042.59	617.291	562.843	1108.95	1383.7
A2AB59	Rho GTPase-activating protein 27, org=Mus musculus	RHG27_MOUSE	Arhgap27	_LEDQHGKPYFYNPEDSSVQWELPQVPIPAPR_	_LEDQHGKPYFYNPEDSSVQWELPQVPIPAPR_.4	423	834.72	589.698	677.037	804.84	770.418	660.695	559.942
A2AB59	Rho GTPase-activating protein 27, org=Mus musculus	RHG27_MOUSE	Arhgap27	_ELPALGDPAPAPQPSVPQQRPAVPEPLAYDYR_	_ELPALGDPAPAPQPSVPQQRPAVPEPLAYDYR_.4	66	358.15	98.1156	262.64	226.611	242.241	447.831	437.951
A2AB59	Rho GTPase-activating protein 27, org=Mus musculus	RHG27_MOUSE	Arhgap27	_GLDIDGLYR_	_GLDIDGLYR_.2	705	2042.21	1422.98	1315.45	1947.3	1914.58		1864.63
A2AB59	Rho GTPase-activating protein 27, org=Mus musculus	RHG27_MOUSE	Arhgap27	_PAAPVRPAQSLDDLAR_	_PAAPVRPAQSLDDLAR_.3	146		493.709	687.374	765.722	297.473	621.135	712.562
A2AB59	Rho GTPase-activating protein 27, org=Mus musculus	RHG27_MOUSE	Arhgap27	_QNAASPSLSPGGLESDLSR_	_QNAASPSLSPGGLESDLSR_.2	628	359.658	343.45	383.172	728.926	445.507	781.41
A2AB59	Rho GTPase-activating protein 27, org=Mus musculus	RHG27_MOUSE	Arhgap27	_SRDGSEYLIQHDSEAIISTWHK_	_SRDGSEYLIQHDSEAIISTWHK_.4	565	126.228	276.084	551.152	222.292	309.809	291.554
A2AB59	Rho GTPase-activating protein 27, org=Mus musculus	RHG27_MOUSE	Arhgap27	_PLAPSDSENVYEAIPDLR_	_PLAPSDSENVYEAIPDLR_.3	191		363.898	521.442	834.064			1287.98
A2AB59	Rho GTPase-activating protein 27, org=Mus musculus	RHG27_MOUSE	Arhgap27	_GASLSWAPK_	_GASLSWAPK_.2	544	3389.18	1081.98	2770.18	493.247		1904.13	1029.29
A2AB59	Rho GTPase-activating protein 27, org=Mus musculus	RHG27_MOUSE	Arhgap27	_GASLSWAPK_	_GASLSWAPK_.1	544			10.4224	67.1593		136.765
A2AB59	Rho GTPase-activating protein 27, org=Mus musculus	RHG27_MOUSE	Arhgap27	_ASSVAGSWVC[Carbamidomethyl (C)]PR_	_ASSVAGSWVC[Carbamidomethyl (C)]PR_.2	179	357.262	279.527		267.332
A2AB59	Rho GTPase-activating protein 27, org=Mus musculus	RHG27_MOUSE	Arhgap27	_ELPEPLFPFSHFHQFIAAIK_	_ELPEPLFPFSHFHQFIAAIK_.3	757	114.228	105.75	97.1891	121.504	108.694		443.365
A2AB59	Rho GTPase-activating protein 27, org=Mus musculus	RHG27_MOUSE	Arhgap27	_ELPEPLFPFSHFHQFIAAIK_	_ELPEPLFPFSHFHQFIAAIK_.4	757	92.7355	103.824	150.199	116.955	62.8959
A2AB59	Rho GTPase-activating protein 27, org=Mus musculus	RHG27_MOUSE	Arhgap27	_STEHWWHVR_	_STEHWWHVR_.3	41		160.02	95.7528		254.747
A2AB59	Rho GTPase-activating protein 27, org=Mus musculus	RHG27_MOUSE	Arhgap27	_QVDDPPEPVYANVER_	_QVDDPPEPVYANVER_.2	218		65.3213	116.194			164.199
A2AB59	Rho GTPase-activating protein 27, org=Mus musculus	RHG27_MOUSE	Arhgap27	_QMLYTNQFTQEQWVR_	_QMLYTNQFTQEQWVR_.3	408	437.798		405.64	416.462
A2ABU4	Myomesin-3, org=Mus musculus	MYOM3_MOUSE	Myom3	_AVVSDER_	_AVVSDER_.2	1191	1584.75	2302.69	1670.09		1457.31		511.714
A2ABU4	Myomesin-3, org=Mus musculus	MYOM3_MOUSE	Myom3	_SVSEAGVGESSAATQPVR_	_SVSEAGVGESSAATQPVR_.2	677	8.44529					113.669	68.7993
A2ABU4	Myomesin-3, org=Mus musculus	MYOM3_MOUSE	Myom3	_FALLDLEK_	_FALLDLEK_.2	561							188.669
A2ABU4	Myomesin-3, org=Mus musculus	MYOM3_MOUSE	Myom3	_EAGASEWQTVNNKPIQDTK_	_EAGASEWQTVNNKPIQDTK_.3	641
A2ABU4	Myomesin-3, org=Mus musculus	MYOM3_MOUSE	Myom3	_DAAAEKPGAPGSPLNVR_	_DAAAEKPGAPGSPLNVR_.3	365
A2ABU4	Myomesin-3, org=Mus musculus	MYOM3_MOUSE	Myom3	_ASEAVVTGDYDAVHK_	_ASEAVVTGDYDAVHK_.3	462
A2ABV5	Mediator of RNA polymerase II transcription subunit 14, org=Mus musculus	MED14_MOUSE	Med14	_IIPWIQQLK_	_IIPWIQQLK_.2	495	880.531	1006.62	1095.82	853.585	908.063	1136.6	1297.77
A2ABV5	Mediator of RNA polymerase II transcription subunit 14, org=Mus musculus	MED14_MOUSE	Med14	_LPTVPMLGLTQR_	_LPTVPMLGLTQR_.2	891	566.966	657.134	541.894	426.89	500.345	603.743	692.408
A2ABV5	Mediator of RNA polymerase II transcription subunit 14, org=Mus musculus	MED14_MOUSE	Med14	_SLPEIPAHLNIFSEVRVYNYR_	_SLPEIPAHLNIFSEVRVYNYR_.4	792	573.552	589.166	530.315	242.116	1078.53		258.176
A2ABV5	Mediator of RNA polymerase II transcription subunit 14, org=Mus musculus	MED14_MOUSE	Med14	_VTPENAGQWKPDELQVLEK_	_VTPENAGQWKPDELQVLEK_.3	1270	446.14	458.446	472.103	389.016	468.179		293.079
A2ABV5	Mediator of RNA polymerase II transcription subunit 14, org=Mus musculus	MED14_MOUSE	Med14	_TNTAYQC[Carbamidomethyl (C)]FSILPQSSTHIR_	_TNTAYQC[Carbamidomethyl (C)]FSILPQSSTHIR_.3	903	345.242	461.445	448.636	358.647	545.498	364.881
A2ABV5	Mediator of RNA polymerase II transcription subunit 14, org=Mus musculus	MED14_MOUSE	Med14	_SLPEIPAHLNIFSEVR_	_SLPEIPAHLNIFSEVR_.3	792	129.899	257.095	190.232	224.502	208.609
A2ABV5	Mediator of RNA polymerase II transcription subunit 14, org=Mus musculus	MED14_MOUSE	Med14	_LELSNLEIPHQGVQVEGDGFNHAIR_	_LELSNLEIPHQGVQVEGDGFNHAIR_.4	665	189.593	195.815	127.654	166.141		279.541
A2ABV5	Mediator of RNA polymerase II transcription subunit 14, org=Mus musculus	MED14_MOUSE	Med14	_LELFPDQATQLK_	_LELFPDQATQLK_.2	1327		511.084	508.435	587.814
A2ABV5	Mediator of RNA polymerase II transcription subunit 14, org=Mus musculus	MED14_MOUSE	Med14	_KIEIVQFASR_	_KIEIVQFASR_.3	88	139.797	83.1295			75.8279		275.655
A2ABV5	Mediator of RNA polymerase II transcription subunit 14, org=Mus musculus	MED14_MOUSE	Med14	_KIEIVQFASR_	_KIEIVQFASR_.2	88	368.516		561.497	360.694
A2ABV5	Mediator of RNA polymerase II transcription subunit 14, org=Mus musculus	MED14_MOUSE	Med14	_LVEGFYPAPGLK_	_LVEGFYPAPGLK_.2	955		316.575	155.659	274.405			570.501
A2ABV5	Mediator of RNA polymerase II transcription subunit 14, org=Mus musculus	MED14_MOUSE	Med14	_SLLDC[Carbamidomethyl (C)]TFR_	_SLLDC[Carbamidomethyl (C)]TFR_.2	710	222.879		220.739	254.393	259.62
A2ABV5	Mediator of RNA polymerase II transcription subunit 14, org=Mus musculus	MED14_MOUSE	Med14	_AGNWPGSPQVSGPSPATR_	_AGNWPGSPQVSGPSPATR_.2	1111				320.559	401.384	406.855	406.961
A2ABV5	Mediator of RNA polymerase II transcription subunit 14, org=Mus musculus	MED14_MOUSE	Med14	_LSTLIEFLLHR_	_LSTLIEFLLHR_.3	57		52.8156	57.7372	24.3858
A2ABV5	Mediator of RNA polymerase II transcription subunit 14, org=Mus musculus	MED14_MOUSE	Med14	_FLGSVIMR_	_FLGSVIMR_.2	1215	3314.06	1352.39			2420.53
A2ABV5	Mediator of RNA polymerase II transcription subunit 14, org=Mus musculus	MED14_MOUSE	Med14	_LVTTDLPPQLANLTVANGR_	_LVTTDLPPQLANLTVANGR_.3	209	300.674		170.978	187.426
A2ABV5	Mediator of RNA polymerase II transcription subunit 14, org=Mus musculus	MED14_MOUSE	Med14	_IIQQETLQLINSNEPGVIMFK_	_IIQQETLQLINSNEPGVIMFK_.3	1228		55.9929	105.311	55.4714
A2ABV5	Mediator of RNA polymerase II transcription subunit 14, org=Mus musculus	MED14_MOUSE	Med14	_LLIDSVHAR_	_LLIDSVHAR_.2	406		241.418
A2ABV5	Mediator of RNA polymerase II transcription subunit 14, org=Mus musculus	MED14_MOUSE	Med14	_HVYLTYENLLSEPVGGR_	_HVYLTYENLLSEPVGGR_.3	750		174.841	76.6546
A2ACP1	Tetratricopeptide repeat protein 39A, org=Mus musculus	TT39A_MOUSE	Ttc39a	_IQAATLQAR_	_IQAATLQAR_.2	554	311.155	229.539	301.438	507.395			433.06
A2ACP1	Tetratricopeptide repeat protein 39A, org=Mus musculus	TT39A_MOUSE	Ttc39a	_IQEAEENFR_	_IQEAEENFR_.2	486		215.623	505.279	490.245	275.774		541.138
A2ACP1	Tetratricopeptide repeat protein 39A, org=Mus musculus	TT39A_MOUSE	Ttc39a	_AAYLSMFGK_	_AAYLSMFGK_.2	360			267.279	136.113	102.579		803.905
A2ACP1	Tetratricopeptide repeat protein 39A, org=Mus musculus	TT39A_MOUSE	Ttc39a	_ELDSLVQSSQYSK_	_ELDSLVQSSQYSK_.2	165			155.305	189.635
A2ACP1	Tetratricopeptide repeat protein 39A, org=Mus musculus	TT39A_MOUSE	Ttc39a	_ATYIYM[Oxidation (M)]K_	_ATYIYM[Oxidation (M)]K_.2	353					171.038
A2ADY9	Protein DDI1 homolog 2, org=Mus musculus	DDI2_MOUSE	Ddi2	_DGDVVILR_	_DGDVVILR_.2	68	5414.8	6802.68	6650.98	5835.1	4818.93	5961.53	6820.53
A2ADY9	Protein DDI1 homolog 2, org=Mus musculus	DDI2_MOUSE	Ddi2	_VLVEQQQDR_	_VLVEQQQDR_.2	174	4301.74	5058.81	4652.48	4178.96	3822.21	5578.72	5297.53
A2ADY9	Protein DDI1 homolog 2, org=Mus musculus	DDI2_MOUSE	Ddi2	_TQAQHSSPGEMASSPQGLDNPALLR_	_TQAQHSSPGEMASSPQGLDNPALLR_.3	115	2574.98	3143.99	3452.43	3305.18	2544.89	2984.24	2767.28
A2ADY9	Protein DDI1 homolog 2, org=Mus musculus	DDI2_MOUSE	Ddi2	_LFSADPFDLEAQAK_	_LFSADPFDLEAQAK_.2	192	2566.7	2998.05	2892.69	2791.27	2463.58	2874.11	3314.58
A2ADY9	Protein DDI1 homolog 2, org=Mus musculus	DDI2_MOUSE	Ddi2	_DMLLANPHELSLLK_	_DMLLANPHELSLLK_.3	140	1717.85	2495.94	2204.37	2323.64	1703.59	1874.69	1424.32
A2ADY9	Protein DDI1 homolog 2, org=Mus musculus	DDI2_MOUSE	Ddi2	_DMLLANPHELSLLK_	_DMLLANPHELSLLK_.2	140	607.061	720.777	840.2	741.698	461.479	745.564	807.663
A2ADY9	Protein DDI1 homolog 2, org=Mus musculus	DDI2_MOUSE	Ddi2	_DM[Oxidation (M)]LLANPHELSLLK_	_DM[Oxidation (M)]LLANPHELSLLK_.3	140	181.95	276.496	291.269	181.816	247.201	177.617
A2ADY9	Protein DDI1 homolog 2, org=Mus musculus	DDI2_MOUSE	Ddi2	_NVLVIGTTGSQTTFLPEGELPEC[Carbamidomethyl (C)]AR_	_NVLVIGTTGSQTTFLPEGELPEC[Carbamidomethyl (C)]AR_.3	339	1765.48	1962.02	1961.55	1548.32	1463.9	3227.1	3630.82
A2ADY9	Protein DDI1 homolog 2, org=Mus musculus	DDI2_MOUSE	Ddi2	_ALC[Carbamidomethyl (C)]ELESGIPAAESQIVYAERPLTDNHR_	_ALC[Carbamidomethyl (C)]ELESGIPAAESQIVYAERPLTDNHR_.4	32	1620.93	1690.12	1539.43	1418.41	1283.59	1408.29	1076.93
A2ADY9	Protein DDI1 homolog 2, org=Mus musculus	DDI2_MOUSE	Ddi2	_KNVLVIGTTGSQTTFLPEGELPEC[Carbamidomethyl (C)]AR_	_KNVLVIGTTGSQTTFLPEGELPEC[Carbamidomethyl (C)]AR_.3	338	962.896	1069.63	1224.23	890.256	889.749	1416.01	1275.8
A2ADY9	Protein DDI1 homolog 2, org=Mus musculus	DDI2_MOUSE	Ddi2	_PAVQFSNLPR_	_PAVQFSNLPR_.2	84	910.796	1246.23	1617.29	621.587	854.503	1652.98	1303.77
A2ADY9	Protein DDI1 homolog 2, org=Mus musculus	DDI2_MOUSE	Ddi2	_AFVDSGAQMTIMSQAC[Carbamidomethyl (C)]AER_	_AFVDSGAQMTIMSQAC[Carbamidomethyl (C)]AER_.3	249	535.774	776.636	917.549	445.201	568.509	598.737	676.99
A2ADY9	Protein DDI1 homolog 2, org=Mus musculus	DDI2_MOUSE	Ddi2	_HQC[Carbamidomethyl (C)]SIDLK_	_HQC[Carbamidomethyl (C)]SIDLK_.2	330	417.122	629.791	633.758	385.345	212.035	451.466	409.303
A2ADY9	Protein DDI1 homolog 2, org=Mus musculus	DDI2_MOUSE	Ddi2	_LAYGTGREDIRPEEIADQELAEAIQK_	_LAYGTGREDIRPEEIADQELAEAIQK_.4	364	649.036	363.775	382.19	466.513	640.129	186.957	352.888
A2ADY9	Protein DDI1 homolog 2, org=Mus musculus	DDI2_MOUSE	Ddi2	_IDFSSIAVPGTSNPQQR_	_IDFSSIAVPGTSNPQQR_.2	94	4311.11	4505.71	4763.08	4687.88	4289.56	7574.43	7676.91
A2ADY9	Protein DDI1 homolog 2, org=Mus musculus	DDI2_MOUSE	Ddi2	_IDFSSIAVPGTSNPQQR_	_IDFSSIAVPGTSNPQQR_.3	94	799.716	1234.14	930.094	766.159	914.553
A2ADY9	Protein DDI1 homolog 2, org=Mus musculus	DDI2_MOUSE	Ddi2	_NPPLAEALLSGDLEK_	_NPPLAEALLSGDLEK_.2	156	1655.4	2226.22	2125.98	1877.49	1756.3	2287.42	2588.84
A2ADY9	Protein DDI1 homolog 2, org=Mus musculus	DDI2_MOUSE	Ddi2	_NPPLAEALLSGDLEK_	_NPPLAEALLSGDLEK_.3	156	465.914	553.806	692.652	511.234	420.183	546.844
A2ADY9	Protein DDI1 homolog 2, org=Mus musculus	DDI2_MOUSE	Ddi2	_EDIRPEEIADQELAEAIQK_	_EDIRPEEIADQELAEAIQK_.3	371	1058.56	1567.54	1473.41	1065.2	709.401	1021.4
A2ADY9	Protein DDI1 homolog 2, org=Mus musculus	DDI2_MOUSE	Ddi2	_SLASYGLKDGDVVILR_	_SLASYGLKDGDVVILR_.3	60	141.775	125.76	85.7419		154.471		154.243
A2ADY9	Protein DDI1 homolog 2, org=Mus musculus	DDI2_MOUSE	Ddi2	_SLASYGLK_	_SLASYGLK_.2	60	1838.64	2685.48	2822.34	2301.94		2482.7
A2ADY9	Protein DDI1 homolog 2, org=Mus musculus	DDI2_MOUSE	Ddi2	_QKENADPRPAVQFSNLPR_	_QKENADPRPAVQFSNLPR_.4	76	1323.33	1820.43	1403.54	1682.64	1582.11	1451.23	1280.62
A2ADY9	Protein DDI1 homolog 2, org=Mus musculus	DDI2_MOUSE	Ddi2	_QKENADPRPAVQFSNLPR_	_QKENADPRPAVQFSNLPR_.3	76		3706.65	1489.04		674.954
A2AEP0	Odorant-binding protein 1b, org=Mus musculus	OBP1B_MOUSE	Obp1b	_LLYILGK_	_LLYILGK_.2	128	555.837	9462.25	697.949	1868.62	1533.95	3805.56	3127.58
A2AEP0	Odorant-binding protein 1b, org=Mus musculus	OBP1B_MOUSE	Obp1b	_NQYEGENNYK_	_NQYEGENNYK_.2	94	84.1337	1818.47	151.991	316.521	315.578	746.384	756.761
A2AEP0	Odorant-binding protein 1b, org=Mus musculus	OBP1B_MOUSE	Obp1b	_EITC[Carbamidomethyl (C)]DEGC[Carbamidomethyl (C)]QK_	_EITC[Carbamidomethyl (C)]DEGC[Carbamidomethyl (C)]QK_.2	54	136.103	1208.31	119.279	297.109	145.696	705.612	552.005
A2AEP0	Odorant-binding protein 1b, org=Mus musculus	OBP1B_MOUSE	Obp1b	_ATSENLVFYDENVDR_	_ATSENLVFYDENVDR_.2	107		4065.26	240.012	926.263	1052.19	2102.66	2440.7
[truncated: 194,473 more rows]

## Sheet: Table S5 ProtRaw Peptide Data
Supplemental Table 5: Proteomics raw peptide data
[truncated: 159,580 more rows]

## Sheet: Table S6 ProtNorm & FC 
Supplemental Table 6: Normalized protein abundance and comparative analysis
[truncated: 8,555 more rows]

## Sheet: Table S7 x-fold>1.5, pV
Supplemental Table 7: List of DEPs in DBA/2J compared to Gpnmb+ mice (fold change > 1.5, pV < 0.05)
[truncated: 432 more rows]

[truncated: 2 more sheets: Table S8 Prot Clusters, Table S9 GWAS]
