# Supplementary material for: Comparative Multi-Omics Analysis of the Iridocorneal Angle Identifies an Immune–Fibrotic Profile in the DBA/2J Glaucoma Mouse Model
Source: Mol Cell Proteomics. 2025 Dec 22;25(2):101499. doi: 10.1016/j.mcpro.2025.101499 (PMC12861312; doi:10.1016/j.mcpro.2025.101499)
Supplement: Supporting Data Values [file mmc3.xlsx]

## Sheet: Sup. Fig1-IOP
Raw Data Supplemental Figure 1- IOP Meaurements over time (mmHg)
	Gpnmb+										DBA/2J										TTEST
Months	G1	G2	G3	G4	G5	G6	G7	G8	G9	G10	D1	D2	D3	D4	D5	D6	D7	D8	D9	D10
6.5	13.66	23.66	12.33	11.66	15.33	12.66	14	14.66	17.66	17	17	18	19	15	17.7	17.7	13.3	13	20.7	18	0.233171
7	15	14	11.66	13.66	13.33	15.33	14	18	19.66	17.66	30	18.7	32.7	22	22.3	18	13.3	15	23.7	18.7	0.00836804
7.5	15.66	12	12.33	10.33	12.66	10.33	11	16.33	19.33	15.66	29.2	22	30.3	19.7	11.3	13.3	14.3	17	22	18.3	0.0124153
8	16	15	13.66	14.66	12.33	12	12.33	19.66	16.33	16.33	29	30.7	26.3	15.3	13.3	18.3	15	17	23	19	0.0119467
8.5	14	15	17.66	17.66	19	19	18.66	19.33	19.66	18	22	29	23	30	20.3	22.7	10	18.3	21.7	22	0.0393329
9	11.66	11	16.66	17.66	16.33	14.33	18.33	15.66	17	15.66	21	24.3	24.3	29	22.3	19.3	17.7	22.3	25.3	27.3	1.55528e-05
9.5	14	14.66	16.66	16.66	17.66	16	18.33	18	13.66	16.33	23.3	17.3	20	33	31.3	27.7	21	27	27	25.7	2.99785e-05
10	13	13.66	19.33	18.33	16.33	18.66	18	15.33	14	16	21	20.7	18.7	20	22	21	23.3	25	21.7	30	0.000114224
10.5	13.66	16.33	17	17.33	16.33	17	20.33	17.66	20	17.33	20.7	21.3	12.7	19.7	22	26.7	24	19.3	21.7	27.6	0.00857064
11	14.66	14.66	16.66	17.66	18.33	18.33	16.33	14.66	20.66	20.33	19	12	11	12.3	18	22	23.7	21.3	23	27	0.378757
11.5	8.33	9.66	15	16.66	13	17.33			19.33	14.66	17	11.7	12	13	17	21	21	18	23	21.7	0.102259
12	12.66	14.66	13.66	21	19.33	16			21.33	19.33	15	15	10.7	11.3	15.3	17	18.3	18	21.3	21.3	0.588096

## Sheet: Sup. Fig3-qPCR
	Ct				DCt			DDCt			(2^-DDCt)*100
	GPNMB	LTBP2	LOXL1	B2M	GPNMB	LTBP2	LOXL1	GPNMB	LTBP2	LOXL1	GPNMB	LTBP2	LOXL1			Gpnmb		LTBP2		LOXL1
siCNT-HTM212	24.6709	28.264	29.4123	21.9319	2.73907	6.33219	7.48041				100	100	100			Mean	SD	Mean	SD	Mean	SD
siGPNMB-HTM212	35.4118	37.2	37.8481	25.4672	9.94456	11.7328	12.3809	7.20549	5.40056	4.90049	0.677534	2.36739	3.34815		siCNT	100	0	100	0	100	0
siCNT-HTM212	24.7156	28.0893	29.2605	21.9319	2.78376	6.15746	7.32861				100	100	100		siGPNMB	1.36114	0.750657	6.67477	7.0407	28.8664	20.6933
siGPNMB-HTM212	34.9931	37.3619	37.8889	25.4672	9.52587	11.8946	12.4216	6.7421	5.73718	5.09301	0.934166	1.87472	2.92988
siCNT-HTM324	25.8255	31.1973	29.0704	22.8296	2.99595	8.36773	6.24084				100	100	100
siGPNMB-HTM324	30.5775	33.0995	29.8907	22.1897	8.38777	10.9097	7.70094	5.39183	2.54199	1.4601	2.38176	17.1705	36.3468
siCNT-HTM324	25.9305	31.1721	29.2457	22.8296	3.1009	8.34251	6.41611				100	100	100
siGPNMB-HTM324	30.7652	33.3494	29.7811	22.1897	8.57543	11.1596	7.59132	5.47453	2.81711	1.17521	2.24906	14.1894	44.2819
siCNT-HTM332	24.9528	27.7626	28.834	21.0695	3.8833	6.69309	7.76457				100	100	100
siGPNMB-HTM332	31.5189	33.2467	29.8194	21.0764	10.4425	12.1703	8.74296	6.55918	5.47717	0.978388	1.06045	2.24496	50.7547
siCNT-HTM332	24.7986	27.7631	28.6799	21.0695	3.72916	6.69365	7.61046				100	100	100
siGPNMB-HTM332	31.6606	33.2754	30.1795	21.0764	10.5842	12.1989	9.10306	6.85503	5.50528	1.49261	0.863836	2.20164	35.537
